# Supplementary material for: Multi-tissue expression and splicing data prioritise anatomical subsite- and sex-specific colorectal cancer susceptibility genes
Source: Nat Commun. 2025 May 30;16:5043. doi: 10.1038/s41467-025-60275-6 (PMC12125321; doi:10.1038/s41467-025-60275-6)
Supplement: Supplementary file 3 — Supplementary Dataset 1 [file 41467_2025_60275_MOESM3_ESM.xlsx]

## Sheet: Contents
Table	Contents
Supplementary Data 1	Results from S-MultiXcan with splicing quantitative trait loci (sQTLs).
Supplementary Data 2	Results from S-MultiXcan with expression quantitative trait loci (eQTLs).
Supplementary Data 3	Results from JTI with expression quantitative trait loci (eQTLs).
Supplementary Data 4	Results from MR of TWAS-identified genes and colorectal cancer risk.
Supplementary Data 5	Results from MR of TWAS-identified splicing events and colorectal cancer risk.
Supplementary Data 6	Results from MR of the “druggable genome” and colorectal cancer risk.
Supplementary Data 7	Results of colocalisation of TWAS-identified genes with expression quantitative trait loci (eQTLs) and colorectal cancer risk.
Supplementary Data 8	Results of colocalisation of TWAS-identified genes with splicing quantitative trait loci (sQTLs) and colorectal cancer risk.
Supplementary Data 9	Results of colocalisation of “druggable genome” with expression quantitative trait loci (eQTLs) and colorectal cancer risk.
Supplementary Data 10	Results of colocalisation using Pairwise Conditional Colocalisation (PWCoCo) of TWAS-identified and druggable genes with expression quantitative trait loci (eQTLs) and colorectal cancer risk.
Supplementary Data 11	Results of colocalisation using Pairwise Conditional Colocalisation (PWCoCo) of TWAS-identified genes with splicing quantitative trait loci (sQTLs) and colorectal cancer risk.
Supplementary Data 12	Results of the functional enrichment analysis of the 37 likely causal susceptibility genes using g:Profiler.
Supplementary Data 13	Results from splicing event annotation analysis using SpliceAI.
Supplementary Data 14	Results from the BioGRID Open Repository on CRISPR Screens analysis.
Supplementary Data 15	Results of colocalisation of expression of identified genes and risk factors.
Supplementary Data 16	Details of the GWAS used in all analyses.
Supplementary Data 17	Genetic instruments used in all MR analyses.

## Sheet: Supplementary Data 1
Ensembl gene ID	Gene	Splice event type	Splice event chromosome	Splice event start position	Splice event end position	Best tissue	Subtype	Z mean	P-value
ENSG00000166923	GREM1	intron	15	32718161	32730690	Colon_Sigmoid	Overall	-2.74	2.88e-28
ENSG00000196167	COLCA1	intron	11	111298666	111299594	Colon_Transverse	Overall	-9.92	3.27e-23
ENSG00000214290	POU2AF3	intron	11	111299724	111300527	Colon_Transverse	Overall	9.77	8.15e-23
ENSG00000214290	POU2AF3	intron	11	111300017	111300527	Colon_Transverse	Overall	-9.62	6.52e-22
ENSG00000123268	ATF1	intron	12	50809589	50814010	Colon_Sigmoid	Overall	-9.29	1.4e-20
ENSG00000123268	ATF1	intron	12	50764307	50780140	Cells_EBV-transformed_lymphocytes	Overall	8.3	9.46e-20
ENSG00000123268	ATF1	intron	12	50796009	50809456	Adipose_Subcutaneous	Overall	8.85	9.05e-19
ENSG00000090661	CERS4	intron	19	8257077	8257879	Adipose_Subcutaneous	Female	0.33	2.68e-18
ENSG00000130702	LAMA5	intron	20	62353251	62362400	Adipose_Subcutaneous	Overall	3.96	2.92e-18
ENSG00000130702	LAMA5	intron	20	62353251	62362400	Adipose_Subcutaneous	Rectal	5.64	8.23e-18
ENSG00000123268	ATF1	intron	12	50809589	50814010	Adipose_Visceral_Omentum	Colon	-8.48	2.19e-17
ENSG00000123268	ATF1	intron	12	50764307	50780140	Adipose_Visceral_Omentum	Colon	8.47	2.4e-17
ENSG00000123268	ATF1	intron	12	50764307	50780140	Cells_EBV-transformed_lymphocytes	Distal	8.17	3.15e-16
ENSG00000123268	ATF1	intron	12	50809589	50814010	Adipose_Subcutaneous	Distal	-8.11	4.77e-16
ENSG00000123268	ATF1	intron	12	50796009	50809456	Adipose_Subcutaneous	Colon	8.04	8.79e-16
ENSG00000123268	ATF1	intron	12	50796009	50809456	Adipose_Subcutaneous	Distal	7.85	4.18e-15
ENSG00000130702	LAMA5	intron	20	62345585	62345818	Colon_Transverse	Overall	7.7	7.87e-15
ENSG00000054938	CHRDL2	intron	11	74718832	74730807	Colon_Transverse	Overall	-7.77	7.9e-15
ENSG00000130702	LAMA5	intron	20	62346596	62346682	Colon_Sigmoid	Overall	7.74	1.01e-14
ENSG00000130702	LAMA5	intron	20	62322168	62322269	Adipose_Visceral_Omentum	Overall	-7.39	1.5e-13
ENSG00000077514	POLD3	intron	11	74594116	74604692	Adipose_Subcutaneous	Overall	6.49	2.59e-13
ENSG00000054938	CHRDL2	intron	11	74697297	74701592	Colon_Sigmoid	Overall	-7.29	3.16e-13
ENSG00000123268	ATF1	intron	12	50764307	50780140	Cells_EBV-transformed_lymphocytes	Female	7.24	4.39e-13
ENSG00000123268	ATF1	intron	12	50809589	50814010	Cells_EBV-transformed_lymphocytes	Female	-7.19	6.07e-13
ENSG00000130702	LAMA5	intron	20	62346596	62346682	Adipose_Subcutaneous	Rectal	7.19	6.39e-13
ENSG00000176845	METRNL	intron	17	83092510	83093167	Adipose_Visceral_Omentum	Male	7.17	7.4e-13
ENSG00000176845	METRNL	intron	17	83092274	83093167	Adipose_Subcutaneous	Male	7.17	7.4e-13
ENSG00000130706	ADRM1	intron	20	62303781	62306197	Colon_Sigmoid	Overall	0.49	1.07e-12
ENSG00000130702	LAMA5	intron	20	62336786	62337590	Adipose_Subcutaneous	Overall	-5.92	1.46e-12
ENSG00000130702	LAMA5	intron	20	62337727	62337804	Colon_Sigmoid	Overall	-7.07	1.5e-12
ENSG00000130702	LAMA5	intron	20	62322168	62322269	Adipose_Visceral_Omentum	Rectal	-7.06	1.67e-12
ENSG00000125378	BMP4	intron	14	53950888	53951853	Colon_Transverse	Overall	5.36	2.08e-12
ENSG00000176845	METRNL	intron	17	83092274	83093167	Colon_Transverse	Overall	6.91	2.27e-12
ENSG00000054938	CHRDL2	intron	11	74701646	74702794	Colon_Sigmoid	Overall	3.64	2.84e-12
ENSG00000124920	MYRF	intron	11	61781824	61783513	Cells_EBV-transformed_lymphocytes	Overall	-4.07	7.34e-12
ENSG00000050405	LIMA1	intron	12	50222485	50231665	Cells_EBV-transformed_lymphocytes	Overall	6.85	7.36e-12
ENSG00000147679	UTP23	intron	8	116766791	116770192	Colon_Transverse	Overall	-0.03	8.13e-12
ENSG00000130702	LAMA5	intron	20	62338608	62345818	Adipose_Visceral_Omentum	Overall	-6.8	1e-11
ENSG00000135862	LAMC1	intron	1	183124876	183125397	Colon_Sigmoid	Overall	6.81	1.01e-11
ENSG00000134824	FADS2	intron	11	61793028	61795341	Colon_Transverse	Overall	5.4	1.19e-11
ENSG00000168496	FEN1	intron	11	61793028	61795341	Colon_Transverse	Overall	5.4	1.19e-11
ENSG00000014919	COX15	intron	10	99714718	99716348	Adipose_Subcutaneous	Overall	-6.77	1.28e-11
ENSG00000123268	ATF1	intron	12	50796009	50809456	Adipose_Subcutaneous	Female	6.77	1.32e-11
ENSG00000050405	LIMA1	intron	12	50206068	50222021	Adipose_Visceral_Omentum	Overall	-6.75	1.47e-11
ENSG00000135862	LAMC1	intron	1	183128750	183130344	Colon_Sigmoid	Overall	-6.75	1.5e-11
ENSG00000014919	COX15	intron	10	99713479	99716348	Colon_Transverse	Overall	6.72	1.62e-11
ENSG00000077514	POLD3	intron	11	74594116	74604692	Adipose_Subcutaneous	Distal	5.83	1.98e-11
ENSG00000130702	LAMA5	intron	20	62338608	62345818	Adipose_Visceral_Omentum	Rectal	-6.68	2.34e-11
ENSG00000147679	UTP23	intron	8	116779586	116786503	Colon_Transverse	Overall	-6.68	2.35e-11
ENSG00000130702	LAMA5	intron	20	62337727	62337804	Adipose_Visceral_Omentum	Rectal	-6.68	2.44e-11
ENSG00000176845	METRNL	intron	17	83092510	83093167	Adipose_Visceral_Omentum	Overall	6.67	2.56e-11
ENSG00000124920	MYRF	intron	11	61784385	61785800	Cells_EBV-transformed_lymphocytes	Overall	6.61	3.84e-11
ENSG00000130702	LAMA5	intron	20	62336786	62337590	Adipose_Subcutaneous	Rectal	-6.13	3.88e-11
ENSG00000077514	POLD3	intron	11	74594116	74604692	Adipose_Subcutaneous	Colon	6.21	4.41e-11
ENSG00000149485		intron	11	61802462	61802801	Cells_EBV-transformed_lymphocytes	Overall	-6.55	5.57e-11
ENSG00000014919	COX15	intron	10	99696541	99716348	Colon_Transverse	Overall	5.82	9.07e-11
ENSG00000135862	LAMC1	intron	1	183124876	183125397	Adipose_Subcutaneous	Female	6.47	9.49e-11
ENSG00000149485	FADS1	intron	11	61811075	61812471	Adipose_Subcutaneous	Overall	-6.47	1.01e-10
ENSG00000196126	HLA-DRB1	intron	6	32584378	32589643	Colon_Sigmoid	Overall	-2.73	1.18e-10
ENSG00000198502	HLA-DRB5	intron	6	32584378	32589643	Colon_Sigmoid	Overall	-2.73	1.18e-10
ENSG00000229391	HLA-DRB6	intron	6	32584378	32589643	Colon_Sigmoid	Overall	-2.73	1.18e-10
ENSG00000147679	UTP23	intron	8	116779586	116786503	Adipose_Subcutaneous	Male	-6.42	1.33e-10
ENSG00000134824	FADS2	intron	11	61828597	61837778	Colon_Transverse	Overall	-5.13	1.38e-10
ENSG00000168496	FEN1	intron	11	61828597	61837778	Colon_Transverse	Overall	-5.13	1.38e-10
ENSG00000196126	HLA-DRB1	intron	6	32581838	32584109	Adipose_Subcutaneous	Overall	-3.24	1.5e-10
ENSG00000198502	HLA-DRB5	intron	6	32581838	32584109	Adipose_Subcutaneous	Overall	-3.24	1.5e-10
ENSG00000229391	HLA-DRB6	intron	6	32581838	32584109	Adipose_Subcutaneous	Overall	-3.24	1.5e-10
ENSG00000130702	LAMA5	intron	20	62310311	62310665	Colon_Sigmoid	Overall	-6.38	1.75e-10
ENSG00000119929	CUTC	intron	10	99732409	99736246	Cells_EBV-transformed_lymphocytes	Overall	-6.36	1.97e-10
ENSG00000198018	ENTPD7	intron	10	99732409	99736246	Cells_EBV-transformed_lymphocytes	Overall	-6.36	1.97e-10
ENSG00000130702	LAMA5	intron	20	62327406	62327529	Adipose_Subcutaneous	Overall	1.23	2.34e-10
ENSG00000134824	FADS2	intron	11	61816426	61837778	Colon_Sigmoid	Overall	4.86	2.48e-10
ENSG00000168496	FEN1	intron	11	61816426	61837778	Colon_Sigmoid	Overall	4.86	2.48e-10
ENSG00000176845	METRNL	intron	17	83089785	83093167	Adipose_Visceral_Omentum	Overall	6.22	4.84e-10
ENSG00000050405	LIMA1	intron	12	50206068	50222021	Adipose_Visceral_Omentum	Colon	-6.22	4.9e-10
ENSG00000050405	LIMA1	intron	12	50222485	50231665	Cells_EBV-transformed_lymphocytes	Colon	6.15	7.88e-10
ENSG00000014919	COX15	intron	10	99696541	99716348	Cells_EBV-transformed_lymphocytes	Male	6.05	1.28e-09
ENSG00000198563	DDX39B	intron	6	31540534	31541950	Colon_Sigmoid	Overall	-0.32	1.38e-09
ENSG00000123268	ATF1	intron	12	50764307	50780140	Adipose_Visceral_Omentum	Rectal	6.05	1.43e-09
ENSG00000130702	LAMA5	intron	20	62353251	62362400	Adipose_Subcutaneous	Male	4.12	1.49e-09
ENSG00000014919	COX15	intron	10	99713479	99716348	Adipose_Visceral_Omentum	Male	6.02	1.55e-09
ENSG00000014919	COX15	intron	10	99714718	99716348	Adipose_Subcutaneous	Male	-6.03	1.63e-09
ENSG00000123268	ATF1	intron	12	50764307	50780140	Adipose_Visceral_Omentum	Male	6	1.96e-09
ENSG00000130702	LAMA5	intron	20	62322449	62322658	Colon_Transverse	Overall	-3.44	2.19e-09
ENSG00000123268	ATF1	intron	12	50809589	50814010	Adipose_Subcutaneous	Rectal	-5.97	2.29e-09
ENSG00000123268	ATF1	intron	12	50809589	50814010	Cells_EBV-transformed_lymphocytes	Male	-5.97	2.33e-09
ENSG00000196126	HLA-DRB1	intron	6	32581838	32584109	Adipose_Subcutaneous	Distal	-5.97	2.37e-09
ENSG00000198502	HLA-DRB5	intron	6	32581838	32584109	Adipose_Subcutaneous	Distal	-5.97	2.37e-09
ENSG00000229391	HLA-DRB6	intron	6	32581838	32584109	Adipose_Subcutaneous	Distal	-5.97	2.37e-09
ENSG00000130702	LAMA5	intron	20	62320669	62320739	Colon_Transverse	Overall	-5.32	2.39e-09
ENSG00000123268	ATF1	intron	12	50796009	50809456	Adipose_Subcutaneous	Rectal	5.96	2.56e-09
ENSG00000050405	LIMA1	intron	12	50222485	50231665	Cells_EBV-transformed_lymphocytes	Distal	5.94	2.77e-09
ENSG00000130702	LAMA5	intron	20	62330944	62331032	Colon_Sigmoid	Overall	3.61	4.14e-09
ENSG00000118971	CCND2	intron	12	4288990	4299860	Adipose_Subcutaneous	Overall	4.51	4.61e-09
ENSG00000101665	SMAD7	intron	18	48942555	48948384	Colon_Sigmoid	Overall	3.89	5.84e-09
ENSG00000050405	LIMA1	intron	12	50206068	50222021	Adipose_Visceral_Omentum	Distal	-5.82	5.91e-09
ENSG00000130702	LAMA5	intron	20	62310311	62310665	Adipose_Visceral_Omentum	Rectal	-5.8	6.82e-09
ENSG00000130702	LAMA5	intron	20	62353251	62362400	Adipose_Subcutaneous	Female	3.67	7.31e-09
ENSG00000123268	ATF1	intron	12	50796009	50809456	Adipose_Subcutaneous	Male	5.76	8.32e-09
ENSG00000176845	METRNL	intron	17	83085323	83093167	Adipose_Visceral_Omentum	Male	-3.67	8.83e-09
ENSG00000130702	LAMA5	intron	20	62327406	62327529	Adipose_Subcutaneous	Rectal	2.24	1.05e-08
ENSG00000135862	LAMC1	intron	1	183124876	183125397	Adipose_Subcutaneous	Rectal	5.72	1.06e-08
ENSG00000121289	CEP89	intron	19	32918339	32926190	Adipose_Subcutaneous	Overall	1.64	1.11e-08
ENSG00000130702	LAMA5	intron	20	62330944	62331032	Adipose_Subcutaneous	Rectal	2.93	1.23e-08
ENSG00000139624	CERS5	intron	12	50144057	50167101	Cells_EBV-transformed_lymphocytes	Overall	1.67	1.26e-08
ENSG00000130706	ADRM1	intron	20	62303781	62304461	Colon_Sigmoid	Overall	5.69	1.28e-08
ENSG00000118971	CCND2	intron	12	4288990	4299860	Adipose_Subcutaneous	Proximal	4.19	1.36e-08
ENSG00000077514	POLD3	intron	11	74594116	74604692	Adipose_Subcutaneous	Male	5.68	1.47e-08
ENSG00000125378	BMP4	intron	14	53950888	53951853	Adipose_Subcutaneous	Colon	5.65	1.56e-08
ENSG00000014919	COX15	intron	10	99696541	99716348	Cells_EBV-transformed_lymphocytes	Distal	5.62	1.69e-08
ENSG00000014919	COX15	intron	10	99713479	99716348	Adipose_Subcutaneous	Distal	5.61	1.84e-08
ENSG00000213753	CENPBD2P	intron	19	58591624	58598967	Adipose_Subcutaneous	Overall	5.62	1.84e-08
ENSG00000267858	MZF1-AS1	intron	19	58591624	58598967	Adipose_Subcutaneous	Overall	5.62	1.84e-08
ENSG00000213753	CENPBD2P	intron	19	58575588	58598967	Adipose_Subcutaneous	Overall	-5.63	1.85e-08
ENSG00000267858	MZF1-AS1	intron	19	58575588	58598967	Adipose_Subcutaneous	Overall	-5.63	1.85e-08
ENSG00000130702	LAMA5	intron	20	62336786	62338016	Colon_Transverse	Overall	-1.77	1.95e-08
ENSG00000198563	DDX39B	intron	6	31540534	31541950	Adipose_Subcutaneous	Colon	-0.16	2.04e-08
ENSG00000196126	HLA-DRB1	intron	6	32517752	32518054	Adipose_Subcutaneous	Distal	-5.51	2.21e-08
ENSG00000198502	HLA-DRB5	intron	6	32517752	32518054	Adipose_Subcutaneous	Distal	-5.51	2.21e-08
ENSG00000229391	HLA-DRB6	intron	6	32517752	32518054	Adipose_Subcutaneous	Distal	-5.51	2.21e-08
ENSG00000118971	CCND2	intron	12	4288990	4299860	Adipose_Subcutaneous	Colon	4.16	2.25e-08
ENSG00000077514	POLD3	intron	11	74592718	74594061	Cells_EBV-transformed_lymphocytes	Overall	5.48	2.26e-08
ENSG00000014919	COX15	intron	10	99714718	99716348	Cells_EBV-transformed_lymphocytes	Distal	-5.57	2.62e-08
ENSG00000130702	LAMA5	intron	20	62336786	62336904	Adipose_Visceral_Omentum	Rectal	5.56	2.63e-08
ENSG00000130702	LAMA5	intron	20	62336986	62337590	Adipose_Visceral_Omentum	Rectal	5.56	2.63e-08
ENSG00000196126	HLA-DRB1	intron	6	32581838	32584109	Adipose_Subcutaneous	Colon	-5.53	3.12e-08
ENSG00000198502	HLA-DRB5	intron	6	32581838	32584109	Adipose_Subcutaneous	Colon	-5.53	3.12e-08
ENSG00000229391	HLA-DRB6	intron	6	32581838	32584109	Adipose_Subcutaneous	Colon	-5.53	3.12e-08
ENSG00000139624		intron	12	50130694	50130863	Cells_EBV-transformed_lymphocytes	Overall	-5.52	3.42e-08
ENSG00000213753	CENPBD2P	intron	19	58575588	58581245	Colon_Sigmoid	Overall	-5.45	3.46e-08
ENSG00000267858	MZF1-AS1	intron	19	58575588	58581245	Colon_Sigmoid	Overall	-5.45	3.46e-08
ENSG00000139624	CERS5	intron	12	50135863	50135941	Colon_Transverse	Overall	-0.01	3.57e-08
ENSG00000139624	CERS5	intron	12	50135838	50135941	Cells_EBV-transformed_lymphocytes	Overall	-5.5	3.78e-08
ENSG00000130702	LAMA5	intron	20	62353251	62362400	Adipose_Subcutaneous	Colon	3.73	3.79e-08
ENSG00000119929	CUTC	intron	10	99732409	99736246	Cells_EBV-transformed_lymphocytes	Distal	-5.5	3.89e-08
ENSG00000198018	ENTPD7	intron	10	99732409	99736246	Cells_EBV-transformed_lymphocytes	Distal	-5.5	3.89e-08
ENSG00000139624	CERS5	intron	12	50134068	50134546	Adipose_Subcutaneous	Overall	-5.6	4.05e-08
ENSG00000093167	LRRFIP2	intron	3	37096660	37102924	Adipose_Subcutaneous	Proximal	-5.49	4.13e-08
ENSG00000187764		intron	9	89418118	89424476	Cells_EBV-transformed_lymphocytes	Proximal	5.48	4.21e-08
ENSG00000136270	TBRG4	intron	7	45109243	45111643	Cells_EBV-transformed_lymphocytes	Overall	3.03	4.52e-08
ENSG00000077514	POLD3	intron	11	74592718	74594061	Cells_EBV-transformed_lymphocytes	Distal	5.59	4.86e-08
ENSG00000187764		intron	9	89418118	89424476	Cells_EBV-transformed_lymphocytes	Overall	5.44	5.26e-08
ENSG00000213753	CENPBD2P	intron	19	58575588	58586155	Colon_Sigmoid	Overall	-4.6	5.33e-08
ENSG00000267858	MZF1-AS1	intron	19	58575588	58586155	Colon_Sigmoid	Overall	-4.6	5.33e-08
ENSG00000123268	ATF1	intron	12	50809589	50814010	Adipose_Visceral_Omentum	Proximal	-5.42	5.82e-08
ENSG00000130702	LAMA5	intron	20	62336786	62336904	Adipose_Visceral_Omentum	Overall	5.42	5.83e-08
ENSG00000130702	LAMA5	intron	20	62336986	62337590	Colon_Sigmoid	Overall	5.42	5.83e-08
ENSG00000107554	DNMBP	intron	10	99881200	99884011	Cells_EBV-transformed_lymphocytes	Distal	-3.91	6e-08
ENSG00000213753	CENPBD2P	intron	19	58586356	58598967	Colon_Transverse	Overall	-5.38	6.35e-08
ENSG00000267858	MZF1-AS1	intron	19	58586356	58598967	Colon_Transverse	Overall	-5.38	6.35e-08
ENSG00000130702	LAMA5	intron	20	62319013	62319684	Cells_EBV-transformed_lymphocytes	Overall	0.75	6.74e-08
ENSG00000130703	OSBPL2	intron	20	62280122	62281058	Colon_Transverse	Overall	5.4	6.81e-08
ENSG00000139624	CERS5	intron	12	50134702	50135732	Colon_Sigmoid	Overall	5.39	6.86e-08
ENSG00000139624	CERS5	intron	12	50130694	50134546	Adipose_Subcutaneous	Overall	4.97	6.86e-08
ENSG00000213753	CENPBD2P	intron	19	58586356	58589066	Adipose_Visceral_Omentum	Overall	-5.15	7.04e-08
ENSG00000267858	MZF1-AS1	intron	19	58586356	58589066	Adipose_Visceral_Omentum	Overall	-5.15	7.04e-08
ENSG00000123268	ATF1	intron	12	50764307	50780140	Cells_EBV-transformed_lymphocytes	Proximal	5.37	7.85e-08
ENSG00000124920	MYRF	intron	11	61784385	61785800	Cells_EBV-transformed_lymphocytes	Colon	5.36	8.35e-08
ENSG00000008323	PLEKHG6	intron	12	6312364	6313629	Adipose_Visceral_Omentum	Overall	0	9.08e-08
ENSG00000130844	ZNF331	intron	19	53538296	53539216	Adipose_Visceral_Omentum	Male	0.81	9.62e-08
ENSG00000014919	COX15	intron	10	99696541	99716348	Cells_EBV-transformed_lymphocytes	Colon	5.31	9.82e-08
ENSG00000204482	LST1	intron	6	31587966	31588518	Adipose_Visceral_Omentum	Colon	-4.55	1.03e-07
ENSG00000198563	DDX39B	intron	6	31540534	31541950	Cells_EBV-transformed_lymphocytes	Distal	0.98	1.06e-07
ENSG00000014919	COX15	intron	10	99713479	99716348	Adipose_Subcutaneous	Colon	5.3	1.07e-07
ENSG00000130702	LAMA5	intron	20	62346596	62346682	Adipose_Subcutaneous	Female	5.31	1.08e-07
ENSG00000124920	MYRF	intron	11	61781824	61783513	Cells_EBV-transformed_lymphocytes	Colon	-3.37	1.15e-07
ENSG00000176845	METRNL	intron	17	83092274	83093167	Adipose_Subcutaneous	Rectal	5.3	1.18e-07
ENSG00000176845	METRNL	intron	17	83092510	83093167	Adipose_Visceral_Omentum	Rectal	5.3	1.18e-07
ENSG00000006555	TTC22	intron	1	54781779	54782325	Colon_Transverse	Overall	5.3	1.18e-07
ENSG00000213753	CENPBD2P	intron	19	58586356	58591498	Colon_Transverse	Overall	5.48	1.22e-07
ENSG00000267858	MZF1-AS1	intron	19	58586356	58591498	Colon_Transverse	Overall	5.48	1.22e-07
ENSG00000050405	LIMA1	intron	12	50200884	50201303	Adipose_Subcutaneous	Overall	-5.29	1.25e-07
ENSG00000014919	COX15	intron	10	99714718	99716348	Adipose_Subcutaneous	Colon	-5.27	1.33e-07
ENSG00000006555	TTC22	intron	1	54782477	54785983	Colon_Sigmoid	Overall	5.27	1.34e-07
ENSG00000149485		intron	11	61802462	61802801	Cells_EBV-transformed_lymphocytes	Colon	-5.27	1.36e-07
ENSG00000172340	SUCLG2	intron	3	67375859	67400731	Adipose_Visceral_Omentum	Proximal	-0.67	1.36e-07
ENSG00000163466	ARPC2	intron	2	218234397	218238664	Adipose_Visceral_Omentum	Colon	-5.27	1.38e-07
ENSG00000176845	METRNL	intron	17	83085323	83093167	Adipose_Visceral_Omentum	Overall	-1.15	1.52e-07
ENSG00000163466	ARPC2	intron	2	218238850	218239391	Adipose_Visceral_Omentum	Colon	-5.24	1.57e-07
ENSG00000130725	UBE2M	intron	19	58556379	58556687	Cells_EBV-transformed_lymphocytes	Overall	-5.24	1.58e-07
ENSG00000130725	UBE2M	intron	19	58556490	58556687	Cells_EBV-transformed_lymphocytes	Overall	5.24	1.58e-07
ENSG00000204536	CCHCR1	intron	6	31143413	31144687	Colon_Transverse	Overall	2.78	1.59e-07
ENSG00000163466	ARPC2	intron	2	218236733	218238664	Adipose_Subcutaneous	Colon	5.24	1.59e-07
ENSG00000198563	DDX39B	intron	6	31540534	31541950	Cells_EBV-transformed_lymphocytes	Male	1.75	1.68e-07
ENSG00000050405	LIMA1	intron	12	50222485	50231665	Cells_EBV-transformed_lymphocytes	Female	5.23	1.68e-07
ENSG00000122679	RAMP3	intron	7	45157886	45177309	Adipose_Visceral_Omentum	Overall	2.36	1.77e-07
ENSG00000136280	CCM2	intron	7	45027797	45038253	Cells_EBV-transformed_lymphocytes	Female	-5.21	1.86e-07
ENSG00000136270	TBRG4	intron	7	45104709	45105441	Colon_Transverse	Overall	5.21	1.87e-07
ENSG00000198018	ENTPD7	intron	10	99659588	99659862	Cells_EBV-transformed_lymphocytes	Overall	-5.2	2.02e-07
ENSG00000149485		intron	11	61802462	61802801	Cells_EBV-transformed_lymphocytes	Distal	-5.19	2.06e-07
ENSG00000050405	LIMA1	intron	12	50206068	50222021	Adipose_Visceral_Omentum	Female	-5.19	2.08e-07
ENSG00000178449	COX14	intron	12	50112301	50120036	Adipose_Visceral_Omentum	Overall	-2.42	2.1e-07
ENSG00000272368	AC074032.1	intron	12	50112301	50120036	Adipose_Visceral_Omentum	Overall	-2.42	2.1e-07
ENSG00000178449	COX14	intron	12	50112301	50165026	Whole_Blood	Overall	-5.33	2.15e-07
ENSG00000272368	AC074032.1	intron	12	50112301	50165026	Whole_Blood	Overall	-5.33	2.15e-07
ENSG00000130702	LAMA5	intron	20	62346596	62346682	Adipose_Subcutaneous	Distal	5.17	2.31e-07
ENSG00000130702	LAMA5	intron	20	62346596	62346682	Adipose_Subcutaneous	Male	5.17	2.32e-07
ENSG00000093167	LRRFIP2	intron	3	37096660	37129063	Adipose_Subcutaneous	Proximal	5.21	2.34e-07
ENSG00000149485	FADS1	intron	11	61811075	61812471	Adipose_Subcutaneous	Colon	-5.16	2.43e-07
ENSG00000130702	LAMA5	intron	20	62346596	62346682	Adipose_Subcutaneous	Colon	5.16	2.52e-07
ENSG00000204520	MICA	intron	6	31400763	31410543	Cells_EBV-transformed_lymphocytes	Overall	-0.91	2.68e-07
ENSG00000130702	LAMA5	intron	20	62353251	62362400	Adipose_Subcutaneous	Distal	3.22	2.73e-07
ENSG00000076242	MLH1	intron	3	37020463	37025637	Adipose_Subcutaneous	Proximal	-5.14	2.74e-07
ENSG00000136280	CCM2	intron	7	45064001	45064463	Adipose_Subcutaneous	Female	-5.14	2.75e-07
ENSG00000093167	LRRFIP2	intron	3	37121691	37129063	Adipose_Subcutaneous	Proximal	-5.14	2.75e-07
ENSG00000149485	FADS1	intron	11	61811075	61812471	Adipose_Subcutaneous	Distal	-5.14	2.76e-07
ENSG00000168237	GLYCTK	intron	3	52287876	52290960	Adipose_Visceral_Omentum	Colon	-5.14	2.76e-07
ENSG00000130725	UBE2M	intron	19	58556379	58556687	Cells_EBV-transformed_lymphocytes	Colon	-5.13	2.87e-07
ENSG00000130725	UBE2M	intron	19	58556490	58556687	Cells_EBV-transformed_lymphocytes	Colon	5.13	2.87e-07
ENSG00000124920	MYRF	intron	11	61784385	61785800	Cells_EBV-transformed_lymphocytes	Distal	5.13	2.96e-07
ENSG00000123268	ATF1	intron	12	50796009	50809456	Adipose_Subcutaneous	Proximal	5.12	2.99e-07
ENSG00000076242	MLH1	intron	3	37007063	37008814	Adipose_Visceral_Omentum	Proximal	0	3.05e-07
ENSG00000136280	CCM2	intron	7	45072783	45073460	Adipose_Visceral_Omentum	Female	5.12	3.13e-07
ENSG00000136280	CCM2	intron	7	45069961	45073460	Adipose_Subcutaneous	Female	5.11	3.29e-07
ENSG00000119929	CUTC	intron	10	99732409	99736246	Cells_EBV-transformed_lymphocytes	Colon	-5.1	3.34e-07
ENSG00000198018	ENTPD7	intron	10	99732409	99736246	Cells_EBV-transformed_lymphocytes	Colon	-5.1	3.34e-07
ENSG00000076650	GPATCH1	intron	19	33114419	33117825	Cells_EBV-transformed_lymphocytes	Rectal	-5.07	3.36e-07
ENSG00000076650	GPATCH1	intron	19	33114419	33117825	Adipose_Visceral_Omentum	Male	-5.07	3.46e-07
ENSG00000204516	MICB	intron	6	31411359	31411947	Whole_Blood	Overall	4.13	3.46e-07
ENSG00000204520	MICA	intron	6	31411359	31411947	Whole_Blood	Overall	4.13	3.46e-07
ENSG00000163466	ARPC2	intron	2	218239484	218245420	Adipose_Visceral_Omentum	Colon	5.08	3.69e-07
ENSG00000110777		intron	11	111356433	111357445	Cells_EBV-transformed_lymphocytes	Overall	-5.08	3.73e-07
ENSG00000160862	AZGP1	intron	7	99968430	99971746	Adipose_Subcutaneous	Proximal	-5.08	3.74e-07
ENSG00000176402	GJC3	intron	7	99968430	99971746	Adipose_Subcutaneous	Proximal	-5.08	3.74e-07
ENSG00000102554	KLF5	intron	13	73063883	73075708	Colon_Transverse	Overall	5.07	3.92e-07
ENSG00000176845	METRNL	intron	17	83089785	83093167	Adipose_Visceral_Omentum	Male	5.07	3.95e-07
ENSG00000130702	LAMA5	intron	20	62322168	62322269	Adipose_Visceral_Omentum	Female	-5.07	3.99e-07
ENSG00000204520	MICA	intron	6	31400763	31410543	Cells_EBV-transformed_lymphocytes	Proximal	0.66	4.17e-07
ENSG00000115183	TANC1	intron	2	159194493	159196608	Adipose_Visceral_Omentum	Colon	-5.05	4.39e-07
ENSG00000099326	MZF1	intron	19	58563504	58569277	Colon_Sigmoid	Overall	-5.26	4.6e-07
ENSG00000130703	OSBPL2	intron	20	62279339	62280009	Colon_Sigmoid	Overall	2.76	4.64e-07
ENSG00000187764		intron	9	89418118	89424476	Cells_EBV-transformed_lymphocytes	Colon	5.04	4.69e-07
ENSG00000076242	MLH1	intron	3	37040294	37047519	Adipose_Subcutaneous	Proximal	5.04	4.7e-07
ENSG00000130703	OSBPL2	intron	20	62279339	62281058	Colon_Sigmoid	Overall	-1.08	4.74e-07
ENSG00000008323	PLEKHG6	intron	12	6317696	6317857	Cells_EBV-transformed_lymphocytes	Overall	-5.03	4.86e-07
ENSG00000008323	PLEKHG6	intron	12	6317696	6317899	Colon_Transverse	Overall	5.03	4.86e-07
ENSG00000093167	LRRFIP2	intron	3	37173194	37174539	Adipose_Visceral_Omentum	Proximal	5.02	5.06e-07
ENSG00000076650	GPATCH1	intron	19	33114419	33117825	Cells_EBV-transformed_lymphocytes	Overall	-4.95	5.1e-07
ENSG00000166888	STAT6	intron	12	57110110	57111129	Cells_EBV-transformed_lymphocytes	Overall	-4.86	5.12e-07
ENSG00000099326	MZF1	intron	19	58571429	58572550	Adipose_Visceral_Omentum	Colon	-5.01	5.35e-07
ENSG00000139624	CERS5	intron	12	50130694	50132962	Cells_EBV-transformed_lymphocytes	Overall	0.26	5.65e-07
ENSG00000093167	LRRFIP2	intron	3	37091538	37094792	Cells_EBV-transformed_lymphocytes	Proximal	5	5.68e-07
ENSG00000093167	LRRFIP2	intron	3	37063791	37065810	Cells_EBV-transformed_lymphocytes	Proximal	-5	5.71e-07
ENSG00000178449	COX14	intron	12	50118552	50120036	Adipose_Visceral_Omentum	Overall	2.11	5.72e-07
ENSG00000272368	AC074032.1	intron	12	50118552	50120036	Adipose_Visceral_Omentum	Overall	2.11	5.72e-07
ENSG00000093167	LRRFIP2	intron	3	37173026	37174539	Adipose_Visceral_Omentum	Proximal	-5	5.8e-07
ENSG00000130702	LAMA5	intron	20	62319013	62319684	Cells_EBV-transformed_lymphocytes	Rectal	1.49	5.96e-07
ENSG00000136270	TBRG4	intron	7	45109243	45111643	Cells_EBV-transformed_lymphocytes	Female	2.62	6.04e-07
ENSG00000124920	MYRF	intron	11	61781824	61783513	Cells_EBV-transformed_lymphocytes	Distal	-3.62	6.13e-07
ENSG00000261064	LINC02256	intron	15	32576000	32579708	Colon_Transverse	Overall	-4.99	6.14e-07
ENSG00000125378	BMP4	intron	14	53950888	53951853	Adipose_Visceral_Omentum	Rectal	4.98	6.38e-07
ENSG00000160862	AZGP1	intron	7	99968430	99971746	Adipose_Subcutaneous	Colon	-4.98	6.44e-07
ENSG00000176402	GJC3	intron	7	99968430	99971746	Adipose_Subcutaneous	Colon	-4.98	6.44e-07
ENSG00000124782	RREB1	intron	6	7231907	7240438	Colon_Transverse	Overall	-4.96	7.12e-07
ENSG00000099326	MZF1	intron	19	58571429	58573055	Adipose_Visceral_Omentum	Overall	1.37	7.16e-07
ENSG00000135926	TMBIM1	intron	2	218282181	218287207	Colon_Sigmoid	Overall	4.92	7.36e-07
ENSG00000214026	MRPL23	intron	11	1952855	1972559	Cells_EBV-transformed_lymphocytes	Overall	0.8	7.5e-07
ENSG00000221988	PPT2	intron	6	32154246	32154587	Adipose_Visceral_Omentum	Distal	-3.92	7.8e-07
ENSG00000093167	LRRFIP2	intron	3	37083806	37091467	Cells_EBV-transformed_lymphocytes	Proximal	-4.94	7.84e-07
ENSG00000093167	LRRFIP2	intron	3	37083806	37094792	Adipose_Visceral_Omentum	Proximal	4.94	7.84e-07
ENSG00000099326	MZF1	intron	19	58571429	58572550	Adipose_Visceral_Omentum	Overall	-2.93	8.03e-07
ENSG00000213753	CENPBD2P	intron	19	58586356	58598967	Adipose_Subcutaneous	Colon	-4.88	8.49e-07
ENSG00000267858	MZF1-AS1	intron	19	58586356	58598967	Adipose_Subcutaneous	Colon	-4.88	8.49e-07
ENSG00000130703	OSBPL2	intron	20	62280122	62281058	Adipose_Visceral_Omentum	Rectal	4.92	8.52e-07
ENSG00000077514	POLD3	intron	11	74594116	74604692	Adipose_Subcutaneous	Rectal	4.14	8.96e-07
ENSG00000135926	TMBIM1	intron	2	218280126	218281940	Cells_EBV-transformed_lymphocytes	Overall	-4.91	8.97e-07
ENSG00000010322	NISCH	intron	3	52482767	52484513	Colon_Sigmoid	Overall	-4.91	9.22e-07
		intron	3	52326314	52326661	Cells_EBV-transformed_lymphocytes	Colon	-4.91	9.33e-07
ENSG00000114841	DNAH1	intron	3	52326314	52326735	Cells_EBV-transformed_lymphocytes	Colon	4.91	9.33e-07
ENSG00000135926	TMBIM1	intron	2	218280126	218292466	Colon_Sigmoid	Overall	4.91	9.34e-07
ENSG00000135926	TMBIM1	intron	2	218279091	218280026	Colon_Sigmoid	Overall	4.9	9.71e-07
ENSG00000134824	FADS2	intron	11	61816426	61837778	Adipose_Subcutaneous	Colon	3.3	9.74e-07
ENSG00000168496	FEN1	intron	11	61816426	61837778	Adipose_Subcutaneous	Colon	3.3	9.74e-07
ENSG00000093167	LRRFIP2	intron	3	37174605	37176060	Adipose_Subcutaneous	Proximal	-4.8	9.79e-07
ENSG00000258366	RTEL1	intron	20	63689132	63689502	Adipose_Subcutaneous	Colon	-4.9	9.8e-07
ENSG00000139624	CERS5	intron	12	50135863	50135941	Cells_EBV-transformed_lymphocytes	Female	4.89	9.88e-07
ENSG00000139624	CERS5	intron	12	50135838	50135941	Cells_EBV-transformed_lymphocytes	Female	-4.89	9.88e-07
ENSG00000258366	RTEL1	intron	20	63689132	63689750	Adipose_Subcutaneous	Colon	4.89	9.99e-07
ENSG00000130702	LAMA5	intron	20	62336786	62337590	Adipose_Subcutaneous	Colon	-3.66	1.03e-06
ENSG00000139624		intron	12	50130694	50130863	Cells_EBV-transformed_lymphocytes	Female	-4.88	1.05e-06
ENSG00000130702	LAMA5	intron	20	62322168	62322269	Adipose_Visceral_Omentum	Male	-4.88	1.06e-06
ENSG00000125378	BMP4	intron	14	53950888	53951853	Adipose_Visceral_Omentum	Female	4.88	1.07e-06
ENSG00000127838	PNKD	intron	2	218271549	218317955	Colon_Sigmoid	Overall	-4.88	1.08e-06
ENSG00000130702	LAMA5	intron	20	62337727	62337804	Adipose_Subcutaneous	Female	-4.88	1.09e-06
ENSG00000135926	TMBIM1	intron	2	218285938	218292466	Adipose_Visceral_Omentum	Overall	-4.87	1.09e-06
ENSG00000135926	TMBIM1	intron	2	218277670	218278515	Colon_Sigmoid	Overall	-4.87	1.1e-06
ENSG00000119929	CUTC	intron	10	99732409	99736246	Cells_EBV-transformed_lymphocytes	Male	-4.87	1.11e-06
ENSG00000198018	ENTPD7	intron	10	99732409	99736246	Cells_EBV-transformed_lymphocytes	Male	-4.87	1.11e-06
ENSG00000076650	GPATCH1	intron	19	33114419	33117547	Adipose_Subcutaneous	Rectal	4.87	1.11e-06
ENSG00000204314	PRRT1	intron	6	32153172	32153737	Adipose_Visceral_Omentum	Distal	-4.87	1.12e-06
ENSG00000134824	FADS2	intron	11	61816426	61837778	Adipose_Subcutaneous	Male	2.61	1.14e-06
ENSG00000168496	FEN1	intron	11	61816426	61837778	Adipose_Subcutaneous	Male	2.61	1.14e-06
ENSG00000130702	LAMA5	intron	20	62338608	62345818	Adipose_Visceral_Omentum	Female	-4.87	1.14e-06
ENSG00000127838	PNKD	intron	2	218270602	218271381	Adipose_Subcutaneous	Overall	-1.62	1.16e-06
ENSG00000127838	PNKD	intron	2	218270602	218271424	Adipose_Subcutaneous	Overall	4.86	1.16e-06
ENSG00000134824	FADS2	intron	11	61816426	61837778	Adipose_Subcutaneous	Distal	3.34	1.21e-06
ENSG00000168496	FEN1	intron	11	61816426	61837778	Adipose_Subcutaneous	Distal	3.34	1.21e-06
ENSG00000096060	FKBP5	intron	6	35587117	35591130	Adipose_Subcutaneous	Overall	3.92	1.26e-06
ENSG00000163466	ARPC2	intron	2	218228850	218238664	Adipose_Subcutaneous	Colon	-4.84	1.31e-06
ENSG00000010322	NISCH	intron	3	52458844	52470859	Adipose_Subcutaneous	Colon	4.8	1.34e-06
ENSG00000124920	MYRF	intron	11	61781824	61783513	Cells_EBV-transformed_lymphocytes	Female	-2.81	1.34e-06
ENSG00000076650	GPATCH1	intron	19	33118041	33119010	Adipose_Subcutaneous	Rectal	-4.83	1.35e-06
ENSG00000130702	LAMA5	intron	20	62322758	62323456	Adipose_Visceral_Omentum	Rectal	4.15	1.36e-06
ENSG00000050405	LIMA1	intron	12	50182034	50192452	Colon_Sigmoid	Overall	0	1.36e-06
ENSG00000050405	LIMA1	intron	12	50182037	50195830	Adipose_Subcutaneous	Overall	-4.83	1.36e-06
ENSG00000050405	LIMA1	intron	12	50182037	50192452	Colon_Transverse	Overall	4.83	1.36e-06
ENSG00000204525	HLA-C	intron	6	31355223	31355317	Adipose_Subcutaneous	Overall	-0.83	1.38e-06
ENSG00000234745	HLA-B	intron	6	31355223	31355317	Adipose_Subcutaneous	Overall	-0.83	1.38e-06
ENSG00000213753	CENPBD2P	intron	19	58575588	58581245	Adipose_Subcutaneous	Rectal	-4.83	1.39e-06
ENSG00000267858	MZF1-AS1	intron	19	58575588	58581245	Adipose_Subcutaneous	Rectal	-4.83	1.39e-06
ENSG00000213753	CENPBD2P	intron	19	58575588	58598967	Adipose_Subcutaneous	Rectal	-4.83	1.39e-06
ENSG00000213753	CENPBD2P	intron	19	58591624	58598967	Adipose_Subcutaneous	Rectal	4.83	1.39e-06
ENSG00000267858	MZF1-AS1	intron	19	58575588	58598967	Adipose_Subcutaneous	Rectal	-4.83	1.39e-06
ENSG00000267858	MZF1-AS1	intron	19	58591624	58598967	Adipose_Subcutaneous	Rectal	4.83	1.39e-06
ENSG00000125378	BMP4	intron	14	53950888	53951853	Adipose_Visceral_Omentum	Proximal	4.83	1.4e-06
ENSG00000093167	LRRFIP2	intron	3	37174605	37175818	Adipose_Subcutaneous	Proximal	4.74	1.43e-06
ENSG00000204482	LST1	intron	6	31587966	31588518	Whole_Blood	Overall	-3.22	1.47e-06
ENSG00000127838	PNKD	intron	2	218270602	218271381	Adipose_Subcutaneous	Colon	-4.81	1.51e-06
ENSG00000127838	PNKD	intron	2	218270602	218271424	Adipose_Subcutaneous	Colon	4.81	1.51e-06
ENSG00000176845	METRNL	intron	17	83092274	83093167	Adipose_Subcutaneous	Distal	4.81	1.51e-06
ENSG00000176845	METRNL	intron	17	83092510	83093167	Adipose_Visceral_Omentum	Distal	4.81	1.51e-06
ENSG00000130702	LAMA5	intron	20	62336786	62337590	Adipose_Subcutaneous	Female	-3.52	1.52e-06
ENSG00000010322	NISCH	intron	3	52478577	52478978	Adipose_Subcutaneous	Colon	-4.81	1.52e-06
ENSG00000160862	AZGP1	intron	7	99968430	99971746	Adipose_Subcutaneous	Overall	-1.6	1.56e-06
ENSG00000176402	GJC3	intron	7	99968430	99971746	Adipose_Subcutaneous	Overall	-1.6	1.56e-06
ENSG00000176845	METRNL	intron	17	83089785	83093167	Adipose_Visceral_Omentum	Distal	4.8	1.61e-06
ENSG00000176845	METRNL	intron	17	83089785	83093167	Adipose_Visceral_Omentum	Rectal	4.79	1.63e-06
		intron	9	89418437	89424476	Cells_EBV-transformed_lymphocytes	Proximal	4.79	1.69e-06
ENSG00000175471	MCTP1	intron	5	94931991	94940084	Adipose_Subcutaneous	Colon	2.14	1.7e-06
ENSG00000130702	LAMA5	intron	20	62336786	62337590	Adipose_Subcutaneous	Male	-4.68	1.72e-06
ENSG00000137310	TCF19	intron	6	31162005	31162477	Cells_EBV-transformed_lymphocytes	Rectal	5	1.77e-06
ENSG00000076650	GPATCH1	intron	19	33117667	33117825	Adipose_Subcutaneous	Rectal	5	1.79e-06
ENSG00000083838	ZNF446	intron	19	58478181	58479643	Cells_EBV-transformed_lymphocytes	Rectal	4.77	1.8e-06
ENSG00000099326	MZF1	intron	19	58563504	58569277	Adipose_Subcutaneous	Colon	-4.86	1.81e-06
ENSG00000124920	MYRF	intron	11	61784385	61785800	Cells_EBV-transformed_lymphocytes	Male	4.77	1.82e-06
ENSG00000074527	NTN4	intron	12	95659222	95665810	Adipose_Subcutaneous	Overall	-4.72	1.88e-06
ENSG00000130702	LAMA5	intron	20	62338608	62345818	Adipose_Visceral_Omentum	Distal	-4.76	1.91e-06
ENSG00000130702	LAMA5	intron	20	62322168	62322269	Adipose_Visceral_Omentum	Distal	-4.76	1.92e-06
ENSG00000135926	TMBIM1	intron	2	218277670	218277935	Colon_Sigmoid	Overall	4.76	1.93e-06
ENSG00000135926	TMBIM1	intron	2	218277974	218278515	Colon_Sigmoid	Overall	-4.76	1.93e-06
ENSG00000077514	POLD3	intron	11	74592718	74594061	Cells_EBV-transformed_lymphocytes	Rectal	4.85	1.94e-06
ENSG00000135926	TMBIM1	intron	2	218285938	218292466	Adipose_Visceral_Omentum	Colon	-4.75	1.99e-06
ENSG00000135926	TMBIM1	intron	2	218280126	218281940	Cells_EBV-transformed_lymphocytes	Colon	-4.75	2e-06
ENSG00000136270	TBRG4	intron	7	45109287	45111664	Whole_Blood	Overall	-2.06	2.02e-06
ENSG00000204536	CCHCR1	intron	6	31143134	31143262	Whole_Blood	Overall	2.19	2.04e-06
ENSG00000135926	TMBIM1	intron	2	218280126	218292466	Cells_EBV-transformed_lymphocytes	Colon	4.74	2.11e-06
ENSG00000204536	CCHCR1	intron	6	31145073	31145166	Adipose_Subcutaneous	Rectal	-3.37	2.15e-06
ENSG00000136280	CCM2	intron	7	45000363	45038253	Whole_Blood	Overall	4.74	2.15e-06
ENSG00000135926	TMBIM1	intron	2	218282181	218287207	Cells_EBV-transformed_lymphocytes	Colon	4.73	2.21e-06
ENSG00000204314	PRRT1	intron	6	32153659	32153766	Adipose_Visceral_Omentum	Distal	1.92	2.22e-06
ENSG00000130702	LAMA5	intron	20	62338608	62345818	Adipose_Visceral_Omentum	Male	-4.73	2.22e-06
ENSG00000183386	FHL3	intron	1	37998132	37998974	Adipose_Visceral_Omentum	Overall	4.72	2.23e-06
ENSG00000010322	NISCH	intron	3	52478577	52478978	Adipose_Subcutaneous	Overall	-4.73	2.27e-06
ENSG00000124920	MYRF	intron	11	61784385	61785800	Cells_EBV-transformed_lymphocytes	Female	4.73	2.29e-06
ENSG00000010322	NISCH	intron	3	52458844	52470859	Colon_Sigmoid	Overall	3.22	2.34e-06
ENSG00000168237	GLYCTK	intron	3	52287876	52290960	Adipose_Visceral_Omentum	Distal	-4.72	2.34e-06
ENSG00000124920	MYRF	intron	11	61781824	61783513	Cells_EBV-transformed_lymphocytes	Male	-3	2.37e-06
ENSG00000183386	FHL3	intron	1	37997870	37997963	Whole_Blood	Overall	-4.72	2.38e-06
ENSG00000163466	ARPC2	intron	2	218228850	218238664	Adipose_Subcutaneous	Overall	-4.72	2.4e-06
ENSG00000130702	LAMA5	intron	20	62322758	62323456	Adipose_Visceral_Omentum	Overall	4.61	2.41e-06
ENSG00000149485		intron	11	61802462	61802801	Cells_EBV-transformed_lymphocytes	Male	-4.72	2.41e-06
ENSG00000010322	NISCH	intron	3	52458844	52470859	Adipose_Subcutaneous	Distal	4.68	2.42e-06
ENSG00000131941	RHPN2	intron	19	33026632	33044249	Colon_Transverse	Overall	-4.71	2.52e-06
ENSG00000145439	CBR4	intron	4	168990328	168998202	Cells_EBV-transformed_lymphocytes	Female	-0.17	2.53e-06
ENSG00000130702	LAMA5	intron	20	62337727	62337804	Adipose_Visceral_Omentum	Distal	-4.7	2.62e-06
ENSG00000258366	RTEL1	intron	20	63689132	63689502	Adipose_Subcutaneous	Proximal	-4.7	2.66e-06
ENSG00000258366	RTEL1	intron	20	63689132	63689750	Adipose_Subcutaneous	Proximal	4.69	2.73e-06
ENSG00000204516	MICB	intron	6	31411359	31411947	Adipose_Subcutaneous	Proximal	4.46	2.74e-06
ENSG00000204520	MICA	intron	6	31411359	31411947	Adipose_Subcutaneous	Proximal	4.46	2.74e-06
ENSG00000136280	CCM2	intron	7	45027797	45063918	Whole_Blood	Overall	-4.69	2.74e-06
ENSG00000136280	CCM2	intron	7	45027797	45038253	Cells_EBV-transformed_lymphocytes	Overall	-4.69	2.74e-06
ENSG00000076650	GPATCH1	intron	19	33117667	33117825	Adipose_Subcutaneous	Overall	4.82	2.82e-06
ENSG00000130702	LAMA5	intron	20	62337727	62337804	Adipose_Visceral_Omentum	Male	-4.68	2.83e-06
ENSG00000076650	GPATCH1	intron	19	33117667	33117825	Adipose_Subcutaneous	Male	4.65	2.9e-06
ENSG00000114841	DNAH1	intron	3	52380135	52381640	Adipose_Subcutaneous	Colon	4.67	2.99e-06
ENSG00000144741	SLC25A26	intron	3	66369542	66370529	Adipose_Subcutaneous	Female	-4.84	3.01e-06
ENSG00000163466	ARPC2	intron	2	218234397	218238664	Adipose_Visceral_Omentum	Overall	-4.67	3.08e-06
ENSG00000163466	ARPC2	intron	2	218238850	218239391	Adipose_Visceral_Omentum	Overall	-4.66	3.09e-06
ENSG00000010322	NISCH	intron	3	52478577	52478978	Adipose_Subcutaneous	Distal	-4.66	3.14e-06
ENSG00000163466	ARPC2	intron	2	218236733	218238664	Adipose_Subcutaneous	Overall	4.66	3.15e-06
ENSG00000149485		intron	11	61802462	61802801	Cells_EBV-transformed_lymphocytes	Female	-4.66	3.16e-06
		intron	3	52326314	52326661	Cells_EBV-transformed_lymphocytes	Distal	-4.66	3.17e-06
ENSG00000114841	DNAH1	intron	3	52326314	52326735	Cells_EBV-transformed_lymphocytes	Distal	4.66	3.17e-06
ENSG00000010322	NISCH	intron	3	52480303	52480879	Adipose_Subcutaneous	Colon	-4.66	3.22e-06
ENSG00000010322	NISCH	intron	3	52480295	52480879	Adipose_Subcutaneous	Colon	-4.66	3.22e-06
ENSG00000010322	NISCH	intron	3	52470907	52471291	Adipose_Subcutaneous	Colon	-4.66	3.23e-06
ENSG00000010322	NISCH	intron	3	52470907	52471814	Cells_EBV-transformed_lymphocytes	Colon	4.66	3.23e-06
ENSG00000010322	NISCH	intron	3	52479058	52479749	Adipose_Subcutaneous	Colon	-4.65	3.28e-06
ENSG00000010322	NISCH	intron	3	52471977	52472303	Cells_EBV-transformed_lymphocytes	Colon	4.65	3.29e-06
ENSG00000010322	NISCH	intron	3	52480295	52484513	Adipose_Visceral_Omentum	Colon	4.65	3.29e-06
ENSG00000122679	RAMP3	intron	7	45157886	45177309	Adipose_Visceral_Omentum	Colon	0.68	3.3e-06
ENSG00000077514	POLD3	intron	11	74594116	74604692	Adipose_Subcutaneous	Female	3.94	3.33e-06
ENSG00000099326	MZF1	intron	19	58571429	58573055	Adipose_Visceral_Omentum	Colon	2.92	3.34e-06
ENSG00000183386	FHL3	intron	1	37997870	37998974	Colon_Transverse	Overall	-4.61	3.37e-06
ENSG00000010322	NISCH	intron	3	52482767	52484513	Adipose_Visceral_Omentum	Colon	-4.65	3.4e-06
		intron	6	7301368	7303550	Cells_EBV-transformed_lymphocytes	Female	-4.64	3.4e-06
ENSG00000124783	SSR1	intron	6	7301572	7303550	Adipose_Visceral_Omentum	Female	4.64	3.4e-06
ENSG00000166888	STAT6	intron	12	57108299	57109941	Adipose_Visceral_Omentum	Overall	-4.79	3.4e-06
ENSG00000149485	FADS1	intron	11	61811075	61812471	Adipose_Subcutaneous	Male	-4.64	3.42e-06
ENSG00000010322	NISCH	intron	3	52485827	52486470	Adipose_Subcutaneous	Colon	-4.64	3.47e-06
ENSG00000010322	NISCH	intron	3	52485827	52487196	Adipose_Subcutaneous	Colon	4.64	3.47e-06
ENSG00000010322	NISCH	intron	3	52486552	52487196	Adipose_Visceral_Omentum	Colon	-4.64	3.47e-06
ENSG00000147679	UTP23	intron	8	116779586	116786503	Adipose_Subcutaneous	Colon	-4.63	3.65e-06
ENSG00000100376	FAM118A	intron	22	45328063	45328392	Adipose_Visceral_Omentum	Colon	-0.9	3.65e-06
ENSG00000166888	STAT6	intron	12	57108299	57110043	Adipose_Visceral_Omentum	Overall	-4.7	3.65e-06
ENSG00000163785	RYK	intron	3	134191974	134195082	Adipose_Subcutaneous	Female	4.63	3.7e-06
ENSG00000163785	RYK	intron	3	134191983	134195082	Adipose_Subcutaneous	Female	0	3.7e-06
ENSG00000204084	INPP5B	intron	1	37942264	37943640	Adipose_Visceral_Omentum	Overall	-4.62	3.74e-06
ENSG00000166888	STAT6	intron	12	57108299	57111129	Colon_Sigmoid	Overall	4.79	3.79e-06
ENSG00000010322	NISCH	intron	3	52470907	52471291	Adipose_Subcutaneous	Distal	-4.62	3.81e-06
ENSG00000010322	NISCH	intron	3	52470907	52471814	Adipose_Subcutaneous	Distal	4.62	3.81e-06
ENSG00000204084	INPP5B	intron	1	37943669	37943796	Adipose_Visceral_Omentum	Overall	4.62	3.82e-06
ENSG00000147679	UTP23	intron	8	116779586	116786503	Adipose_Subcutaneous	Rectal	-4.62	3.88e-06
ENSG00000114841	DNAH1	intron	3	52395678	52396368	Adipose_Subcutaneous	Colon	-4.62	3.92e-06
		intron	19	58415646	58415819	Cells_EBV-transformed_lymphocytes	Rectal	-4.61	3.94e-06
ENSG00000258366	RTEL1	intron	20	63680719	63685523	Cells_EBV-transformed_lymphocytes	Colon	-0.64	3.94e-06
ENSG00000130702	LAMA5	intron	20	62338608	62345818	Adipose_Visceral_Omentum	Colon	-4.61	3.96e-06
ENSG00000076650	GPATCH1	intron	19	33114419	33117547	Cells_EBV-transformed_lymphocytes	Overall	4.61	3.97e-06
ENSG00000093167	LRRFIP2	intron	3	37149038	37174539	Adipose_Subcutaneous	Proximal	-3.4	3.99e-06
		intron	15	49318192	49318889	Cells_EBV-transformed_lymphocytes	Overall	-4.61	4.03e-06
ENSG00000010322	NISCH	intron	3	52480303	52480879	Adipose_Subcutaneous	Distal	-4.61	4.09e-06
ENSG00000010322	NISCH	intron	3	52480295	52480879	Adipose_Subcutaneous	Distal	-4.61	4.09e-06
ENSG00000184584	STING1	intron	5	139481342	139481478	Cells_EBV-transformed_lymphocytes	Proximal	-0.37	4.12e-06
ENSG00000136280	CCM2	intron	7	45064646	45072726	Whole_Blood	Overall	4.6	4.14e-06
ENSG00000187764		intron	9	89418118	89424476	Cells_EBV-transformed_lymphocytes	Rectal	4.6	4.15e-06
ENSG00000010322	NISCH	intron	3	52480295	52484513	Adipose_Visceral_Omentum	Distal	4.6	4.15e-06
ENSG00000133069	TMCC2	intron	1	205271255	205271796	Whole_Blood	Overall	-4.6	4.16e-06
ENSG00000133069	TMCC2	intron	1	205271255	205271813	Whole_Blood	Overall	4.6	4.16e-06
ENSG00000010322	NISCH	intron	3	52479058	52479749	Adipose_Subcutaneous	Distal	-4.6	4.18e-06
ENSG00000118971	CCND2	intron	12	4288990	4299860	Adipose_Subcutaneous	Female	3.49	4.21e-06
ENSG00000149485	FADS1	intron	11	61811075	61812471	Adipose_Subcutaneous	Female	-4.6	4.27e-06
ENSG00000010322	NISCH	intron	3	52471977	52472303	Cells_EBV-transformed_lymphocytes	Distal	4.6	4.29e-06
ENSG00000196126	HLA-DRB1	intron	6	32558186	32589643	Adipose_Subcutaneous	Rectal	4.6	4.3e-06
ENSG00000198502	HLA-DRB5	intron	6	32558186	32589643	Adipose_Subcutaneous	Rectal	4.6	4.3e-06
ENSG00000229391	HLA-DRB6	intron	6	32558186	32589643	Adipose_Subcutaneous	Rectal	4.6	4.3e-06
ENSG00000096060	FKBP5	intron	6	35587117	35591130	Adipose_Subcutaneous	Colon	4.6	4.3e-06
ENSG00000136280	CCM2	intron	7	45072783	45073460	Adipose_Visceral_Omentum	Overall	4.6	4.3e-06
ENSG00000171574	ZNF584	intron	19	58410091	58415524	Cells_EBV-transformed_lymphocytes	Rectal	-4.6	4.32e-06
ENSG00000213753	CENPBD2P	intron	19	58575588	58581245	Adipose_Visceral_Omentum	Colon	-4.59	4.34e-06
ENSG00000267858	MZF1-AS1	intron	19	58575588	58581245	Adipose_Visceral_Omentum	Colon	-4.59	4.34e-06
ENSG00000213753	CENPBD2P	intron	19	58575588	58598967	Adipose_Subcutaneous	Colon	-4.59	4.34e-06
ENSG00000213753	CENPBD2P	intron	19	58591624	58598967	Adipose_Subcutaneous	Colon	4.59	4.34e-06
ENSG00000267858	MZF1-AS1	intron	19	58575588	58598967	Adipose_Subcutaneous	Colon	-4.59	4.34e-06
ENSG00000267858	MZF1-AS1	intron	19	58591624	58598967	Adipose_Subcutaneous	Colon	4.59	4.34e-06
ENSG00000010322	NISCH	intron	3	52485827	52486470	Adipose_Subcutaneous	Distal	-4.59	4.35e-06
ENSG00000010322	NISCH	intron	3	52485827	52487196	Adipose_Subcutaneous	Distal	4.59	4.35e-06
ENSG00000010322	NISCH	intron	3	52486552	52487196	Adipose_Subcutaneous	Distal	-4.59	4.35e-06
ENSG00000136280	CCM2	intron	7	45069961	45073460	Adipose_Subcutaneous	Overall	4.59	4.52e-06
ENSG00000196126	HLA-DRB1	intron	6	32584378	32589643	Adipose_Visceral_Omentum	Rectal	-2.1	4.59e-06
ENSG00000198502	HLA-DRB5	intron	6	32584378	32589643	Adipose_Visceral_Omentum	Rectal	-2.1	4.59e-06
ENSG00000229391	HLA-DRB6	intron	6	32584378	32589643	Adipose_Visceral_Omentum	Rectal	-2.1	4.59e-06
ENSG00000076650	GPATCH1	intron	19	33118041	33119010	Adipose_Subcutaneous	Overall	-4.58	4.65e-06
ENSG00000168237	GLYCTK	intron	3	52287876	52290960	Adipose_Visceral_Omentum	Overall	-4.58	4.67e-06
ENSG00000174106	LEMD3	intron	12	65245939	65246162	Adipose_Visceral_Omentum	Overall	-4.58	4.67e-06
ENSG00000196126	HLA-DRB1	intron	6	32584378	32589643	Adipose_Visceral_Omentum	Female	-1.41	4.71e-06
ENSG00000198502	HLA-DRB5	intron	6	32584378	32589643	Adipose_Visceral_Omentum	Female	-1.41	4.71e-06
ENSG00000229391	HLA-DRB6	intron	6	32584378	32589643	Adipose_Visceral_Omentum	Female	-1.41	4.71e-06
ENSG00000204482	LST1	intron	6	31587966	31588563	Whole_Blood	Overall	-4.58	4.71e-06
ENSG00000136270	TBRG4	intron	7	45109287	45111664	Cells_EBV-transformed_lymphocytes	Female	-0.86	4.75e-06
ENSG00000130702	LAMA5	intron	20	62337727	62337804	Adipose_Subcutaneous	Colon	-4.57	4.77e-06
ENSG00000146833	TRIM4	intron	7	99917885	99919009	Adipose_Visceral_Omentum	Proximal	4.57	4.82e-06
ENSG00000114841	DNAH1	intron	3	52397877	52398032	Adipose_Subcutaneous	Colon	-4.57	4.82e-06
ENSG00000100325	ASCC2	intron	22	29808185	29813430	Adipose_Visceral_Omentum	Proximal	4.57	4.93e-06
ENSG00000014919	COX15	intron	10	99696541	99716348	Adipose_Subcutaneous	Rectal	4.55	4.94e-06
ENSG00000014919	COX15	intron	10	99714718	99716348	Adipose_Subcutaneous	Rectal	-4.56	5e-06
		intron	5	88207180	88210647	Cells_EBV-transformed_lymphocytes	Overall	4.56	5.01e-06
ENSG00000164180	TMEM161B	intron	5	88205954	88206439	Cells_EBV-transformed_lymphocytes	Overall	-4.56	5.01e-06
ENSG00000164180	TMEM161B	intron	5	88207142	88220563	Adipose_Subcutaneous	Overall	-4.56	5.01e-06
ENSG00000175471	MCTP1	intron	5	94912976	94923962	Cells_EBV-transformed_lymphocytes	Colon	0.17	5.15e-06
ENSG00000204536	CCHCR1	intron	6	31157089	31157385	Adipose_Visceral_Omentum	Rectal	4.48	5.2e-06
		intron	15	49318192	49318889	Cells_EBV-transformed_lymphocytes	Distal	-4.55	5.24e-06
ENSG00000115073	ACTR1B	intron	2	97659003	97659352	Adipose_Subcutaneous	Colon	4.55	5.25e-06
ENSG00000115073	ACTR1B	intron	2	97658316	97658427	Adipose_Visceral_Omentum	Colon	-4.55	5.25e-06
ENSG00000115073	ACTR1B	intron	2	97658643	97658879	Adipose_Subcutaneous	Colon	4.55	5.25e-06
ENSG00000115073	ACTR1B	intron	2	97659003	97659395	Adipose_Subcutaneous	Colon	-4.55	5.25e-06
ENSG00000166888	STAT6	intron	12	57108299	57109941	Adipose_Visceral_Omentum	Colon	-4.52	5.26e-06
ENSG00000196126	HLA-DRB1	intron	6	32558186	32589643	Adipose_Subcutaneous	Male	4.55	5.35e-06
ENSG00000198502	HLA-DRB5	intron	6	32558186	32589643	Adipose_Subcutaneous	Male	4.55	5.35e-06
ENSG00000229391	HLA-DRB6	intron	6	32558186	32589643	Adipose_Subcutaneous	Male	4.55	5.35e-06
ENSG00000177337	DLGAP1-AS1	intron	18	3594484	3597176	Adipose_Subcutaneous	Rectal	-1.99	5.48e-06
ENSG00000262001	DLGAP1-AS2	intron	18	3594484	3597176	Adipose_Subcutaneous	Rectal	-1.99	5.48e-06
ENSG00000124782	RREB1	intron	6	7231907	7246424	Whole_Blood	Overall	0.74	5.54e-06
		intron	6	7301368	7303550	Cells_EBV-transformed_lymphocytes	Overall	-4.54	5.66e-06
ENSG00000124126	PREX1	intron	20	48734650	48745025	Adipose_Subcutaneous	Overall	-4.54	5.7e-06
ENSG00000136280	CCM2	intron	7	45064001	45064463	Adipose_Subcutaneous	Overall	-4.48	5.71e-06
ENSG00000099326	MZF1	intron	19	58571429	58572550	Adipose_Visceral_Omentum	Rectal	-4.54	5.74e-06
ENSG00000226833	PPP1CB-DT	intron	2	28748963	28751643	Adipose_Subcutaneous	Proximal	4.54	5.75e-06
ENSG00000163466	ARPC2	intron	2	218239484	218245420	Adipose_Visceral_Omentum	Overall	4.53	5.77e-06
ENSG00000196126	HLA-DRB1	intron	6	32519651	32521905	Adipose_Subcutaneous	Rectal	-4.53	5.85e-06
ENSG00000198502	HLA-DRB5	intron	6	32519651	32521905	Adipose_Subcutaneous	Rectal	-4.53	5.85e-06
ENSG00000229391	HLA-DRB6	intron	6	32519651	32521905	Adipose_Subcutaneous	Rectal	-4.53	5.85e-06
ENSG00000110777	POU2AF1	intron	11	111354575	111357445	Cells_EBV-transformed_lymphocytes	Overall	4.63	5.88e-06
ENSG00000130702	LAMA5	intron	20	62310311	62310665	Adipose_Visceral_Omentum	Male	-4.53	5.92e-06
ENSG00000175471	MCTP1	intron	5	94924021	94931953	Cells_EBV-transformed_lymphocytes	Male	-4.5	5.98e-06
ENSG00000110777		intron	11	111356433	111357445	Cells_EBV-transformed_lymphocytes	Distal	-4.53	6e-06
ENSG00000014919	COX15	intron	10	99713479	99716348	Adipose_Visceral_Omentum	Rectal	4.51	6.13e-06
ENSG00000206341	HLA-H	intron	6	29888742	29889328	Adipose_Subcutaneous	Proximal	-2.72	6.28e-06
ENSG00000206503	HLA-A	intron	6	29888742	29889328	Adipose_Subcutaneous	Proximal	-2.72	6.28e-06
ENSG00000235290	HLA-W	intron	6	29888742	29889328	Adipose_Subcutaneous	Proximal	-2.72	6.28e-06
ENSG00000100325	ASCC2	intron	22	29825257	29832245	Adipose_Subcutaneous	Proximal	-4.51	6.34e-06
ENSG00000136286	MYO1G	intron	7	44975227	44975484	Adipose_Visceral_Omentum	Overall	-1.62	6.44e-06
		intron	7	99909660	99916702	Cells_EBV-transformed_lymphocytes	Proximal	4.51	6.48e-06
ENSG00000139624	CERS5	intron	12	50143204	50143952	Adipose_Subcutaneous	Overall	4.51	6.48e-06
ENSG00000124783	SSR1	intron	6	7301572	7303550	Cells_EBV-transformed_lymphocytes	Overall	4.48	6.53e-06
ENSG00000139624	CERS5	intron	12	50134068	50134546	Adipose_Subcutaneous	Female	-4.57	6.64e-06
		intron	9	89418437	89424476	Cells_EBV-transformed_lymphocytes	Overall	4.5	6.67e-06
ENSG00000100325	ASCC2	intron	22	29832342	29834489	Adipose_Subcutaneous	Proximal	-4.5	6.72e-06
ENSG00000166888	STAT6	intron	12	57110110	57111129	Adipose_Subcutaneous	Colon	-4.54	6.81e-06
ENSG00000137310	TCF19	intron	6	31159035	31159143	Adipose_Subcutaneous	Rectal	1.68	6.95e-06
ENSG00000050405	LIMA1	intron	12	50200884	50201303	Adipose_Visceral_Omentum	Colon	-4.49	7.16e-06
ENSG00000146833	TRIM4	intron	7	99909660	99919009	Adipose_Subcutaneous	Proximal	-4.45	7.19e-06
ENSG00000213753	CENPBD2P	intron	19	58586356	58589066	Adipose_Subcutaneous	Colon	-4.69	7.27e-06
ENSG00000267858	MZF1-AS1	intron	19	58586356	58589066	Adipose_Subcutaneous	Colon	-4.69	7.27e-06
ENSG00000137764	MAP2K5	intron	15	67766766	67769602	Colon_Transverse	Overall	-2.58	7.43e-06
ENSG00000204536	CCHCR1	intron	6	31145073	31145188	Adipose_Subcutaneous	Rectal	3.43	7.51e-06
ENSG00000088387	DOCK9	intron	13	98805209	98807661	Cells_EBV-transformed_lymphocytes	Male	4.48	7.61e-06
ENSG00000136286	MYO1G	intron	7	44975227	44975484	Adipose_Visceral_Omentum	Female	-3.23	7.7e-06
ENSG00000145439	CBR4	intron	4	168990328	168998202	Cells_EBV-transformed_lymphocytes	Colon	-0.24	7.91e-06
ENSG00000010322	NISCH	intron	3	52478577	52479749	Adipose_Subcutaneous	Colon	4.7	7.92e-06
ENSG00000088387	DOCK9	intron	13	98807807	98809352	Adipose_Subcutaneous	Male	0	7.98e-06
ENSG00000135862	LAMC1	intron	1	183124876	183125397	Adipose_Subcutaneous	Colon	4.46	8.15e-06
ENSG00000258366	RTEL1	intron	20	63689865	63690087	Whole_Blood	Overall	4.46	8.16e-06
ENSG00000114841	DNAH1	intron	3	52380135	52381640	Adipose_Subcutaneous	Distal	4.46	8.22e-06
ENSG00000154803	FLCN	intron	17	17228161	17228623	Colon_Sigmoid	Overall	0.23	8.25e-06
ENSG00000130702	LAMA5	intron	20	62318650	62318843	Adipose_Visceral_Omentum	Overall	-4.46	8.25e-06
ENSG00000130702	LAMA5	intron	20	62318680	62318843	Adipose_Visceral_Omentum	Overall	4.46	8.25e-06
ENSG00000258366	RTEL1	intron	20	63680719	63685523	Cells_EBV-transformed_lymphocytes	Proximal	-0.93	8.33e-06
ENSG00000213753	CENPBD2P	intron	19	58586356	58591498	Adipose_Subcutaneous	Colon	4.58	8.34e-06
ENSG00000267858	MZF1-AS1	intron	19	58586356	58591498	Adipose_Subcutaneous	Colon	4.58	8.34e-06
ENSG00000175471	MCTP1	intron	5	94912976	94931953	Cells_EBV-transformed_lymphocytes	Male	4.62	8.36e-06
ENSG00000204536	CCHCR1	intron	6	31148728	31148892	Adipose_Visceral_Omentum	Colon	3.23	8.36e-06
ENSG00000213753	CENPBD2P	intron	19	58586356	58589066	Adipose_Visceral_Omentum	Rectal	-4.45	8.41e-06
ENSG00000267858	MZF1-AS1	intron	19	58586356	58589066	Adipose_Visceral_Omentum	Rectal	-4.45	8.41e-06
ENSG00000100376	FAM118A	intron	22	45336411	45337834	Adipose_Visceral_Omentum	Colon	0.79	8.48e-06
ENSG00000258366	RTEL1	intron	20	63687130	63687638	Colon_Sigmoid	Overall	-4.45	8.48e-06
ENSG00000240849	PEDS1	intron	20	50129690	50130052	Colon_Sigmoid	Overall	4.11	8.67e-06
ENSG00000136280	CCM2	intron	7	45038426	45063918	Adipose_Subcutaneous	Overall	-4.45	8.71e-06
ENSG00000130702	LAMA5	intron	20	62327406	62327529	Adipose_Subcutaneous	Male	1.78	8.71e-06
ENSG00000105325	FZR1	intron	19	3523058	3525868	Adipose_Subcutaneous	Overall	-4.4	8.73e-06
ENSG00000050405	LIMA1	intron	12	50222485	50231665	Cells_EBV-transformed_lymphocytes	Rectal	4.45	8.74e-06
ENSG00000175471	MCTP1	intron	5	94912976	94923962	Cells_EBV-transformed_lymphocytes	Male	0.16	8.75e-06
ENSG00000050405	LIMA1	intron	12	50192564	50195830	Adipose_Subcutaneous	Overall	-4.44	9.05e-06
ENSG00000100376	FAM118A	intron	22	45310183	45322371	Adipose_Subcutaneous	Colon	4.43	9.25e-06
ENSG00000204536	CCHCR1	intron	6	31150215	31150455	Adipose_Visceral_Omentum	Overall	-4.43	9.33e-06
ENSG00000196126	HLA-DRB1	intron	6	32517752	32518054	Adipose_Subcutaneous	Colon	-4.37	9.4e-06
ENSG00000198502	HLA-DRB5	intron	6	32517752	32518054	Adipose_Subcutaneous	Colon	-4.37	9.4e-06
ENSG00000229391	HLA-DRB6	intron	6	32517752	32518054	Adipose_Subcutaneous	Colon	-4.37	9.4e-06
ENSG00000124782	RREB1	intron	6	7240602	7246424	Adipose_Subcutaneous	Overall	-3.37	9.41e-06
ENSG00000130702	LAMA5	intron	20	62322168	62322269	Adipose_Visceral_Omentum	Colon	-4.43	9.43e-06
ENSG00000204536	CCHCR1	intron	6	31145493	31145696	Colon_Sigmoid	Overall	-4.43	9.59e-06
ENSG00000161091	MFSD12	intron	19	3544732	3544809	Colon_Transverse	Overall	4.5	9.6e-06
ENSG00000196126	HLA-DRB1	intron	6	32584378	32589643	Adipose_Visceral_Omentum	Colon	-1.44	9.65e-06
ENSG00000198502	HLA-DRB5	intron	6	32584378	32589643	Adipose_Visceral_Omentum	Colon	-1.44	9.65e-06
ENSG00000229391	HLA-DRB6	intron	6	32584378	32589643	Adipose_Visceral_Omentum	Colon	-1.44	9.65e-06
ENSG00000204257	HLA-DMA	intron	6	32950286	32950519	Adipose_Visceral_Omentum	Colon	4.42	9.66e-06
ENSG00000178449	COX14	intron	12	50112301	50120036	Adipose_Visceral_Omentum	Female	-3.45	9.81e-06
ENSG00000272368	AC074032.1	intron	12	50112301	50120036	Adipose_Visceral_Omentum	Female	-3.45	9.81e-06
ENSG00000107554	DNMBP	intron	10	99881200	99884011	Cells_EBV-transformed_lymphocytes	Overall	-3.22	9.82e-06
ENSG00000010322	NISCH	intron	3	52482767	52484513	Adipose_Visceral_Omentum	Male	-4.42	1e-05
ENSG00000241878	PISD	intron	22	31628210	31628853	Cells_EBV-transformed_lymphocytes	Colon	1.03	1e-05
ENSG00000144749	LRIG1	intron	3	66451633	66462438	Adipose_Visceral_Omentum	Overall	4.4	1.06e-05
ENSG00000099326	MZF1	intron	19	58571429	58573055	Adipose_Visceral_Omentum	Rectal	1.53	1.06e-05
ENSG00000145996	CDKAL1	intron	6	20535199	20535351	Adipose_Subcutaneous	Distal	4.4	1.07e-05
ENSG00000114841	DNAH1	intron	3	52397877	52398032	Adipose_Subcutaneous	Distal	-4.4	1.09e-05
ENSG00000106077	ABHD11	intron	7	73738072	73738328	Whole_Blood	Overall	-4.4	1.09e-05
ENSG00000130702	LAMA5	intron	20	62327406	62327529	Adipose_Subcutaneous	Distal	1.56	1.09e-05
ENSG00000083807	SLC27A5	intron	19	58492640	58499123	Adipose_Subcutaneous	Rectal	-4.39	1.1e-05
ENSG00000204536	CCHCR1	intron	6	31144788	31144885	Adipose_Subcutaneous	Overall	-4.39	1.11e-05
ENSG00000188243	COMMD6	intron	13	75530266	75537382	Adipose_Visceral_Omentum	Rectal	-4.35	1.13e-05
		intron	19	58492640	58498494	Cells_EBV-transformed_lymphocytes	Rectal	-4.39	1.14e-05
ENSG00000114841	DNAH1	intron	3	52395678	52396368	Adipose_Subcutaneous	Distal	-4.39	1.15e-05
ENSG00000144857	BOC	intron	3	113274682	113278095	Adipose_Subcutaneous	Overall	-3.55	1.16e-05
ENSG00000139624	CERS5	intron	12	50130694	50134546	Adipose_Subcutaneous	Female	4.08	1.16e-05
		intron	9	89418437	89424476	Cells_EBV-transformed_lymphocytes	Colon	4.38	1.16e-05
ENSG00000079819	EPB41L2	intron	6	130870126	130885096	Adipose_Visceral_Omentum	Female	4.35	1.17e-05
ENSG00000130702	LAMA5	intron	20	62318650	62318843	Adipose_Visceral_Omentum	Rectal	-4.38	1.21e-05
ENSG00000130702	LAMA5	intron	20	62318680	62318843	Adipose_Visceral_Omentum	Rectal	4.38	1.21e-05
		intron	6	31148728	31150455	Cells_EBV-transformed_lymphocytes	Overall	4.37	1.22e-05
ENSG00000050405	LIMA1	intron	12	50222485	50231665	Cells_EBV-transformed_lymphocytes	Male	4.37	1.23e-05
ENSG00000166888	STAT6	intron	12	57108299	57110043	Adipose_Visceral_Omentum	Colon	-4.54	1.23e-05
ENSG00000110777	POU2AF1	intron	11	111354575	111357445	Cells_EBV-transformed_lymphocytes	Distal	4.37	1.23e-05
ENSG00000258366	RTEL1	intron	20	63689648	63689750	Adipose_Visceral_Omentum	Colon	-1.05	1.24e-05
ENSG00000100330	MTMR3	intron	22	29957088	29970976	Adipose_Subcutaneous	Proximal	4.37	1.26e-05
ENSG00000164180	TMEM161B	intron	5	88203075	88205814	Cells_EBV-transformed_lymphocytes	Overall	4.36	1.27e-05
ENSG00000137764	MAP2K5	intron	15	67748601	67769602	Whole_Blood	Overall	0.87	1.28e-05
ENSG00000163466	ARPC2	intron	2	218238850	218239391	Adipose_Visceral_Omentum	Distal	-4.36	1.3e-05
ENSG00000050405	LIMA1	intron	12	50206068	50222021	Cells_EBV-transformed_lymphocytes	Male	-4.36	1.3e-05
ENSG00000137411	VARS2	intron	6	30915037	30915156	Adipose_Subcutaneous	Proximal	1.28	1.3e-05
ENSG00000221988	PPT2	intron	6	32154246	32154587	Adipose_Visceral_Omentum	Overall	-3.48	1.32e-05
ENSG00000163466	ARPC2	intron	2	218234397	218238664	Adipose_Visceral_Omentum	Distal	-4.36	1.33e-05
ENSG00000135108	FBXO21	intron	12	117158084	117165485	Adipose_Visceral_Omentum	Female	0.02	1.34e-05
ENSG00000159640	ACE	intron	17	63494470	63496394	Adipose_Subcutaneous	Colon	-4.35	1.36e-05
ENSG00000258366	RTEL1	intron	20	63674093	63678145	Adipose_Subcutaneous	Colon	4.29	1.36e-05
ENSG00000010322	NISCH	intron	3	52478577	52479749	Adipose_Subcutaneous	Distal	4.62	1.36e-05
ENSG00000163466	ARPC2	intron	2	218236733	218238664	Adipose_Subcutaneous	Distal	4.35	1.37e-05
ENSG00000171103	TRMT61B	intron	2	28865119	28869579	Cells_EBV-transformed_lymphocytes	Colon	-4.3	1.37e-05
ENSG00000010322	NISCH	intron	3	52478577	52479749	Adipose_Subcutaneous	Overall	4.46	1.4e-05
ENSG00000139624		intron	12	50130694	50130863	Cells_EBV-transformed_lymphocytes	Colon	-4.34	1.42e-05
ENSG00000135127	BICDL1	intron	12	120064879	120071622	Adipose_Visceral_Omentum	Overall	-4.34	1.44e-05
ENSG00000130725	UBE2M	intron	19	58556379	58556687	Cells_EBV-transformed_lymphocytes	Rectal	-4.34	1.45e-05
ENSG00000130725	UBE2M	intron	19	58556490	58556687	Cells_EBV-transformed_lymphocytes	Rectal	4.34	1.45e-05
ENSG00000226833	PPP1CB-DT	intron	2	28731737	28731911	Adipose_Visceral_Omentum	Proximal	-4.34	1.45e-05
ENSG00000125378	BMP4	intron	14	53950888	53951853	Adipose_Subcutaneous	Distal	4.33	1.46e-05
ENSG00000221988	PPT2	intron	6	32154246	32154587	Adipose_Visceral_Omentum	Colon	-3.44	1.46e-05
ENSG00000240849	PEDS1	intron	20	50130947	50143502	Adipose_Subcutaneous	Distal	-4.33	1.48e-05
ENSG00000010322	NISCH	intron	3	52480295	52484513	Adipose_Subcutaneous	Overall	4.33	1.48e-05
ENSG00000010322	NISCH	intron	3	52477642	52478097	Colon_Sigmoid	Overall	-4.33	1.49e-05
ENSG00000010322	NISCH	intron	3	52480295	52480879	Adipose_Subcutaneous	Overall	-4.33	1.49e-05
ENSG00000010322	NISCH	intron	3	52480303	52480879	Adipose_Subcutaneous	Overall	-4.33	1.49e-05
ENSG00000258366	RTEL1	intron	20	63685872	63687638	Adipose_Subcutaneous	Colon	0.96	1.49e-05
ENSG00000166888	STAT6	intron	12	57108299	57111129	Cells_EBV-transformed_lymphocytes	Colon	4.53	1.5e-05
ENSG00000135111	TBX3	intron	12	114676470	114677580	Colon_Transverse	Overall	-2.22	1.51e-05
ENSG00000171103	TRMT61B	intron	2	28861308	28869560	Adipose_Subcutaneous	Colon	4.32	1.53e-05
ENSG00000010322	NISCH	intron	3	52479058	52479749	Adipose_Subcutaneous	Overall	-4.32	1.54e-05
ENSG00000163466	ARPC2	intron	2	218239484	218245420	Adipose_Visceral_Omentum	Distal	4.32	1.54e-05
ENSG00000050405	LIMA1	intron	12	50206068	50222021	Adipose_Visceral_Omentum	Rectal	-4.32	1.55e-05
ENSG00000076650	GPATCH1	intron	19	33118041	33119010	Adipose_Subcutaneous	Distal	-4.32	1.55e-05
ENSG00000204536	CCHCR1	intron	6	31156944	31157023	Adipose_Visceral_Omentum	Rectal	-4.32	1.56e-05
ENSG00000204536	CCHCR1	intron	6	31157500	31158167	Cells_EBV-transformed_lymphocytes	Rectal	4.32	1.56e-05
ENSG00000258366	RTEL1	intron	20	63689648	63689750	Adipose_Visceral_Omentum	Proximal	-0.72	1.56e-05
ENSG00000010322	NISCH	intron	3	52470907	52471814	Cells_EBV-transformed_lymphocytes	Overall	2.88	1.57e-05
ENSG00000010322	NISCH	intron	3	52470907	52471291	Adipose_Subcutaneous	Overall	-4.32	1.57e-05
ENSG00000076650	GPATCH1	intron	19	33114419	33117825	Cells_EBV-transformed_lymphocytes	Distal	-4.29	1.57e-05
ENSG00000010322	NISCH	intron	3	52486552	52487196	Colon_Transverse	Overall	-4.32	1.58e-05
ENSG00000010322	NISCH	intron	3	52485827	52486470	Adipose_Subcutaneous	Overall	-4.32	1.58e-05
ENSG00000010322	NISCH	intron	3	52485827	52487196	Adipose_Subcutaneous	Overall	4.32	1.58e-05
		intron	9	89405699	89405795	Cells_EBV-transformed_lymphocytes	Proximal	4.32	1.59e-05
ENSG00000058085	LAMC2	intron	1	183234446	183235575	Adipose_Visceral_Omentum	Rectal	-3.48	1.59e-05
ENSG00000144741	SLC25A26	intron	3	66369542	66370529	Adipose_Subcutaneous	Overall	-4.15	1.61e-05
ENSG00000010322	NISCH	intron	3	52471977	52472303	Colon_Sigmoid	Overall	4.51	1.61e-05
ENSG00000076650	GPATCH1	intron	19	33114419	33117547	Cells_EBV-transformed_lymphocytes	Distal	4.31	1.63e-05
ENSG00000122679	RAMP3	intron	7	45157886	45177309	Adipose_Visceral_Omentum	Male	0.76	1.65e-05
ENSG00000111321	LTBR	intron	12	6386444	6387798	Adipose_Subcutaneous	Proximal	-4.3	1.68e-05
ENSG00000111321	LTBR	intron	12	6386444	6388800	Adipose_Subcutaneous	Proximal	4.3	1.68e-05
ENSG00000111321	LTBR	intron	12	6385379	6385518	Adipose_Subcutaneous	Proximal	-4.3	1.68e-05
ENSG00000111321	LTBR	intron	12	6385379	6386347	Adipose_Visceral_Omentum	Proximal	-4.3	1.68e-05
ENSG00000163785	RYK	intron	3	134191974	134195082	Adipose_Subcutaneous	Colon	4.3	1.68e-05
ENSG00000163785	RYK	intron	3	134191983	134195082	Adipose_Subcutaneous	Colon	0	1.68e-05
ENSG00000010322	NISCH	intron	3	52471488	52471814	Colon_Transverse	Overall	-4.3	1.69e-05
ENSG00000130702	LAMA5	intron	20	62336786	62336904	Adipose_Visceral_Omentum	Male	4.3	1.7e-05
ENSG00000130702	LAMA5	intron	20	62336986	62337590	Adipose_Visceral_Omentum	Male	4.3	1.7e-05
ENSG00000076650	GPATCH1	intron	19	33114419	33117547	Adipose_Subcutaneous	Male	4.3	1.71e-05
		intron	3	52326314	52326661	Cells_EBV-transformed_lymphocytes	Overall	-4.3	1.72e-05
ENSG00000114841	DNAH1	intron	3	52326314	52326735	Cells_EBV-transformed_lymphocytes	Overall	4.3	1.72e-05
ENSG00000204314	PRRT1	intron	6	32151899	32152095	Adipose_Visceral_Omentum	Distal	4.29	1.75e-05
ENSG00000175471	MCTP1	intron	5	94912976	94931953	Cells_EBV-transformed_lymphocytes	Colon	4.47	1.76e-05
ENSG00000139624	CERS5	intron	12	50135863	50135941	Cells_EBV-transformed_lymphocytes	Colon	4.29	1.77e-05
ENSG00000139624	CERS5	intron	12	50135838	50135941	Cells_EBV-transformed_lymphocytes	Colon	-4.29	1.77e-05
ENSG00000175471	MCTP1	intron	5	94912976	94917896	Adipose_Visceral_Omentum	Male	-2.74	1.77e-05
ENSG00000258366	RTEL1	intron	20	63689132	63689750	Colon_Transverse	Overall	4.29	1.77e-05
ENSG00000135838	NPL	intron	1	182806232	182812156	Whole_Blood	Overall	-4.29	1.78e-05
ENSG00000196126	HLA-DRB1	intron	6	32517752	32518054	Adipose_Subcutaneous	Male	-4.23	1.79e-05
ENSG00000198502	HLA-DRB5	intron	6	32517752	32518054	Adipose_Subcutaneous	Male	-4.23	1.79e-05
ENSG00000229391	HLA-DRB6	intron	6	32517752	32518054	Adipose_Subcutaneous	Male	-4.23	1.79e-05
ENSG00000038532	CLEC16A	intron	16	11187248	11189120	Colon_Transverse	Overall	-4.29	1.79e-05
ENSG00000171574	ZNF584	intron	19	58415646	58416811	Adipose_Subcutaneous	Rectal	4.4	1.8e-05
ENSG00000226833	PPP1CB-DT	intron	2	28723006	28747933	Adipose_Subcutaneous	Proximal	4.29	1.8e-05
ENSG00000124126	PREX1	intron	20	48734650	48745025	Adipose_Subcutaneous	Distal	-4.29	1.81e-05
ENSG00000144857	BOC	intron	3	113284858	113285372	Colon_Transverse	Overall	4.25	1.83e-05
ENSG00000198792	TMEM184B	intron	22	38231399	38245935	Adipose_Subcutaneous	Female	-4.28	1.85e-05
ENSG00000204536	CCHCR1	intron	6	31148728	31148892	Colon_Sigmoid	Overall	4.14	1.85e-05
ENSG00000139624	CERS5	intron	12	50134068	50134546	Adipose_Subcutaneous	Colon	-4.45	1.89e-05
ENSG00000076650	GPATCH1	intron	19	33118041	33119010	Adipose_Subcutaneous	Male	-4.28	1.9e-05
ENSG00000130702	LAMA5	intron	20	62310311	62310665	Adipose_Visceral_Omentum	Female	-4.27	1.92e-05
ENSG00000136270	TBRG4	intron	7	45103443	45105441	Adipose_Subcutaneous	Female	-1.87	1.92e-05
ENSG00000198018	ENTPD7	intron	10	99659588	99659862	Cells_EBV-transformed_lymphocytes	Distal	-4.27	1.93e-05
ENSG00000114841	DNAH1	intron	3	52397877	52398850	Cells_EBV-transformed_lymphocytes	Colon	4.13	1.93e-05
ENSG00000135127	BICDL1	intron	12	119998736	120061710	Colon_Transverse	Overall	-4.27	1.93e-05
ENSG00000171574	ZNF584	intron	19	58415940	58416811	Adipose_Subcutaneous	Rectal	-4.18	1.94e-05
ENSG00000187764	SEMA4D	intron	9	89455953	89474539	Cells_EBV-transformed_lymphocytes	Overall	-4.27	1.94e-05
ENSG00000050405	LIMA1	intron	12	50200884	50201303	Adipose_Subcutaneous	Distal	-4.27	1.95e-05
ENSG00000137312	FLOT1	intron	6	30741333	30741614	Cells_EBV-transformed_lymphocytes	Proximal	-4.25	1.96e-05
ENSG00000184584	STING1	intron	5	139481342	139481478	Cells_EBV-transformed_lymphocytes	Colon	-0.2	1.99e-05
ENSG00000159640	ACE	intron	17	63485372	63486557	Adipose_Subcutaneous	Colon	-4.27	2e-05
ENSG00000010322	NISCH	intron	3	52482767	52484513	Adipose_Visceral_Omentum	Distal	-4.26	2e-05
ENSG00000204520	MICA	intron	6	31400763	31410543	Cells_EBV-transformed_lymphocytes	Female	0.47	2.01e-05
ENSG00000100376	FAM118A	intron	22	45322426	45323175	Cells_EBV-transformed_lymphocytes	Colon	-1.86	2.01e-05
ENSG00000198018	ENTPD7	intron	10	99659588	99659862	Cells_EBV-transformed_lymphocytes	Male	-4.26	2.01e-05
ENSG00000100376	FAM118A	intron	22	45322215	45322371	Cells_EBV-transformed_lymphocytes	Colon	1.02	2.02e-05
ENSG00000106077	ABHD11	intron	7	73737360	73737562	Adipose_Subcutaneous	Colon	-4.26	2.03e-05
ENSG00000106077	ABHD11	intron	7	73736691	73737562	Adipose_Visceral_Omentum	Colon	4.26	2.03e-05
ENSG00000078304	PPP2R5C	intron	14	101917947	101925141	Adipose_Subcutaneous	Colon	4.26	2.05e-05
ENSG00000146833	TRIM4	intron	7	99909660	99919009	Adipose_Subcutaneous	Overall	-4.22	2.05e-05
ENSG00000204520	MICA	intron	6	31400763	31410543	Cells_EBV-transformed_lymphocytes	Colon	0.31	2.06e-05
ENSG00000183431	SF3A3	intron	1	37978827	37979465	Adipose_Subcutaneous	Overall	-3.66	2.06e-05
ENSG00000010322	NISCH	intron	3	52480295	52482642	Adipose_Visceral_Omentum	Colon	2.54	2.07e-05
ENSG00000213753	CENPBD2P	intron	19	58575588	58586155	Adipose_Subcutaneous	Colon	-4.26	2.07e-05
ENSG00000267858	MZF1-AS1	intron	19	58575588	58586155	Adipose_Subcutaneous	Colon	-4.26	2.07e-05
ENSG00000106077	ABHD11	intron	7	73736691	73736929	Colon_Transverse	Overall	4.25	2.09e-05
ENSG00000106077	ABHD11	intron	7	73737360	73737562	Adipose_Subcutaneous	Overall	-4.25	2.09e-05
ENSG00000106077	ABHD11	intron	7	73736691	73737562	Adipose_Visceral_Omentum	Overall	4.25	2.09e-05
ENSG00000139624	CERS5	intron	12	50130694	50132962	Adipose_Subcutaneous	Female	0.72	2.11e-05
ENSG00000175471	MCTP1	intron	5	94912976	94923962	Cells_EBV-transformed_lymphocytes	Proximal	0.05	2.11e-05
ENSG00000204084	INPP5B	intron	1	37940798	37943640	Cells_EBV-transformed_lymphocytes	Overall	4.22	2.11e-05
ENSG00000111321	LTBR	intron	12	6387910	6388398	Adipose_Subcutaneous	Proximal	-4.25	2.12e-05
ENSG00000137312	FLOT1	intron	6	30741333	30741792	Adipose_Visceral_Omentum	Proximal	-4.24	2.12e-05
		intron	7	99909660	99916702	Cells_EBV-transformed_lymphocytes	Overall	4.25	2.13e-05
ENSG00000175471	MCTP1	intron	5	94924021	94931953	Cells_EBV-transformed_lymphocytes	Colon	-4.22	2.13e-05
ENSG00000221988	PPT2	intron	6	32155783	32155871	Adipose_Subcutaneous	Distal	4.25	2.14e-05
ENSG00000180871	CXCR2	intron	2	218126353	218129314	Adipose_Visceral_Omentum	Colon	4.25	2.15e-05
ENSG00000144749	LRIG1	intron	3	66407491	66410129	Adipose_Subcutaneous	Overall	-4.25	2.16e-05
		intron	7	130039547	130043628	Cells_EBV-transformed_lymphocytes	Overall	4.24	2.2e-05
ENSG00000107554	DNMBP	intron	10	99881200	99884011	Cells_EBV-transformed_lymphocytes	Male	-1.72	2.2e-05
ENSG00000213753	CENPBD2P	intron	19	58586356	58591498	Cells_EBV-transformed_lymphocytes	Rectal	4.45	2.21e-05
ENSG00000267858	MZF1-AS1	intron	19	58586356	58591498	Cells_EBV-transformed_lymphocytes	Rectal	4.45	2.21e-05
ENSG00000183431	SF3A3	intron	1	37979055	37979465	Cells_EBV-transformed_lymphocytes	Overall	3.18	2.22e-05
ENSG00000204084	INPP5B	intron	1	37943893	37945756	Colon_Transverse	Overall	-1.48	2.22e-05
ENSG00000196155	PLEKHG4	intron	16	67288014	67288167	Adipose_Subcutaneous	Colon	-4.24	2.22e-05
ENSG00000130702	LAMA5	intron	20	62330944	62331032	Adipose_Subcutaneous	Male	2.44	2.25e-05
ENSG00000091732	ZC3HC1	intron	7	130039547	130040951	Adipose_Subcutaneous	Overall	0	2.25e-05
ENSG00000137312	FLOT1	intron	6	30740798	30741614	Cells_EBV-transformed_lymphocytes	Proximal	4.24	2.28e-05
ENSG00000137312	FLOT1	intron	6	30740798	30741190	Cells_EBV-transformed_lymphocytes	Proximal	-4.23	2.29e-05
ENSG00000204314	PRRT1	intron	6	32153172	32153737	Adipose_Visceral_Omentum	Male	-4.23	2.29e-05
ENSG00000258366	RTEL1	intron	20	63685872	63687638	Adipose_Subcutaneous	Proximal	0.69	2.33e-05
ENSG00000115183	TANC1	intron	2	159194493	159196608	Adipose_Visceral_Omentum	Distal	-4.23	2.33e-05
ENSG00000159640	ACE	intron	17	63485372	63486557	Adipose_Subcutaneous	Overall	-4.23	2.34e-05
ENSG00000204580	DDR1	intron	6	30884710	30885625	Adipose_Visceral_Omentum	Proximal	4.23	2.36e-05
ENSG00000183431	SF3A3	intron	1	37987836	37989548	Adipose_Subcutaneous	Overall	4.17	2.36e-05
ENSG00000077514	POLD3	intron	11	74592718	74594061	Cells_EBV-transformed_lymphocytes	Colon	4.51	2.37e-05
ENSG00000143850	PLEKHA6	intron	1	204261448	204264942	Colon_Transverse	Overall	0	2.39e-05
ENSG00000143850	PLEKHA6	intron	1	204261508	204261960	Colon_Transverse	Overall	-4.22	2.39e-05
ENSG00000166888	STAT6	intron	12	57108299	57109941	Adipose_Visceral_Omentum	Distal	-4.19	2.4e-05
ENSG00000144749	LRIG1	intron	3	66407491	66410129	Adipose_Subcutaneous	Female	-4.22	2.41e-05
ENSG00000204580	DDR1	intron	6	30896865	30897014	Adipose_Subcutaneous	Proximal	4.22	2.42e-05
ENSG00000171574	ZNF584	intron	19	58409165	58415524	Adipose_Subcutaneous	Rectal	2.44	2.42e-05
ENSG00000066629	EML1	intron	14	99910341	99911422	Adipose_Subcutaneous	Colon	-4.22	2.43e-05
ENSG00000050405	LIMA1	intron	12	50206068	50222021	Cells_EBV-transformed_lymphocytes	Proximal	-4.22	2.45e-05
ENSG00000159640	ACE	intron	17	63494470	63496394	Adipose_Subcutaneous	Proximal	-4.21	2.51e-05
ENSG00000101464	PIGU	intron	20	34588607	34592835	Adipose_Subcutaneous	Overall	-4.21	2.52e-05
ENSG00000101464	PIGU	intron	20	34588607	34616042	Adipose_Subcutaneous	Overall	4.21	2.52e-05
ENSG00000146833	TRIM4	intron	7	99917885	99919009	Adipose_Visceral_Omentum	Overall	4.21	2.54e-05
ENSG00000099326	MZF1	intron	19	58563504	58569277	Cells_EBV-transformed_lymphocytes	Rectal	-4.45	2.54e-05
ENSG00000140400	MAN2C1	intron	15	75362748	75364488	Colon_Sigmoid	Overall	-4.21	2.56e-05
ENSG00000100376	FAM118A	intron	22	45328063	45328392	Adipose_Visceral_Omentum	Distal	-1.58	2.56e-05
		intron	5	88207180	88210647	Cells_EBV-transformed_lymphocytes	Female	4.21	2.57e-05
ENSG00000164180	TMEM161B	intron	5	88205954	88206439	Cells_EBV-transformed_lymphocytes	Female	-4.21	2.57e-05
ENSG00000164180	TMEM161B	intron	5	88207142	88220563	Adipose_Subcutaneous	Female	-4.21	2.57e-05
ENSG00000132676	DAP3	intron	1	155709125	155709773	Adipose_Visceral_Omentum	Distal	-1.13	2.58e-05
ENSG00000171574	ZNF584	intron	19	58409165	58409965	Adipose_Visceral_Omentum	Rectal	3.12	2.6e-05
ENSG00000130702	LAMA5	intron	20	62336786	62337590	Adipose_Subcutaneous	Distal	-3.81	2.66e-05
ENSG00000137312	FLOT1	intron	6	30741867	30742147	Adipose_Subcutaneous	Proximal	4.2	2.67e-05
ENSG00000175471	MCTP1	intron	5	94912976	94923962	Cells_EBV-transformed_lymphocytes	Overall	-0.73	2.68e-05
ENSG00000008323	PLEKHG6	intron	12	6312364	6313629	Adipose_Visceral_Omentum	Male	0	2.68e-05
ENSG00000101464	PIGU	intron	20	34585580	34588453	Adipose_Subcutaneous	Overall	4.2	2.7e-05
ENSG00000066629	EML1	intron	14	99914304	99914566	Adipose_Subcutaneous	Colon	0.12	2.7e-05
ENSG00000107554	DNMBP	intron	10	99881200	99884011	Cells_EBV-transformed_lymphocytes	Colon	-1.63	2.73e-05
ENSG00000136270	TBRG4	intron	7	45109243	45111643	Cells_EBV-transformed_lymphocytes	Colon	2.88	2.78e-05
ENSG00000115073	ACTR1B	intron	2	97658316	97658879	Adipose_Subcutaneous	Colon	4.48	2.78e-05
ENSG00000111321	LTBR	intron	12	6386444	6388398	Cells_EBV-transformed_lymphocytes	Proximal	3.75	2.79e-05
ENSG00000137312	FLOT1	intron	6	30741704	30741792	Adipose_Visceral_Omentum	Proximal	4.19	2.81e-05
ENSG00000166575	TMEM135	intron	11	87302442	87305936	Cells_EBV-transformed_lymphocytes	Proximal	4.19	2.82e-05
ENSG00000100376	FAM118A	intron	22	45330731	45332425	Cells_EBV-transformed_lymphocytes	Colon	-3.44	2.85e-05
ENSG00000114841	DNAH1	intron	3	52398162	52398850	Adipose_Visceral_Omentum	Colon	-3.53	2.91e-05
ENSG00000159640	ACE	intron	17	63494470	63496394	Colon_Transverse	Overall	-4.18	2.94e-05
ENSG00000083535	PIBF1	intron	13	72908681	72917076	Adipose_Subcutaneous	Overall	4.18	2.97e-05
ENSG00000079819	EPB41L2	intron	6	130867581	130869812	Adipose_Visceral_Omentum	Female	4.14	3e-05
ENSG00000131408	NR1H2	intron	19	50378796	50379134	Adipose_Visceral_Omentum	Overall	-4.17	3e-05
ENSG00000144857	BOC	intron	3	113212016	113216187	Colon_Transverse	Overall	-4.17	3.03e-05
ENSG00000161091	MFSD12	intron	19	3538756	3544809	Adipose_Subcutaneous	Overall	-4.19	3.04e-05
ENSG00000161671	EMC10	intron	19	50495493	50496454	Cells_EBV-transformed_lymphocytes	Female	4.17	3.07e-05
ENSG00000114841	DNAH1	intron	3	52316545	52316977	Adipose_Subcutaneous	Overall	-2.06	3.08e-05
ENSG00000168237	GLYCTK	intron	3	52316545	52316977	Adipose_Subcutaneous	Overall	-2.06	3.08e-05
ENSG00000204536	CCHCR1	intron	6	31151122	31154496	Colon_Sigmoid	Overall	-2.9	3.09e-05
ENSG00000226833	PPP1CB-DT	intron	2	28731737	28731911	Adipose_Visceral_Omentum	Colon	-4.17	3.1e-05
ENSG00000115183	TANC1	intron	2	159194493	159196608	Adipose_Visceral_Omentum	Proximal	-4.17	3.1e-05
ENSG00000138600	SPPL2A	intron	15	50725323	50726073	Adipose_Subcutaneous	Proximal	-2.14	3.11e-05
ENSG00000204314	PRRT1	intron	6	32153659	32153766	Colon_Transverse	Overall	0.9	3.13e-05
ENSG00000050405	LIMA1	intron	12	50200884	50201303	Adipose_Subcutaneous	Rectal	-4.16	3.13e-05
ENSG00000144857	BOC	intron	3	113284858	113285439	Adipose_Subcutaneous	Overall	-4.15	3.14e-05
ENSG00000179344	HLA-DQB1	intron	6	32756466	32757773	Colon_Sigmoid	Overall	2.1	3.14e-05
ENSG00000232629	HLA-DQB2	intron	6	32756466	32757773	Colon_Sigmoid	Overall	2.1	3.14e-05
ENSG00000175471	MCTP1	intron	5	94917973	94923962	Adipose_Visceral_Omentum	Male	-3.51	3.14e-05
ENSG00000119929	CUTC	intron	10	99732409	99736246	Cells_EBV-transformed_lymphocytes	Rectal	-4.16	3.17e-05
ENSG00000198018	ENTPD7	intron	10	99732409	99736246	Cells_EBV-transformed_lymphocytes	Rectal	-4.16	3.17e-05
		intron	15	49318192	49318889	Cells_EBV-transformed_lymphocytes	Colon	-4.16	3.18e-05
ENSG00000226833	PPP1CB-DT	intron	2	28748963	28751643	Adipose_Subcutaneous	Colon	4.16	3.2e-05
ENSG00000198018	ENTPD7	intron	10	99659588	99659862	Cells_EBV-transformed_lymphocytes	Colon	-4.16	3.22e-05
ENSG00000127838	PNKD	intron	2	218270602	218271381	Adipose_Subcutaneous	Distal	-4.16	3.23e-05
ENSG00000127838	PNKD	intron	2	218270602	218271424	Adipose_Subcutaneous	Distal	4.16	3.23e-05
		intron	10	50743010	50749343	Cells_EBV-transformed_lymphocytes	Male	4.15	3.28e-05
ENSG00000258366	RTEL1	intron	20	63690210	63690294	Whole_Blood	Overall	-0.98	3.29e-05
ENSG00000125637	PSD4	intron	2	113195770	113196147	Adipose_Subcutaneous	Proximal	0	3.29e-05
ENSG00000173064	HECTD4	intron	12	112172861	112175736	Whole_Blood	Overall	4.15	3.33e-05
ENSG00000173064	HECTD4	intron	12	112175859	112176596	Whole_Blood	Overall	-4.15	3.33e-05
ENSG00000136938	ANP32B	intron	9	98005153	98007502	Adipose_Subcutaneous	Proximal	4.14	3.41e-05
ENSG00000136938	ANP32B	intron	9	98005153	98011271	Adipose_Subcutaneous	Proximal	-4.14	3.41e-05
ENSG00000136938	ANP32B	intron	9	98007702	98011271	Adipose_Subcutaneous	Proximal	4.14	3.41e-05
ENSG00000196126	HLA-DRB1	intron	6	32581838	32584109	Adipose_Subcutaneous	Male	-4.14	3.44e-05
ENSG00000198502	HLA-DRB5	intron	6	32581838	32584109	Adipose_Subcutaneous	Male	-4.14	3.44e-05
ENSG00000229391	HLA-DRB6	intron	6	32581838	32584109	Adipose_Subcutaneous	Male	-4.14	3.44e-05
ENSG00000010322	NISCH	intron	3	52480295	52482642	Adipose_Visceral_Omentum	Distal	2.24	3.44e-05
ENSG00000198324	PHETA1	intron	12	111363463	111366113	Cells_EBV-transformed_lymphocytes	Colon	-3.11	3.45e-05
ENSG00000111737	RAB35	intron	12	120099154	120103826	Colon_Transverse	Overall	-4.14	3.45e-05
ENSG00000177337	DLGAP1-AS1	intron	18	3594240	3596579	Adipose_Visceral_Omentum	Distal	4.14	3.47e-05
ENSG00000262001	DLGAP1-AS2	intron	18	3594240	3596579	Adipose_Visceral_Omentum	Distal	4.14	3.47e-05
ENSG00000156958	GALK2	intron	15	49239367	49283566	Adipose_Visceral_Omentum	Overall	-4.14	3.5e-05
ENSG00000078747	ITCH	intron	20	34393881	34408651	Adipose_Subcutaneous	Overall	-4.14	3.53e-05
ENSG00000115073	ACTR1B	intron	2	97658316	97658427	Adipose_Subcutaneous	Overall	-4.13	3.59e-05
ENSG00000115073	ACTR1B	intron	2	97658643	97658879	Adipose_Subcutaneous	Overall	4.13	3.59e-05
ENSG00000115073	ACTR1B	intron	2	97659003	97659352	Adipose_Subcutaneous	Overall	4.13	3.59e-05
ENSG00000115073	ACTR1B	intron	2	97659003	97659395	Adipose_Visceral_Omentum	Overall	-4.13	3.59e-05
ENSG00000188185	LINC00265	intron	7	39763671	39767404	Adipose_Subcutaneous	Proximal	-4.13	3.61e-05
ENSG00000175471	MCTP1	intron	5	94931991	94940084	Adipose_Subcutaneous	Male	2.66	3.62e-05
ENSG00000077514	POLD3	intron	11	74592718	74594061	Cells_EBV-transformed_lymphocytes	Male	3.88	3.64e-05
ENSG00000176845	METRNL	intron	17	83092274	83093167	Adipose_Subcutaneous	Colon	4.13	3.64e-05
ENSG00000176845	METRNL	intron	17	83092510	83093167	Adipose_Visceral_Omentum	Colon	4.13	3.64e-05
		intron	12	111792163	111792598	Cells_EBV-transformed_lymphocytes	Overall	-4.13	3.64e-05
ENSG00000100330	MTMR3	intron	22	29957088	29978442	Cells_EBV-transformed_lymphocytes	Proximal	3.66	3.67e-05
ENSG00000105325	FZR1	intron	19	3533398	3534421	Whole_Blood	Overall	-0.34	3.67e-05
ENSG00000130702	LAMA5	intron	20	62322758	62323456	Adipose_Visceral_Omentum	Male	3.82	3.68e-05
ENSG00000076650	GPATCH1	intron	19	33117667	33117825	Cells_EBV-transformed_lymphocytes	Distal	4.42	3.71e-05
ENSG00000106077	ABHD11	intron	7	73737735	73737876	Adipose_Visceral_Omentum	Overall	2.85	3.72e-05
ENSG00000118939	UCHL3	intron	13	75594990	75604769	Cells_EBV-transformed_lymphocytes	Rectal	4.11	3.72e-05
ENSG00000135108	FBXO21	intron	12	117158084	117165485	Adipose_Visceral_Omentum	Overall	0.17	3.78e-05
ENSG00000127838	PNKD	intron	2	218271549	218272570	Cells_EBV-transformed_lymphocytes	Overall	0.67	3.79e-05
ENSG00000125637	PSD4	intron	2	113197913	113199083	Cells_EBV-transformed_lymphocytes	Proximal	-1.36	3.79e-05
ENSG00000171703	TCEA2	intron	20	64057651	64062430	Cells_EBV-transformed_lymphocytes	Overall	-2.62	3.82e-05
ENSG00000237371	AL355803.1	intron	20	64057651	64062430	Cells_EBV-transformed_lymphocytes	Overall	-2.62	3.82e-05
ENSG00000099326	MZF1	intron	19	58571429	58572550	Adipose_Visceral_Omentum	Proximal	-4.12	3.84e-05
ENSG00000079819	EPB41L2	intron	6	130867581	130869563	Adipose_Visceral_Omentum	Female	-4.06	3.86e-05
ENSG00000204463	BAG6	intron	6	31651776	31652247	Adipose_Visceral_Omentum	Colon	-0.42	3.87e-05
ENSG00000091732	ZC3HC1	intron	7	130049144	130051221	Adipose_Visceral_Omentum	Overall	4.11	3.87e-05
ENSG00000198363	ASPH	intron	8	61684188	61713943	Adipose_Subcutaneous	Proximal	4.11	3.89e-05
ENSG00000119411	BSPRY	intron	9	113368383	113369616	Cells_EBV-transformed_lymphocytes	Colon	-4.11	3.91e-05
ENSG00000204564	C6orf136	intron	6	30651082	30651266	Adipose_Visceral_Omentum	Proximal	4.11	3.91e-05
ENSG00000204564	C6orf136	intron	6	30651100	30651266	Adipose_Subcutaneous	Proximal	-4.11	3.91e-05
ENSG00000160299	PCNT	intron	21	46388884	46389199	Cells_EBV-transformed_lymphocytes	Colon	-4.11	3.95e-05
ENSG00000111321	LTBR	intron	12	6384454	6384588	Adipose_Visceral_Omentum	Proximal	1.61	3.96e-05
ENSG00000125971	DYNLRB1	intron	20	34507908	34526268	Adipose_Visceral_Omentum	Overall	-4.11	3.96e-05
ENSG00000134824	FADS2	intron	11	61816426	61837778	Adipose_Subcutaneous	Female	3.32	3.99e-05
ENSG00000168496	FEN1	intron	11	61816426	61837778	Adipose_Subcutaneous	Female	3.32	3.99e-05
ENSG00000135926	TMBIM1	intron	2	218285938	218292466	Adipose_Visceral_Omentum	Distal	-4.1	3.99e-05
ENSG00000204314	PRRT1	intron	6	32153659	32153766	Adipose_Visceral_Omentum	Male	1.48	4.01e-05
ENSG00000198018	ENTPD7	intron	10	99659588	99659862	Cells_EBV-transformed_lymphocytes	Rectal	-4.11	4.03e-05
ENSG00000144857	BOC	intron	3	113212521	113216187	Adipose_Visceral_Omentum	Overall	4.1	4.05e-05
ENSG00000166888	STAT6	intron	12	57108299	57111129	Cells_EBV-transformed_lymphocytes	Female	3.72	4.06e-05
ENSG00000159640	ACE	intron	17	63478098	63479007	Colon_Sigmoid	Overall	-4.1	4.06e-05
ENSG00000125637	PSD4	intron	2	113197913	113198740	Whole_Blood	Overall	-0.08	4.06e-05
ENSG00000087303	NID2	intron	14	52011683	52014287	Adipose_Subcutaneous	Female	-4.1	4.07e-05
ENSG00000091732	ZC3HC1	intron	7	130039547	130040951	Adipose_Subcutaneous	Colon	0	4.07e-05
ENSG00000100888	CHD8	intron	14	21386176	21390947	Adipose_Subcutaneous	Colon	-4.1	4.07e-05
ENSG00000127838	PNKD	intron	2	218271549	218272570	Cells_EBV-transformed_lymphocytes	Colon	2.19	4.07e-05
		intron	7	130039547	130043628	Cells_EBV-transformed_lymphocytes	Colon	4.1	4.1e-05
ENSG00000140400	MAN2C1	intron	15	75362748	75363210	Cells_EBV-transformed_lymphocytes	Distal	3.47	4.13e-05
ENSG00000118939	UCHL3	intron	13	75590129	75594915	Cells_EBV-transformed_lymphocytes	Rectal	-4.1	4.15e-05
		intron	10	50743010	50749343	Cells_EBV-transformed_lymphocytes	Colon	4.1	4.18e-05
ENSG00000114841	DNAH1	intron	3	52380135	52381640	Adipose_Subcutaneous	Overall	4.1	4.18e-05
ENSG00000163466	ARPC2	intron	2	218234397	218238664	Adipose_Visceral_Omentum	Proximal	-4.09	4.22e-05
ENSG00000156958	GALK2	intron	15	49161861	49201162	Adipose_Subcutaneous	Overall	-2.37	4.24e-05
ENSG00000103194	USP10	intron	16	84772685	84775160	Cells_EBV-transformed_lymphocytes	Proximal	-2.66	4.25e-05
ENSG00000204257	HLA-DMA	intron	6	32950286	32950519	Adipose_Visceral_Omentum	Proximal	4.09	4.26e-05
ENSG00000204084	INPP5B	intron	1	37940798	37942083	Adipose_Subcutaneous	Overall	-3.81	4.27e-05
ENSG00000125637	PSD4	intron	2	113197913	113199083	Whole_Blood	Overall	-1.4	4.28e-05
ENSG00000145996	CDKAL1	intron	6	20535199	20535351	Adipose_Subcutaneous	Colon	4.09	4.31e-05
ENSG00000099326	MZF1	intron	19	58571429	58572550	Adipose_Visceral_Omentum	Male	-4.09	4.32e-05
ENSG00000099326	MZF1	intron	19	58571429	58572550	Adipose_Visceral_Omentum	Female	-4.09	4.32e-05
ENSG00000139624	CERS5	intron	12	50130694	50134546	Adipose_Subcutaneous	Colon	4.01	4.33e-05
ENSG00000258366	RTEL1	intron	20	63680719	63682113	Colon_Transverse	Overall	-0.22	4.38e-05
ENSG00000204536	CCHCR1	intron	6	31145073	31145188	Adipose_Subcutaneous	Overall	3.87	4.41e-05
ENSG00000144741	SLC25A26	intron	3	66370602	66377690	Adipose_Subcutaneous	Overall	1.9	4.43e-05
ENSG00000132849	PATJ	intron	1	62084648	62108437	Adipose_Subcutaneous	Rectal	-4.08	4.43e-05
ENSG00000132849	PATJ	intron	1	62100408	62108437	Cells_EBV-transformed_lymphocytes	Rectal	4.08	4.43e-05
ENSG00000175471	MCTP1	intron	5	94912976	94917896	Adipose_Visceral_Omentum	Colon	-1.98	4.43e-05
ENSG00000221988	PPT2	intron	6	32155783	32155851	Adipose_Subcutaneous	Distal	-3.15	4.45e-05
ENSG00000166888	STAT6	intron	12	57108299	57110043	Adipose_Visceral_Omentum	Female	-3.69	4.45e-05
ENSG00000106077	ABHD11	intron	7	73737220	73737562	Adipose_Visceral_Omentum	Colon	2.47	4.46e-05
ENSG00000156958	GALK2	intron	15	49319805	49327952	Colon_Transverse	Overall	-4.08	4.47e-05
ENSG00000089022	MAPKAPK5	intron	12	111866231	111867572	Adipose_Subcutaneous	Overall	-4.08	4.47e-05
ENSG00000100325	ASCC2	intron	22	29808185	29813430	Adipose_Visceral_Omentum	Colon	4.08	4.47e-05
ENSG00000130702	LAMA5	intron	20	62327406	62327529	Adipose_Subcutaneous	Female	1.28	4.49e-05
ENSG00000135926	TMBIM1	intron	2	218282181	218287207	Cells_EBV-transformed_lymphocytes	Distal	4.08	4.51e-05
ENSG00000160299	PCNT	intron	21	46388884	46389199	Cells_EBV-transformed_lymphocytes	Distal	-4.08	4.51e-05
ENSG00000171103	TRMT61B	intron	2	28852499	28869579	Adipose_Subcutaneous	Colon	4.02	4.52e-05
ENSG00000130725	UBE2M	intron	19	58556379	58556687	Cells_EBV-transformed_lymphocytes	Female	-4.08	4.53e-05
ENSG00000130725	UBE2M	intron	19	58556490	58556687	Cells_EBV-transformed_lymphocytes	Female	4.08	4.53e-05
ENSG00000050405	LIMA1	intron	12	50200884	50201303	Adipose_Visceral_Omentum	Male	-4.08	4.54e-05
ENSG00000133030	MPRIP	intron	17	17180088	17180607	Colon_Transverse	Overall	2.02	4.54e-05
ENSG00000138600	SPPL2A	intron	15	50725323	50726321	Adipose_Visceral_Omentum	Proximal	1.12	4.55e-05
ENSG00000175711	B3GNTL1	intron	17	83029154	83029493	Whole_Blood	Overall	4.08	4.56e-05
ENSG00000114841	DNAH1	intron	3	52395678	52396368	Adipose_Subcutaneous	Overall	-4.08	4.59e-05
ENSG00000165171	METTL27	intron	7	73841198	73842018	Adipose_Visceral_Omentum	Colon	4.07	4.61e-05
ENSG00000125637	PSD4	intron	2	113197913	113198740	Cells_EBV-transformed_lymphocytes	Proximal	0.86	4.62e-05
ENSG00000234608	MAPKAPK5-AS1	intron	12	111840477	111841705	Colon_Sigmoid	Overall	-2.04	4.63e-05
ENSG00000234608	MAPKAPK5-AS1	intron	12	111840477	111841327	Whole_Blood	Overall	4.07	4.63e-05
ENSG00000234608	MAPKAPK5-AS1	intron	12	111840477	111841684	Colon_Sigmoid	Overall	1.36	4.63e-05
ENSG00000234608	MAPKAPK5-AS1	intron	12	111840003	111841327	Adipose_Visceral_Omentum	Overall	-4.07	4.63e-05
ENSG00000135926	TMBIM1	intron	2	218280126	218292466	Cells_EBV-transformed_lymphocytes	Distal	4.07	4.66e-05
		intron	6	31464130	31477027	Cells_EBV-transformed_lymphocytes	Rectal	4.07	4.66e-05
ENSG00000163930	BAP1	intron	3	52407316	52407399	Colon_Sigmoid	Overall	0	4.67e-05
ENSG00000163930	BAP1	intron	3	52407460	52407958	Colon_Transverse	Overall	0	4.67e-05
ENSG00000234608	MAPKAPK5-AS1	intron	12	111840003	111840333	Adipose_Subcutaneous	Overall	-4.07	4.68e-05
ENSG00000182208	MOB2	intron	11	1471419	1480393	Adipose_Visceral_Omentum	Rectal	-1.17	4.69e-05
ENSG00000182208	MOB2	intron	11	1471415	1480393	Adipose_Visceral_Omentum	Rectal	1.17	4.69e-05
ENSG00000196126	HLA-DRB1	intron	6	32517752	32518054	Adipose_Subcutaneous	Overall	-4.04	4.7e-05
ENSG00000198502	HLA-DRB5	intron	6	32517752	32518054	Adipose_Subcutaneous	Overall	-4.04	4.7e-05
ENSG00000229391	HLA-DRB6	intron	6	32517752	32518054	Adipose_Subcutaneous	Overall	-4.04	4.7e-05
ENSG00000121988	ZRANB3	intron	2	135345461	135345550	Cells_EBV-transformed_lymphocytes	Female	4.07	4.72e-05
ENSG00000183386	FHL3	intron	1	37998132	37998974	Adipose_Visceral_Omentum	Male	4.06	4.73e-05
ENSG00000206530	CFAP44	intron	3	113407041	113416525	Cells_EBV-transformed_lymphocytes	Female	4.07	4.77e-05
ENSG00000175471	MCTP1	intron	5	94924021	94931953	Cells_EBV-transformed_lymphocytes	Proximal	-4.04	4.79e-05
ENSG00000089022	MAPKAPK5	intron	12	111886036	111888488	Adipose_Subcutaneous	Overall	0	4.83e-05
ENSG00000163466	ARPC2	intron	2	218236733	218238664	Adipose_Subcutaneous	Proximal	4.06	4.85e-05
ENSG00000175471	MCTP1	intron	5	94912976	94931953	Cells_EBV-transformed_lymphocytes	Overall	4.25	4.88e-05
ENSG00000144857	BOC	intron	3	113284858	113286675	Colon_Sigmoid	Overall	-4.06	4.89e-05
ENSG00000134824	FADS2	intron	11	61828597	61837778	Adipose_Subcutaneous	Colon	-4.02	4.89e-05
ENSG00000168496	FEN1	intron	11	61828597	61837778	Adipose_Subcutaneous	Colon	-4.02	4.89e-05
		intron	5	88207180	88210647	Cells_EBV-transformed_lymphocytes	Colon	4.06	4.94e-05
ENSG00000164180	TMEM161B	intron	5	88205954	88206439	Cells_EBV-transformed_lymphocytes	Colon	-4.06	4.94e-05
ENSG00000164180	TMEM161B	intron	5	88207142	88220563	Adipose_Subcutaneous	Colon	-4.06	4.94e-05
ENSG00000159640	ACE	intron	17	63496516	63496798	Colon_Transverse	Overall	4.06	4.94e-05
ENSG00000100376	FAM118A	intron	22	45336411	45337834	Adipose_Visceral_Omentum	Distal	0.08	4.95e-05
ENSG00000106077	ABHD11	intron	7	73737110	73737221	Adipose_Visceral_Omentum	Overall	-2.61	4.97e-05
ENSG00000144741	SLC25A26	intron	3	66369542	66370529	Adipose_Subcutaneous	Colon	-4.11	4.98e-05
ENSG00000258366	RTEL1	intron	20	63682658	63685523	Cells_EBV-transformed_lymphocytes	Overall	1.59	4.99e-05
ENSG00000159640	ACE	intron	17	63487073	63488648	Adipose_Subcutaneous	Colon	-4	5e-05
ENSG00000163466	ARPC2	intron	2	218238850	218239391	Adipose_Visceral_Omentum	Proximal	-4.05	5.02e-05
ENSG00000130725	UBE2M	intron	19	58556379	58556687	Cells_EBV-transformed_lymphocytes	Proximal	-4.05	5.03e-05
ENSG00000130725	UBE2M	intron	19	58556490	58556687	Cells_EBV-transformed_lymphocytes	Proximal	4.05	5.03e-05
ENSG00000089022	MAPKAPK5	intron	12	111889006	111890040	Colon_Sigmoid	Overall	4.05	5.05e-05
ENSG00000089022	MAPKAPK5	intron	12	111889000	111890040	Adipose_Subcutaneous	Overall	-4.05	5.05e-05
ENSG00000096060	FKBP5	intron	6	35587117	35591130	Adipose_Subcutaneous	Proximal	4.05	5.06e-05
ENSG00000008323	PLEKHG6	intron	12	6312364	6313629	Adipose_Visceral_Omentum	Colon	0	5.08e-05
ENSG00000008323	PLEKHG6	intron	12	6317696	6317857	Cells_EBV-transformed_lymphocytes	Colon	-4.05	5.09e-05
ENSG00000008323	PLEKHG6	intron	12	6317696	6317899	Adipose_Visceral_Omentum	Colon	4.05	5.09e-05
ENSG00000206530	CFAP44	intron	3	113416627	113420017	Cells_EBV-transformed_lymphocytes	Female	-4.05	5.1e-05
ENSG00000159640	ACE	intron	17	63487073	63488648	Adipose_Subcutaneous	Overall	-4	5.11e-05
ENSG00000175471	MCTP1	intron	5	94924021	94931953	Cells_EBV-transformed_lymphocytes	Overall	-4.02	5.12e-05
ENSG00000135926	TMBIM1	intron	2	218280126	218281940	Cells_EBV-transformed_lymphocytes	Distal	-4.05	5.15e-05
ENSG00000183386	FHL3	intron	1	37997870	37997963	Adipose_Visceral_Omentum	Male	-4.05	5.15e-05
ENSG00000144857	BOC	intron	3	113270944	113272410	Colon_Transverse	Overall	4.05	5.16e-05
ENSG00000204536	CCHCR1	intron	6	31145073	31145166	Adipose_Subcutaneous	Overall	-4.28	5.17e-05
ENSG00000204482	LST1	intron	6	31587966	31588518	Adipose_Visceral_Omentum	Proximal	-3.67	5.17e-05
ENSG00000100325	ASCC2	intron	22	29825257	29832245	Adipose_Visceral_Omentum	Colon	-4.05	5.17e-05
ENSG00000204314	PRRT1	intron	6	32153659	32153766	Adipose_Visceral_Omentum	Colon	0.46	5.2e-05
ENSG00000100325	ASCC2	intron	22	29832342	29834489	Adipose_Subcutaneous	Colon	-4.05	5.22e-05
ENSG00000096060	FKBP5	intron	6	35587117	35591130	Adipose_Subcutaneous	Female	4.04	5.24e-05
ENSG00000204482	LST1	intron	6	31587966	31588518	Cells_EBV-transformed_lymphocytes	Distal	-3.33	5.25e-05
ENSG00000175471	MCTP1	intron	5	94917973	94923962	Adipose_Visceral_Omentum	Colon	-3.36	5.28e-05
ENSG00000139624		intron	12	50130694	50130863	Cells_EBV-transformed_lymphocytes	Distal	-4.04	5.28e-05
ENSG00000081923	ATP8B1	intron	18	57650497	57652034	Adipose_Subcutaneous	Distal	0	5.3e-05
ENSG00000105325	FZR1	intron	19	3534513	3534795	Colon_Transverse	Overall	-2.01	5.33e-05
ENSG00000258366	RTEL1	intron	20	63674093	63678145	Adipose_Subcutaneous	Overall	4.01	5.35e-05
ENSG00000144741	SLC25A26	intron	3	66370602	66377690	Adipose_Subcutaneous	Female	2.47	5.35e-05
ENSG00000204580	DDR1	intron	6	30892542	30893068	Adipose_Subcutaneous	Proximal	1.12	5.37e-05
ENSG00000164180	TMEM161B	intron	5	88203075	88205814	Cells_EBV-transformed_lymphocytes	Female	4.04	5.38e-05
ENSG00000027847	B4GALT7	intron	5	177600260	177604179	Adipose_Visceral_Omentum	Female	-4.04	5.38e-05
ENSG00000258366	RTEL1	intron	20	63680719	63685523	Colon_Transverse	Overall	1.36	5.38e-05
ENSG00000115085	ZAP70	intron	2	97738107	97739375	Colon_Sigmoid	Overall	2.51	5.47e-05
ENSG00000168685	IL7R	intron	5	35873648	35875512	Adipose_Visceral_Omentum	Female	-4.03	5.49e-05
ENSG00000168685	IL7R	intron	5	35874542	35875512	Adipose_Subcutaneous	Female	4.03	5.49e-05
ENSG00000258366	RTEL1	intron	20	63674093	63678214	Adipose_Subcutaneous	Colon	-4.03	5.51e-05
ENSG00000114841	DNAH1	intron	3	52397877	52398032	Adipose_Subcutaneous	Overall	-4.03	5.52e-05
ENSG00000163785	RYK	intron	3	134191974	134195082	Adipose_Subcutaneous	Proximal	4.03	5.6e-05
ENSG00000163785	RYK	intron	3	134191983	134195082	Adipose_Subcutaneous	Proximal	0	5.6e-05
ENSG00000175471	MCTP1	intron	5	94912976	94931953	Cells_EBV-transformed_lymphocytes	Proximal	4.26	5.61e-05
ENSG00000180902	D2HGDH	intron	2	241756014	241765160	Adipose_Subcutaneous	Overall	-4.02	5.68e-05
ENSG00000204314	PRRT1	intron	6	32151899	32152095	Adipose_Subcutaneous	Male	4.03	5.68e-05
ENSG00000078747	ITCH	intron	20	34397321	34408651	Cells_EBV-transformed_lymphocytes	Overall	-4.02	5.75e-05
ENSG00000165171	METTL27	intron	7	73835002	73840031	Adipose_Subcutaneous	Colon	-4.02	5.88e-05
ENSG00000174106	LEMD3	intron	12	65245939	65246162	Adipose_Visceral_Omentum	Male	-4.02	5.89e-05
ENSG00000165171	METTL27	intron	7	73840549	73841070	Cells_EBV-transformed_lymphocytes	Colon	4.01	5.9e-05
ENSG00000213753	CENPBD2P	intron	19	58586356	58598967	Adipose_Visceral_Omentum	Rectal	-3.98	5.91e-05
ENSG00000267858	MZF1-AS1	intron	19	58586356	58598967	Adipose_Visceral_Omentum	Rectal	-3.98	5.91e-05
ENSG00000213533	STIMATE	intron	3	52844941	52849792	Whole_Blood	Overall	-1.67	5.91e-05
ENSG00000171757	LRRC34	intron	3	169800754	169804053	Adipose_Subcutaneous	Overall	-4.02	5.92e-05
ENSG00000204084	INPP5B	intron	1	37943669	37943796	Adipose_Visceral_Omentum	Male	4.02	5.94e-05
ENSG00000163785	RYK	intron	3	134191974	134195082	Colon_Sigmoid	Overall	4.02	5.94e-05
ENSG00000163785	RYK	intron	3	134191983	134195082	Colon_Sigmoid	Overall	-0.8	5.94e-05
ENSG00000138600	SPPL2A	intron	15	50726126	50726321	Adipose_Visceral_Omentum	Proximal	-1.01	5.96e-05
ENSG00000204084	INPP5B	intron	1	37942264	37943640	Adipose_Subcutaneous	Male	-4.01	5.96e-05
ENSG00000221988	PPT2	intron	6	32155783	32155851	Adipose_Visceral_Omentum	Colon	-3.34	5.97e-05
ENSG00000188002	PDCD6P1	intron	5	1612072	1626786	Cells_EBV-transformed_lymphocytes	Overall	-4.01	5.98e-05
ENSG00000198131	ZNF544	intron	19	58229570	58230394	Adipose_Visceral_Omentum	Male	-0.86	6.03e-05
ENSG00000089022	MAPKAPK5	intron	12	111882853	111883581	Cells_EBV-transformed_lymphocytes	Overall	4.01	6.03e-05
ENSG00000139624	CERS5	intron	12	50135863	50135941	Cells_EBV-transformed_lymphocytes	Distal	4.01	6.11e-05
ENSG00000139624	CERS5	intron	12	50135838	50135941	Cells_EBV-transformed_lymphocytes	Distal	-4.01	6.11e-05
ENSG00000114841	DNAH1	intron	3	52397877	52398850	Cells_EBV-transformed_lymphocytes	Distal	4.06	6.12e-05
ENSG00000115073	ACTR1B	intron	2	97659003	97659352	Adipose_Subcutaneous	Distal	4.01	6.14e-05
ENSG00000115073	ACTR1B	intron	2	97658643	97658879	Adipose_Subcutaneous	Distal	4.01	6.14e-05
ENSG00000115073	ACTR1B	intron	2	97659003	97659395	Adipose_Subcutaneous	Distal	-4.01	6.14e-05
ENSG00000115073	ACTR1B	intron	2	97658316	97658427	Adipose_Subcutaneous	Distal	-4.01	6.14e-05
ENSG00000078747	ITCH	intron	20	34481206	34489266	Adipose_Visceral_Omentum	Overall	-4.01	6.17e-05
ENSG00000122870	BICC1	intron	10	58513333	58620855	Adipose_Visceral_Omentum	Rectal	4	6.22e-05
ENSG00000221988	PPT2	intron	6	32155783	32155871	Adipose_Subcutaneous	Male	4	6.24e-05
		intron	10	50743010	50749343	Cells_EBV-transformed_lymphocytes	Proximal	4	6.26e-05
ENSG00000115839	RAB3GAP1	intron	2	135153876	135162555	Adipose_Subcutaneous	Female	-4	6.29e-05
ENSG00000175471	MCTP1	intron	5	94931991	94940084	Adipose_Subcutaneous	Proximal	2.59	6.3e-05
ENSG00000180902	D2HGDH	intron	2	241765201	241767710	Adipose_Visceral_Omentum	Overall	-4	6.31e-05
ENSG00000083838	ZNF446	intron	19	58478181	58479643	Cells_EBV-transformed_lymphocytes	Male	4	6.31e-05
ENSG00000134824	FADS2	intron	11	61828597	61837778	Adipose_Subcutaneous	Distal	-3.96	6.35e-05
ENSG00000168496	FEN1	intron	11	61828597	61837778	Adipose_Subcutaneous	Distal	-3.96	6.35e-05
ENSG00000176845	METRNL	intron	17	83089785	83093167	Adipose_Visceral_Omentum	Female	4	6.36e-05
ENSG00000184381	PLA2G6	intron	22	38120909	38122200	Cells_EBV-transformed_lymphocytes	Female	-1.95	6.37e-05
ENSG00000130402	ACTN4	intron	19	38711361	38714469	Cells_EBV-transformed_lymphocytes	Overall	-4	6.38e-05
ENSG00000076650	GPATCH1	intron	19	33114419	33117825	Cells_EBV-transformed_lymphocytes	Colon	-3.98	6.39e-05
ENSG00000119929	CUTC	intron	10	99732409	99736246	Cells_EBV-transformed_lymphocytes	Female	-4	6.4e-05
ENSG00000198018	ENTPD7	intron	10	99732409	99736246	Cells_EBV-transformed_lymphocytes	Female	-4	6.4e-05
ENSG00000174106	LEMD3	intron	12	65245939	65246162	Adipose_Visceral_Omentum	Colon	-4	6.4e-05
ENSG00000243509	TNFRSF6B	intron	20	63695854	63696760	Colon_Transverse	Overall	-4	6.41e-05
ENSG00000115073	ACTR1B	intron	2	97659003	97659352	Adipose_Visceral_Omentum	Female	4	6.47e-05
ENSG00000115073	ACTR1B	intron	2	97658316	97658427	Adipose_Subcutaneous	Female	-4	6.47e-05
ENSG00000115073	ACTR1B	intron	2	97658643	97658879	Adipose_Subcutaneous	Female	4	6.47e-05
ENSG00000115073	ACTR1B	intron	2	97659003	97659395	Adipose_Visceral_Omentum	Female	-4	6.47e-05
ENSG00000111321	LTBR	intron	12	6388505	6388800	Adipose_Subcutaneous	Proximal	-1.12	6.55e-05
ENSG00000066629	EML1	intron	14	99910341	99911422	Adipose_Subcutaneous	Distal	-3.99	6.67e-05
ENSG00000050405	LIMA1	intron	12	50182034	50192452	Cells_EBV-transformed_lymphocytes	Rectal	-3.98	6.87e-05
ENSG00000050405	LIMA1	intron	12	50182037	50192452	Adipose_Subcutaneous	Rectal	3.98	6.87e-05
ENSG00000050405	LIMA1	intron	12	50182037	50195830	Adipose_Subcutaneous	Rectal	-3.98	6.87e-05
ENSG00000204525	HLA-C	intron	6	31270085	31270210	Adipose_Visceral_Omentum	Overall	-1.23	6.9e-05
ENSG00000234745	HLA-B	intron	6	31270085	31270210	Adipose_Visceral_Omentum	Overall	-1.23	6.9e-05
ENSG00000136938	ANP32B	intron	9	98007702	98011271	Adipose_Subcutaneous	Colon	3.98	6.9e-05
ENSG00000136938	ANP32B	intron	9	98005153	98007502	Adipose_Subcutaneous	Colon	3.98	6.9e-05
ENSG00000136938	ANP32B	intron	9	98005153	98011271	Adipose_Subcutaneous	Colon	-3.98	6.9e-05
ENSG00000137310	TCF19	intron	6	31162005	31162477	Adipose_Subcutaneous	Overall	4.16	6.91e-05
ENSG00000241878	PISD	intron	22	31626016	31628003	Adipose_Subcutaneous	Distal	3.97	6.92e-05
ENSG00000198270	TMEM116	intron	12	111978787	111991758	Adipose_Subcutaneous	Overall	-3.98	6.92e-05
ENSG00000137312	FLOT1	intron	6	30741333	30742147	Adipose_Visceral_Omentum	Proximal	-3.66	6.93e-05
ENSG00000144857	BOC	intron	3	113212521	113216187	Adipose_Visceral_Omentum	Rectal	3.98	6.96e-05
ENSG00000136286	MYO1G	intron	7	44975227	44975484	Adipose_Visceral_Omentum	Colon	-2.85	7e-05
ENSG00000159640	ACE	intron	17	63485372	63486557	Adipose_Subcutaneous	Proximal	-3.98	7e-05
ENSG00000204842	ATXN2	intron	12	111510582	111513357	Adipose_Subcutaneous	Overall	3.98	7.02e-05
ENSG00000187535	IFT140	intron	16	1526796	1557935	Adipose_Subcutaneous	Male	-3.97	7.06e-05
ENSG00000130703	OSBPL2	intron	20	62284169	62285536	Cells_EBV-transformed_lymphocytes	Rectal	3.97	7.07e-05
ENSG00000204516	MICB	intron	6	31411359	31411947	Adipose_Subcutaneous	Colon	3.53	7.08e-05
ENSG00000204520	MICA	intron	6	31411359	31411947	Adipose_Subcutaneous	Colon	3.53	7.08e-05
ENSG00000206530	CFAP44	intron	3	113407041	113416525	Colon_Transverse	Overall	3.34	7.09e-05
ENSG00000145996	CDKAL1	intron	6	20548705	20649293	Adipose_Visceral_Omentum	Distal	-2.93	7.14e-05
ENSG00000065613	SLK	intron	10	104008356	104018160	Adipose_Visceral_Omentum	Rectal	-2.18	7.15e-05
ENSG00000118971	CCND2	intron	12	4278919	4288842	Adipose_Subcutaneous	Proximal	-3.97	7.16e-05
ENSG00000078747	ITCH	intron	20	34424525	34438474	Adipose_Subcutaneous	Overall	0	7.17e-05
		intron	9	89405699	89405795	Cells_EBV-transformed_lymphocytes	Overall	3.97	7.24e-05
ENSG00000050405	LIMA1	intron	12	50222485	50231665	Cells_EBV-transformed_lymphocytes	Proximal	3.97	7.24e-05
ENSG00000170322	NFRKB	intron	11	129884846	129884986	Cells_EBV-transformed_lymphocytes	Colon	3.97	7.27e-05
ENSG00000170322	NFRKB	intron	11	129885095	129885435	Cells_EBV-transformed_lymphocytes	Colon	3.97	7.27e-05
ENSG00000114841	DNAH1	intron	3	52398162	52398850	Adipose_Visceral_Omentum	Distal	-3.57	7.3e-05
ENSG00000130402	ACTN4	intron	19	38710342	38714469	Cells_EBV-transformed_lymphocytes	Overall	3.96	7.31e-05
ENSG00000093167	LRRFIP2	intron	3	37096660	37102924	Adipose_Subcutaneous	Colon	-3.97	7.33e-05
ENSG00000103197	TSC2	intron	16	2061039	2061871	Cells_EBV-transformed_lymphocytes	Distal	3.96	7.43e-05
ENSG00000161091	MFSD12	intron	19	3542977	3544809	Whole_Blood	Overall	-3.6	7.47e-05
ENSG00000137834	SMAD6	intron	15	66708738	66711668	Adipose_Subcutaneous	Rectal	-3.96	7.47e-05
ENSG00000259471	LINC01169	intron	15	66708738	66711668	Adipose_Subcutaneous	Rectal	-3.96	7.47e-05
ENSG00000184545	DUSP8	intron	11	1565934	1567949	Colon_Transverse	Overall	-3.96	7.51e-05
ENSG00000184545	DUSP8	intron	11	1565934	1572763	Colon_Transverse	Overall	3.96	7.52e-05
ENSG00000106077	ABHD11	intron	7	73737110	73737221	Adipose_Visceral_Omentum	Colon	-2.57	7.52e-05
ENSG00000140400	MAN2C1	intron	15	75362748	75363210	Cells_EBV-transformed_lymphocytes	Overall	2.57	7.56e-05
ENSG00000136280	CCM2	intron	7	45038426	45063918	Adipose_Subcutaneous	Distal	-3.96	7.58e-05
ENSG00000258366	RTEL1	intron	20	63689132	63689502	Adipose_Subcutaneous	Overall	-3.05	7.61e-05
ENSG00000244682	FCGR2C	intron	1	161591717	161592129	Adipose_Visceral_Omentum	Overall	-0.57	7.63e-05
ENSG00000198270	TMEM116	intron	12	111938210	111943265	Whole_Blood	Overall	-3.94	7.65e-05
ENSG00000187764	SEMA4D	intron	9	89455953	89479572	Whole_Blood	Overall	-3.81	7.66e-05
ENSG00000123810	B9D2	intron	19	41361203	41363432	Adipose_Visceral_Omentum	Colon	3.95	7.68e-05
ENSG00000146192	FGD2	intron	6	37009065	37010973	Adipose_Visceral_Omentum	Colon	-3.95	7.7e-05
ENSG00000146192	FGD2	intron	6	37009081	37010973	Adipose_Subcutaneous	Colon	3.95	7.7e-05
ENSG00000162704	ARPC5	intron	1	183627594	183630461	Adipose_Subcutaneous	Male	3.95	7.73e-05
ENSG00000258366	RTEL1	intron	20	63674093	63678145	Adipose_Subcutaneous	Proximal	3.9	7.75e-05
ENSG00000206530	CFAP44	intron	3	113366309	113379306	Adipose_Subcutaneous	Female	2.58	7.76e-05
ENSG00000144741	SLC25A26	intron	3	66370602	66377690	Adipose_Subcutaneous	Colon	2.58	7.78e-05
ENSG00000170322	NFRKB	intron	11	129884882	129885435	Adipose_Visceral_Omentum	Colon	-3.95	7.88e-05
ENSG00000258366	RTEL1	intron	20	63674093	63678214	Colon_Transverse	Overall	-3.91	7.89e-05
ENSG00000156958	GALK2	intron	15	49217313	49235851	Colon_Transverse	Overall	-1.41	7.92e-05
ENSG00000132912	DCTN4	intron	5	150756487	150758859	Adipose_Subcutaneous	Rectal	-3.94	7.96e-05
ENSG00000145996	CDKAL1	intron	6	20534574	20535351	Cells_EBV-transformed_lymphocytes	Distal	-4.01	7.97e-05
ENSG00000141030	COPS3	intron	17	17267977	17270758	Colon_Sigmoid	Overall	1.31	8.02e-05
ENSG00000168268	NT5DC2	intron	3	52524611	52524817	Adipose_Subcutaneous	Distal	-0.1	8.13e-05
ENSG00000100330	MTMR3	intron	22	29957088	29970976	Adipose_Visceral_Omentum	Colon	3.94	8.22e-05
ENSG00000130816	DNMT1	intron	19	10180234	10180350	Adipose_Visceral_Omentum	Distal	-1.5	8.25e-05
ENSG00000178449	COX14	intron	12	50112301	50120036	Adipose_Visceral_Omentum	Colon	-2.51	8.27e-05
ENSG00000272368	AC074032.1	intron	12	50112301	50120036	Adipose_Visceral_Omentum	Colon	-2.51	8.27e-05
ENSG00000142046	TMEM91	intron	19	41364095	41378281	Adipose_Visceral_Omentum	Proximal	3.94	8.27e-05
ENSG00000110777		intron	11	111356433	111357445	Cells_EBV-transformed_lymphocytes	Male	-3.94	8.28e-05
ENSG00000146833	TRIM4	intron	7	99902174	99903218	Colon_Sigmoid	Overall	3.9	8.31e-05
ENSG00000171103	TRMT61B	intron	2	28861308	28869579	Adipose_Visceral_Omentum	Colon	4.02	8.31e-05
ENSG00000125378	BMP4	intron	14	53950888	53951853	Adipose_Subcutaneous	Male	3.94	8.32e-05
ENSG00000184545	DUSP8	intron	11	1559055	1563851	Colon_Sigmoid	Overall	-3.93	8.33e-05
ENSG00000204580	DDR1	intron	6	30892188	30892296	Adipose_Subcutaneous	Proximal	-0.62	8.42e-05
ENSG00000146833	TRIM4	intron	7	99902174	99903218	Adipose_Subcutaneous	Proximal	3.89	8.43e-05
ENSG00000089022	MAPKAPK5	intron	12	111890144	111890472	Cells_EBV-transformed_lymphocytes	Overall	3.93	8.44e-05
ENSG00000089022	MAPKAPK5	intron	12	111890144	111892967	Adipose_Subcutaneous	Overall	-3.93	8.44e-05
ENSG00000111737	RAB35	intron	12	120103949	120108417	Colon_Transverse	Overall	-0.29	8.45e-05
ENSG00000196735	HLA-DQA1	intron	6	32637540	32641310	Cells_EBV-transformed_lymphocytes	Colon	-1.8	8.47e-05
ENSG00000237541	HLA-DQA2	intron	6	32637540	32641310	Cells_EBV-transformed_lymphocytes	Colon	-1.8	8.47e-05
ENSG00000188002	PDCD6P1	intron	5	1602735	1632644	Adipose_Visceral_Omentum	Overall	-3.92	8.49e-05
ENSG00000197859	ADAMTSL2	intron	9	133570507	133573843	Adipose_Subcutaneous	Rectal	1.89	8.53e-05
ENSG00000178053	MLF1	intron	3	158571347	158592434	Adipose_Subcutaneous	Rectal	2.78	8.55e-05
ENSG00000091732	ZC3HC1	intron	7	130049144	130051221	Adipose_Visceral_Omentum	Colon	3.93	8.6e-05
ENSG00000083807	SLC27A5	intron	19	58492640	58499123	Adipose_Subcutaneous	Overall	-3.92	8.76e-05
ENSG00000175471	MCTP1	intron	5	94931991	94940084	Colon_Transverse	Overall	3.09	8.78e-05
ENSG00000221988	PPT2	intron	6	32154246	32154587	Adipose_Visceral_Omentum	Male	-3.08	8.82e-05
ENSG00000143850	PLEKHA6	intron	1	204271374	204273626	Colon_Transverse	Overall	3.92	8.85e-05
ENSG00000160299	PCNT	intron	21	46381840	46385832	Cells_EBV-transformed_lymphocytes	Distal	-3.92	8.88e-05
ENSG00000141030	COPS3	intron	17	17276164	17281132	Colon_Sigmoid	Overall	-0.37	8.89e-05
ENSG00000136280	CCM2	intron	7	45038426	45063918	Cells_EBV-transformed_lymphocytes	Colon	-3.92	8.89e-05
ENSG00000139624	CERS5	intron	12	50134068	50134546	Adipose_Subcutaneous	Rectal	-4.18	8.9e-05
ENSG00000183431	SF3A3	intron	1	37987836	37989548	Adipose_Subcutaneous	Male	3.92	8.9e-05
ENSG00000130703	OSBPL2	intron	20	62238597	62256057	Colon_Transverse	Overall	2.35	8.93e-05
ENSG00000050405	LIMA1	intron	12	50182034	50192452	Cells_EBV-transformed_lymphocytes	Colon	-3.92	8.94e-05
ENSG00000050405	LIMA1	intron	12	50182037	50192452	Adipose_Subcutaneous	Colon	3.92	8.94e-05
ENSG00000050405	LIMA1	intron	12	50182037	50195830	Adipose_Subcutaneous	Colon	-3.92	8.94e-05
ENSG00000226380	AC016831.1	intron	7	130959970	130984053	Cells_EBV-transformed_lymphocytes	Overall	-1.04	8.94e-05
ENSG00000231721	LINC-PINT	intron	7	130959970	130984053	Cells_EBV-transformed_lymphocytes	Overall	-1.04	8.94e-05
ENSG00000136280	CCM2	intron	7	45038426	45063918	Adipose_Subcutaneous	Male	-3.92	8.96e-05
ENSG00000082068	WDR70	intron	5	37605238	37687910	Adipose_Subcutaneous	Distal	3.92	8.97e-05
ENSG00000100376	FAM118A	intron	22	45322215	45322371	Cells_EBV-transformed_lymphocytes	Distal	1.33	8.98e-05
ENSG00000114841	DNAH1	intron	3	52397877	52398850	Cells_EBV-transformed_lymphocytes	Overall	3.33	9e-05
ENSG00000204525	HLA-C	intron	6	31356957	31357086	Adipose_Visceral_Omentum	Overall	-0.15	9.01e-05
ENSG00000204536	CCHCR1	intron	6	31157089	31158167	Adipose_Visceral_Omentum	Rectal	-2.46	9.02e-05
ENSG00000066629	EML1	intron	14	99914304	99914566	Adipose_Visceral_Omentum	Distal	-0.14	9.05e-05
ENSG00000160299	PCNT	intron	21	46381840	46385832	Cells_EBV-transformed_lymphocytes	Colon	-3.91	9.12e-05
ENSG00000179044	EXOC3L1	intron	16	67185490	67186237	Adipose_Subcutaneous	Colon	-3.91	9.15e-05
ENSG00000102854	MSLN	intron	16	763276	763645	Adipose_Visceral_Omentum	Colon	-3.91	9.19e-05
ENSG00000102854	MSLN	intron	16	763276	763627	Adipose_Visceral_Omentum	Colon	-3.91	9.19e-05
ENSG00000102854	MSLN	intron	16	764143	764647	Adipose_Visceral_Omentum	Colon	-3.91	9.19e-05
ENSG00000154803	FLCN	intron	17	17232901	17236912	Cells_EBV-transformed_lymphocytes	Colon	-2	9.23e-05
ENSG00000204314	PRRT1	intron	6	32153172	32153737	Adipose_Visceral_Omentum	Overall	-3.91	9.24e-05
ENSG00000198270	TMEM116	intron	12	111965759	111991758	Adipose_Visceral_Omentum	Overall	2.38	9.27e-05
ENSG00000163466	ARPC2	intron	2	218228850	218238664	Adipose_Subcutaneous	Distal	-3.91	9.31e-05
ENSG00000241878	PISD	intron	22	31628981	31629702	Adipose_Visceral_Omentum	Distal	3.91	9.33e-05
ENSG00000241878	PISD	intron	22	31626016	31628853	Adipose_Subcutaneous	Distal	3.91	9.33e-05
ENSG00000241878	PISD	intron	22	31626016	31630522	Adipose_Subcutaneous	Distal	-3.91	9.33e-05
ENSG00000241878	PISD	intron	22	31628981	31630804	Adipose_Subcutaneous	Distal	3.91	9.33e-05
ENSG00000204257	HLA-DMA	intron	6	32949399	32949611	Adipose_Subcutaneous	Colon	1.86	9.34e-05
ENSG00000242574	HLA-DMB	intron	6	32949399	32949611	Adipose_Subcutaneous	Colon	1.86	9.34e-05
ENSG00000146833	TRIM4	intron	7	99909660	99919009	Cells_EBV-transformed_lymphocytes	Colon	-3.87	9.35e-05
ENSG00000156958	GALK2	intron	15	49217313	49235851	Adipose_Visceral_Omentum	Distal	0.01	9.36e-05
ENSG00000105325	FZR1	intron	19	3527062	3527631	Adipose_Visceral_Omentum	Overall	-0.69	9.38e-05
ENSG00000266714	MYO15B	intron	17	75591712	75591977	Adipose_Subcutaneous	Colon	3.91	9.39e-05
ENSG00000100376	FAM118A	intron	22	45322426	45323175	Cells_EBV-transformed_lymphocytes	Distal	-1.19	9.46e-05
ENSG00000187764		intron	9	89418118	89424476	Cells_EBV-transformed_lymphocytes	Female	3.9	9.48e-05
ENSG00000142046	TMEM91	intron	19	41351202	41378281	Adipose_Subcutaneous	Colon	-3.9	9.51e-05
ENSG00000248098	BCKDHA	intron	19	41351202	41378281	Adipose_Subcutaneous	Colon	-3.9	9.51e-05
ENSG00000183386	FHL3	intron	1	37997870	37998974	Adipose_Visceral_Omentum	Male	-3.86	9.53e-05
ENSG00000074527	NTN4	intron	12	95659222	95665810	Adipose_Subcutaneous	Colon	-3.86	9.53e-05
ENSG00000206530	CFAP44	intron	3	113366309	113373411	Colon_Transverse	Overall	-3.9	9.55e-05
ENSG00000008323	PLEKHG6	intron	12	6317696	6317857	Cells_EBV-transformed_lymphocytes	Distal	-3.9	9.56e-05
ENSG00000008323	PLEKHG6	intron	12	6317696	6317899	Adipose_Visceral_Omentum	Distal	3.9	9.56e-05
ENSG00000070061	ELP1	intron	9	108906485	108908305	Colon_Sigmoid	Overall	-3.84	9.58e-05
ENSG00000144749	LRIG1	intron	3	66451633	66462438	Adipose_Subcutaneous	Colon	3.9	9.59e-05
ENSG00000130702	LAMA5	intron	20	62319013	62319684	Cells_EBV-transformed_lymphocytes	Male	1.24	9.59e-05
		intron	15	50722201	50725221	Cells_EBV-transformed_lymphocytes	Proximal	-3.9	9.61e-05
		intron	19	58492640	58498494	Cells_EBV-transformed_lymphocytes	Overall	-3.9	9.76e-05
ENSG00000171103	TRMT61B	intron	2	28851272	28852408	Adipose_Visceral_Omentum	Colon	4.09	9.78e-05
ENSG00000121310	ECHDC2	intron	1	52912021	52912754	Adipose_Visceral_Omentum	Proximal	3.9	9.79e-05
ENSG00000130703	OSBPL2	intron	20	62280122	62281058	Adipose_Visceral_Omentum	Female	3.89	9.83e-05
ENSG00000010322	NISCH	intron	3	52478577	52478978	Adipose_Subcutaneous	Male	-3.89	9.84e-05
		intron	11	111377852	111379162	Cells_EBV-transformed_lymphocytes	Distal	-3.89	9.85e-05
ENSG00000196126	HLA-DRB1	intron	6	32584378	32589643	Adipose_Visceral_Omentum	Distal	-1.88	9.86e-05
ENSG00000198502	HLA-DRB5	intron	6	32584378	32589643	Adipose_Visceral_Omentum	Distal	-1.88	9.86e-05
ENSG00000229391	HLA-DRB6	intron	6	32584378	32589643	Adipose_Visceral_Omentum	Distal	-1.88	9.86e-05
ENSG00000206530	CFAP44	intron	3	113409322	113416525	Colon_Transverse	Overall	-2.94	9.88e-05
ENSG00000197345	MRPL21	intron	11	68892993	68893322	Cells_EBV-transformed_lymphocytes	Rectal	-0.43	9.93e-05
ENSG00000110422	HIPK3	intron	11	33337194	33338757	Adipose_Subcutaneous	Colon	-3.89	9.99e-05
ENSG00000153310	CYRIB	intron	8	129903350	129939608	Adipose_Subcutaneous	Colon	3.88	0.0001
ENSG00000123810	B9D2	intron	19	41358022	41363958	Whole_Blood	Overall	-3.89	0.0001
ENSG00000089022	MAPKAPK5	intron	12	111842769	111865250	Whole_Blood	Overall	-3.87	0.0001
ENSG00000071994	PDCD2	intron	6	170580105	170583057	Adipose_Subcutaneous	Rectal	-3.89	0.000101
ENSG00000124126	PREX1	intron	20	48734650	48745025	Adipose_Subcutaneous	Colon	-3.89	0.000101
ENSG00000171703	TCEA2	intron	20	64050052	64062430	Adipose_Subcutaneous	Overall	2.92	0.000101
ENSG00000237371	AL355803.1	intron	20	64050052	64062430	Adipose_Subcutaneous	Overall	2.92	0.000101
ENSG00000135926	TMBIM1	intron	2	218285938	218292466	Adipose_Visceral_Omentum	Male	-3.88	0.000101
ENSG00000111321	LTBR	intron	12	6384454	6384588	Adipose_Visceral_Omentum	Colon	0.94	0.000101
ENSG00000135127	BICDL1	intron	12	120090071	120093000	Colon_Transverse	Overall	2.57	0.000101
ENSG00000113719	ERGIC1	intron	5	172897074	172914714	Colon_Transverse	Overall	-0.14	0.000102
		intron	2	28850405	28852408	Cells_EBV-transformed_lymphocytes	Colon	3.89	0.000102
ENSG00000171103	TRMT61B	intron	2	28852499	28861118	Adipose_Visceral_Omentum	Colon	3.89	0.000102
ENSG00000164180	TMEM161B	intron	5	88203075	88205814	Cells_EBV-transformed_lymphocytes	Colon	3.88	0.000103
ENSG00000123810	B9D2	intron	19	41361203	41363432	Adipose_Visceral_Omentum	Overall	3.88	0.000103
ENSG00000123810	B9D2	intron	19	41363523	41363958	Whole_Blood	Overall	-3.88	0.000103
ENSG00000198160	MIER1	intron	1	66972991	66976595	Adipose_Subcutaneous	Overall	-3.88	0.000103
ENSG00000213753	CENPBD2P	intron	19	58586356	58598967	Adipose_Subcutaneous	Proximal	-3.85	0.000103
ENSG00000267858	MZF1-AS1	intron	19	58586356	58598967	Adipose_Subcutaneous	Proximal	-3.85	0.000103
ENSG00000170322	NFRKB	intron	11	129892870	129894359	Adipose_Subcutaneous	Colon	-3.88	0.000103
ENSG00000161544	CYGB	intron	17	76531142	76531460	Adipose_Subcutaneous	Distal	-3.88	0.000104
ENSG00000019144	PHLDB1	intron	11	118610526	118613294	Adipose_Visceral_Omentum	Overall	-0.75	0.000104
ENSG00000145996	CDKAL1	intron	6	20548705	20649293	Adipose_Visceral_Omentum	Colon	-3.26	0.000105
ENSG00000136280	CCM2	intron	7	45072783	45073460	Adipose_Visceral_Omentum	Colon	3.88	0.000105
ENSG00000130702	LAMA5	intron	20	62327406	62327529	Adipose_Subcutaneous	Colon	0.78	0.000105
ENSG00000130402	ACTN4	intron	19	38709476	38711276	Cells_EBV-transformed_lymphocytes	Overall	-3.6	0.000105
ENSG00000111275	ALDH2	intron	12	111767096	111775605	Colon_Sigmoid	Overall	3.88	0.000105
ENSG00000111275	ALDH2	intron	12	111767096	111781918	Cells_EBV-transformed_lymphocytes	Overall	-3.88	0.000105
ENSG00000114841	DNAH1	intron	3	52397877	52398850	Cells_EBV-transformed_lymphocytes	Male	3.02	0.000105
ENSG00000246596	SIMC1P1	intron	5	177627614	177631366	Adipose_Subcutaneous	Female	3.88	0.000105
ENSG00000246596	AC139795.1	intron	5	177627614	177631366	Adipose_Subcutaneous	Female	3.88	0.000105
		intron	11	111358918	111377774	Cells_EBV-transformed_lymphocytes	Overall	-3.88	0.000106
ENSG00000110777	POU2AF1	intron	11	111358918	111379162	Cells_EBV-transformed_lymphocytes	Overall	3.88	0.000106
ENSG00000241058	NSUN6	intron	10	18648645	18651129	Adipose_Visceral_Omentum	Proximal	-3.87	0.000107
ENSG00000198324	PHETA1	intron	12	111363463	111366113	Cells_EBV-transformed_lymphocytes	Overall	-2.44	0.000107
ENSG00000139624	CERS5	intron	12	50130694	50134546	Adipose_Subcutaneous	Rectal	3.86	0.000107
ENSG00000118971	CCND2	intron	12	4278919	4288842	Adipose_Subcutaneous	Colon	-3.87	0.000108
ENSG00000010322	NISCH	intron	3	52458844	52470859	Adipose_Subcutaneous	Male	3.84	0.000108
ENSG00000136280	CCM2	intron	7	45027797	45038253	Cells_EBV-transformed_lymphocytes	Colon	-3.87	0.000108
ENSG00000099326	MZF1	intron	19	58571429	58573055	Adipose_Visceral_Omentum	Male	1.44	0.000108
ENSG00000196155	PLEKHG4	intron	16	67288014	67288167	Adipose_Subcutaneous	Female	-3.87	0.000109
ENSG00000071994	PDCD2	intron	6	170583623	170584299	Cells_EBV-transformed_lymphocytes	Rectal	-3.87	0.000109
ENSG00000213676	ATF6B	intron	6	32118038	32118775	Adipose_Subcutaneous	Proximal	3.87	0.000109
ENSG00000127838	PNKD	intron	2	218270602	218271381	Adipose_Subcutaneous	Male	-3.87	0.00011
ENSG00000127838	PNKD	intron	2	218270602	218271424	Adipose_Subcutaneous	Male	3.87	0.00011
ENSG00000175471	MCTP1	intron	5	94912976	94917896	Whole_Blood	Overall	-1.47	0.00011
ENSG00000121310	ECHDC2	intron	1	52899224	52904646	Adipose_Subcutaneous	Proximal	3.87	0.000111
ENSG00000066117	SMARCD1	intron	12	50088637	50089884	Adipose_Subcutaneous	Overall	3.86	0.000111
ENSG00000146833	TRIM4	intron	7	99917885	99919009	Adipose_Visceral_Omentum	Colon	3.86	0.000111
ENSG00000163466	ARPC2	intron	2	218239484	218245420	Adipose_Visceral_Omentum	Proximal	3.86	0.000111
ENSG00000204580	DDR1	intron	6	30884710	30888688	Cells_EBV-transformed_lymphocytes	Proximal	-0.42	0.000111
ENSG00000183431	SF3A3	intron	1	37979055	37979465	Cells_EBV-transformed_lymphocytes	Male	3.86	0.000111
ENSG00000163162	RNF149	intron	2	101286177	101288973	Adipose_Subcutaneous	Colon	1.29	0.000112
ENSG00000128918	ALDH1A2	intron	15	57992818	57992945	Adipose_Subcutaneous	Proximal	3.86	0.000112
ENSG00000136280	CCM2	intron	7	45064001	45064463	Adipose_Subcutaneous	Colon	-3.86	0.000112
ENSG00000231711	LINC00899	intron	22	46043699	46044609	Adipose_Visceral_Omentum	Distal	3.81	0.000113
ENSG00000137764	MAP2K5	intron	15	67658614	67692479	Adipose_Subcutaneous	Overall	3.86	0.000113
ENSG00000183431	SF3A3	intron	1	37978827	37979465	Adipose_Subcutaneous	Male	-3.86	0.000113
ENSG00000066629	EML1	intron	14	99914304	99914566	Adipose_Subcutaneous	Female	0.35	0.000114
ENSG00000100991	TRPC4AP	intron	20	34996836	34997065	Adipose_Visceral_Omentum	Overall	-3.86	0.000115
ENSG00000135926	TMBIM1	intron	2	218282181	218287207	Cells_EBV-transformed_lymphocytes	Male	3.86	0.000115
ENSG00000204520	MICA	intron	6	31403702	31410543	Colon_Sigmoid	Overall	1.61	0.000115
ENSG00000100376	FAM118A	intron	22	45310183	45322371	Adipose_Subcutaneous	Distal	3.86	0.000115
ENSG00000135926	TMBIM1	intron	2	218280126	218292466	Cells_EBV-transformed_lymphocytes	Male	3.86	0.000116
ENSG00000142046	TMEM91	intron	19	41364095	41378281	Adipose_Visceral_Omentum	Colon	3.85	0.000116
ENSG00000187764	SEMA4D	intron	9	89455953	89474539	Cells_EBV-transformed_lymphocytes	Colon	-3.85	0.000116
ENSG00000135698	MPHOSPH6	intron	16	82148863	82149309	Adipose_Visceral_Omentum	Rectal	3.85	0.000117
ENSG00000226380	AC016831.1	intron	7	130959970	130984053	Cells_EBV-transformed_lymphocytes	Female	-2.22	0.000117
ENSG00000231721	LINC-PINT	intron	7	130959970	130984053	Cells_EBV-transformed_lymphocytes	Female	-2.22	0.000117
ENSG00000075568	TMEM131	intron	2	97793553	97794930	Whole_Blood	Overall	3.85	0.000118
ENSG00000206530	CFAP44	intron	3	113409322	113416525	Adipose_Visceral_Omentum	Female	-1.73	0.000118
ENSG00000204498	NFKBIL1	intron	6	31557804	31558022	Adipose_Visceral_Omentum	Male	3.85	0.000118
ENSG00000204130	RUFY2	intron	10	68345911	68346007	Adipose_Visceral_Omentum	Male	-3.79	0.000119
ENSG00000204469	PRRC2A	intron	6	31626162	31626772	Whole_Blood	Overall	3.85	0.000119
ENSG00000051825	MPHOSPH9	intron	12	123227616	123230261	Adipose_Visceral_Omentum	Overall	-3.85	0.000119
ENSG00000253982	CLN8-AS1	intron	8	1762928	1763023	Adipose_Visceral_Omentum	Rectal	0.82	0.000119
ENSG00000159640	ACE	intron	17	63487073	63488648	Adipose_Subcutaneous	Proximal	-3.8	0.000119
ENSG00000214765	SEPTIN7P2	intron	7	45739515	45744997	Colon_Sigmoid	Overall	-3.85	0.000119
ENSG00000100376	FAM118A	intron	22	45330731	45332425	Cells_EBV-transformed_lymphocytes	Distal	-3.55	0.000119
ENSG00000119411	BSPRY	intron	9	113368383	113369616	Cells_EBV-transformed_lymphocytes	Distal	-3.85	0.00012
ENSG00000135108	FBXO21	intron	12	117158084	117165485	Adipose_Visceral_Omentum	Colon	0.07	0.00012
ENSG00000166888	STAT6	intron	12	57108299	57110043	Cells_EBV-transformed_lymphocytes	Distal	-4.06	0.00012
ENSG00000143850	PLEKHA6	intron	1	204261508	204264942	Adipose_Visceral_Omentum	Overall	2.74	0.00012
ENSG00000176845	METRNL	intron	17	83089785	83093167	Adipose_Visceral_Omentum	Colon	3.85	0.00012
ENSG00000198563	DDX39B	intron	6	31540534	31541950	Adipose_Subcutaneous	Proximal	-1.3	0.000121
ENSG00000082068	WDR70	intron	5	37688007	37697655	Adipose_Subcutaneous	Distal	3.84	0.000122
ENSG00000122679	RAMP3	intron	7	45157886	45177309	Adipose_Visceral_Omentum	Distal	0.4	0.000122
ENSG00000105325	FZR1	intron	19	3523058	3524410	Whole_Blood	Overall	3.84	0.000123
ENSG00000008323	PLEKHG6	intron	12	6317696	6317857	Adipose_Subcutaneous	Male	-3.84	0.000123
ENSG00000008323	PLEKHG6	intron	12	6317696	6317899	Adipose_Visceral_Omentum	Male	3.84	0.000123
ENSG00000100991	TRPC4AP	intron	20	35008747	35010187	Cells_EBV-transformed_lymphocytes	Overall	3.84	0.000124
ENSG00000107554	DNMBP	intron	10	99880361	99881103	Adipose_Subcutaneous	Overall	1.4	0.000124
ENSG00000204852	TCTN1	intron	12	110632559	110634396	Adipose_Visceral_Omentum	Distal	-3.84	0.000125
ENSG00000140400	MAN2C1	intron	15	75362748	75363210	Cells_EBV-transformed_lymphocytes	Colon	3.09	0.000126
ENSG00000170322	NFRKB	intron	11	129878543	129881443	Cells_EBV-transformed_lymphocytes	Colon	-3.83	0.000126
ENSG00000137449	CPEB2	intron	4	15007586	15008338	Cells_EBV-transformed_lymphocytes	Overall	3.83	0.000126
ENSG00000187764	SEMA4D	intron	9	89455953	89474539	Cells_EBV-transformed_lymphocytes	Proximal	-3.83	0.000126
ENSG00000213753	CENPBD2P	intron	19	58575588	58581245	Adipose_Visceral_Omentum	Male	-3.83	0.000126
ENSG00000213753	CENPBD2P	intron	19	58575588	58581245	Adipose_Visceral_Omentum	Female	-3.83	0.000126
ENSG00000213753	CENPBD2P	intron	19	58591624	58598967	Adipose_Subcutaneous	Male	3.83	0.000126
ENSG00000213753	CENPBD2P	intron	19	58591624	58598967	Adipose_Subcutaneous	Female	3.83	0.000126
ENSG00000267858	MZF1-AS1	intron	19	58575588	58581245	Adipose_Visceral_Omentum	Male	-3.83	0.000126
ENSG00000267858	MZF1-AS1	intron	19	58575588	58581245	Adipose_Visceral_Omentum	Female	-3.83	0.000126
ENSG00000267858	MZF1-AS1	intron	19	58591624	58598967	Adipose_Subcutaneous	Male	3.83	0.000126
ENSG00000267858	MZF1-AS1	intron	19	58591624	58598967	Adipose_Subcutaneous	Female	3.83	0.000126
ENSG00000213753	CENPBD2P	intron	19	58575588	58598967	Adipose_Subcutaneous	Male	-3.83	0.000126
ENSG00000213753	CENPBD2P	intron	19	58575588	58598967	Adipose_Subcutaneous	Female	-3.83	0.000126
ENSG00000267858	MZF1-AS1	intron	19	58575588	58598967	Adipose_Subcutaneous	Male	-3.83	0.000126
ENSG00000267858	MZF1-AS1	intron	19	58575588	58598967	Adipose_Subcutaneous	Female	-3.83	0.000126
ENSG00000145996	CDKAL1	intron	6	20534574	20535351	Adipose_Visceral_Omentum	Colon	-3.63	0.000127
ENSG00000166888	STAT6	intron	12	57108299	57111129	Adipose_Visceral_Omentum	Distal	4.1	0.000128
ENSG00000071282	LMCD1	intron	3	8501980	8514925	Adipose_Visceral_Omentum	Male	3.83	0.00013
ENSG00000135127	BICDL1	intron	12	120064879	120071622	Adipose_Visceral_Omentum	Colon	-3.83	0.00013
ENSG00000010322	NISCH	intron	3	52480295	52482642	Adipose_Visceral_Omentum	Overall	0.42	0.00013
ENSG00000226833	PPP1CB-DT	intron	2	28723006	28747933	Adipose_Subcutaneous	Colon	3.83	0.00013
		intron	7	99909660	99916702	Cells_EBV-transformed_lymphocytes	Colon	3.83	0.000131
ENSG00000136280	CCM2	intron	7	45069961	45073460	Adipose_Subcutaneous	Colon	3.82	0.000131
ENSG00000115183	TANC1	intron	2	159136298	159149142	Adipose_Subcutaneous	Colon	3.82	0.000131
ENSG00000264107	MIR4733HG	intron	17	31091118	31093373	Adipose_Visceral_Omentum	Colon	3.82	0.000132
ENSG00000161544	CYGB	intron	17	76528611	76530979	Adipose_Subcutaneous	Distal	3.82	0.000132
ENSG00000100991	TRPC4AP	intron	20	35008747	35009032	Cells_EBV-transformed_lymphocytes	Overall	-3.81	0.000132
ENSG00000101464	PIGU	intron	20	34585580	34588453	Adipose_Visceral_Omentum	Rectal	3.82	0.000132
ENSG00000138346	DNA2	intron	10	68419892	68420641	Adipose_Visceral_Omentum	Male	-3.82	0.000132
ENSG00000138346	DNA2	intron	10	68419892	68422225	Adipose_Visceral_Omentum	Male	-3.82	0.000132
ENSG00000213753	CENPBD2P	intron	19	58575588	58581245	Adipose_Visceral_Omentum	Proximal	-3.82	0.000132
ENSG00000213753	CENPBD2P	intron	19	58575588	58598967	Cells_EBV-transformed_lymphocytes	Proximal	-3.82	0.000132
ENSG00000213753	CENPBD2P	intron	19	58591624	58598967	Adipose_Subcutaneous	Proximal	3.82	0.000132
ENSG00000267858	MZF1-AS1	intron	19	58575588	58581245	Adipose_Visceral_Omentum	Proximal	-3.82	0.000132
ENSG00000267858	MZF1-AS1	intron	19	58575588	58598967	Cells_EBV-transformed_lymphocytes	Proximal	-3.82	0.000132
ENSG00000267858	MZF1-AS1	intron	19	58591624	58598967	Adipose_Subcutaneous	Proximal	3.82	0.000132
ENSG00000171103	TRMT61B	intron	2	28865119	28869560	Cells_EBV-transformed_lymphocytes	Colon	-4.09	0.000132
ENSG00000100991	TRPC4AP	intron	20	35002641	35003097	Adipose_Subcutaneous	Overall	3.82	0.000133
ENSG00000183386	FHL3	intron	1	37997870	37997963	Adipose_Subcutaneous	Colon	-3.82	0.000133
ENSG00000163466	ARPC2	intron	2	218236733	218238664	Adipose_Subcutaneous	Female	3.82	0.000134
ENSG00000134824	FADS2	intron	11	61828597	61837778	Adipose_Subcutaneous	Female	-3.78	0.000135
ENSG00000168496	FEN1	intron	11	61828597	61837778	Adipose_Subcutaneous	Female	-3.78	0.000135
ENSG00000161091	MFSD12	intron	19	3538756	3542776	Whole_Blood	Overall	-3.83	0.000136
ENSG00000163466	ARPC2	intron	2	218234397	218238664	Adipose_Subcutaneous	Female	-3.81	0.000136
ENSG00000121310	ECHDC2	intron	1	52897484	52899174	Adipose_Visceral_Omentum	Proximal	-3.81	0.000137
ENSG00000213722	DDAH2	intron	6	31728292	31728451	Cells_EBV-transformed_lymphocytes	Proximal	3.81	0.000137
		intron	6	31763555	31764045	Cells_EBV-transformed_lymphocytes	Rectal	3.81	0.000137
ENSG00000139624	CERS5	intron	12	50130694	50132962	Cells_EBV-transformed_lymphocytes	Colon	-0.2	0.000137
ENSG00000160293	VAV2	intron	9	133785885	133787920	Adipose_Visceral_Omentum	Proximal	3.81	0.000137
ENSG00000198160	MIER1	intron	1	66946295	66958059	Colon_Transverse	Overall	-3.81	0.000138
ENSG00000163466	ARPC2	intron	2	218238850	218239391	Adipose_Visceral_Omentum	Female	-3.81	0.000138
ENSG00000118292	C1orf54	intron	1	150276632	150279643	Colon_Transverse	Overall	3.81	0.000138
ENSG00000213676	ATF6B	intron	6	32118038	32118775	Adipose_Visceral_Omentum	Colon	3.81	0.000138
ENSG00000154803	FLCN	intron	17	17221459	17221537	Adipose_Visceral_Omentum	Colon	-3.81	0.000138
ENSG00000125637	PSD4	intron	2	113196307	113197564	Cells_EBV-transformed_lymphocytes	Rectal	3.81	0.000138
ENSG00000125637	PSD4	intron	2	113196493	113197564	Cells_EBV-transformed_lymphocytes	Rectal	-3.81	0.000138
ENSG00000153310	CYRIB	intron	8	129903350	129904499	Adipose_Subcutaneous	Colon	-3.81	0.000139
ENSG00000153310	CYRIB	intron	8	129903350	129970943	Adipose_Visceral_Omentum	Colon	3.81	0.000139
ENSG00000095397	WHRN	intron	9	114425024	114426211	Adipose_Visceral_Omentum	Distal	-3.81	0.000139
ENSG00000206341	HLA-H	intron	6	29888742	29944122	Colon_Transverse	Overall	-0.08	0.000139
ENSG00000206503	HLA-A	intron	6	29888742	29944122	Colon_Transverse	Overall	-0.08	0.000139
ENSG00000235290	HLA-W	intron	6	29888742	29944122	Colon_Transverse	Overall	-0.08	0.000139
ENSG00000089022	MAPKAPK5	intron	12	111868876	111870271	Adipose_Visceral_Omentum	Overall	3.81	0.000139
ENSG00000074527	NTN4	intron	12	95659222	95665810	Adipose_Subcutaneous	Male	-3.77	0.00014
ENSG00000123810	B9D2	intron	19	41355013	41357897	Adipose_Subcutaneous	Colon	-3.81	0.00014
ENSG00000164190	NIPBL	intron	5	36976402	36984676	Adipose_Visceral_Omentum	Distal	3.81	0.00014
		intron	3	122708268	122713265	Cells_EBV-transformed_lymphocytes	Overall	3.81	0.000141
ENSG00000026950	BTN3A1	intron	6	26407952	26409533	Adipose_Visceral_Omentum	Proximal	-3.75	0.000142
ENSG00000123810	B9D2	intron	19	41355013	41357897	Adipose_Subcutaneous	Overall	-3.8	0.000142
ENSG00000100330	MTMR3	intron	22	29957088	29978442	Cells_EBV-transformed_lymphocytes	Colon	3.55	0.000142
ENSG00000141030	COPS3	intron	17	17267977	17270758	Adipose_Subcutaneous	Colon	3.8	0.000142
ENSG00000154803	FLCN	intron	17	17232901	17236912	Cells_EBV-transformed_lymphocytes	Distal	-1.16	0.000143
ENSG00000111737	RAB35	intron	12	120097373	120099030	Colon_Sigmoid	Overall	-1.78	0.000144
ENSG00000108312	UBTF	intron	17	44210473	44211039	Adipose_Subcutaneous	Colon	1.27	0.000145
ENSG00000170365	SMAD1	intron	4	145482038	145514438	Adipose_Visceral_Omentum	Overall	-2.8	0.000145
ENSG00000196126	HLA-DRB1	intron	6	32558186	32589643	Adipose_Subcutaneous	Overall	2.73	0.000145
ENSG00000198502	HLA-DRB5	intron	6	32558186	32589643	Adipose_Subcutaneous	Overall	2.73	0.000145
ENSG00000229391	HLA-DRB6	intron	6	32558186	32589643	Adipose_Subcutaneous	Overall	2.73	0.000145
ENSG00000246877	DNM1P35	intron	15	75735303	75738387	Colon_Sigmoid	Overall	3.8	0.000145
ENSG00000183386	FHL3	intron	1	37998132	37998974	Adipose_Subcutaneous	Colon	3.79	0.000146
ENSG00000198160	MIER1	intron	1	66940052	66946150	Colon_Transverse	Overall	-3.8	0.000146
ENSG00000135127	BICDL1	intron	12	119998736	120061710	Cells_EBV-transformed_lymphocytes	Colon	-3.8	0.000147
		intron	15	75367977	75368073	Cells_EBV-transformed_lymphocytes	Overall	3.79	0.000148
ENSG00000140400	MAN2C1	intron	15	75367634	75368073	Whole_Blood	Overall	0	0.000148
ENSG00000140400	MAN2C1	intron	15	75368198	75368483	Colon_Transverse	Overall	3.79	0.000148
ENSG00000163466	ARPC2	intron	2	218228850	218234352	Colon_Sigmoid	Overall	3.79	0.000148
ENSG00000228649	SNHG26	intron	7	22860638	22860886	Cells_EBV-transformed_lymphocytes	Colon	3.74	0.000148
ENSG00000168237	GLYCTK	intron	3	52287876	52290960	Cells_EBV-transformed_lymphocytes	Male	-3.79	0.000149
		intron	12	111792163	111792598	Cells_EBV-transformed_lymphocytes	Male	-3.79	0.000149
ENSG00000153310	CYRIB	intron	8	129904585	129970943	Adipose_Subcutaneous	Colon	-3.79	0.00015
ENSG00000153310	CYRIB	intron	8	129904585	129939608	Adipose_Subcutaneous	Colon	-3.79	0.00015
ENSG00000111271	ACAD10	intron	12	111745043	111746144	Adipose_Subcutaneous	Overall	-3.79	0.000151
ENSG00000091972	CD200	intron	3	112333224	112344962	Adipose_Subcutaneous	Colon	-3.69	0.000151
ENSG00000145996	CDKAL1	intron	6	20535199	20535351	Colon_Sigmoid	Overall	3.79	0.000151
ENSG00000137449	CPEB2	intron	4	15007586	15008338	Adipose_Visceral_Omentum	Male	3.79	0.000151
ENSG00000198887	SMC5	intron	9	70319586	70323483	Adipose_Subcutaneous	Colon	3.79	0.000152
ENSG00000083535	PIBF1	intron	13	72783721	72792447	Colon_Sigmoid	Overall	1.95	0.000153
ENSG00000100034	PPM1F	intron	22	21934226	21939532	Colon_Sigmoid	Overall	1.38	0.000153
ENSG00000140400	MAN2C1	intron	15	75363290	75363999	Cells_EBV-transformed_lymphocytes	Distal	2.37	0.000153
ENSG00000196712	NF1	intron	17	31360703	31362288	Adipose_Subcutaneous	Colon	-3.76	0.000153
ENSG00000137338	PGBD1	intron	6	28281918	28283756	Adipose_Visceral_Omentum	Proximal	0	0.000154
ENSG00000137338	PGBD1	intron	6	28281918	28283776	Adipose_Visceral_Omentum	Proximal	3.78	0.000154
ENSG00000083838	ZNF446	intron	19	58478181	58479643	Adipose_Subcutaneous	Overall	1.74	0.000154
ENSG00000243147	MRPL33	intron	2	27772692	27779433	Adipose_Subcutaneous	Male	3.78	0.000155
ENSG00000161091	MFSD12	intron	19	3538710	3544809	Adipose_Visceral_Omentum	Overall	-4.09	0.000155
		intron	9	89405699	89405795	Cells_EBV-transformed_lymphocytes	Colon	3.78	0.000156
ENSG00000100991	TRPC4AP	intron	20	35009178	35010187	Cells_EBV-transformed_lymphocytes	Overall	-3.73	0.000156
ENSG00000110422	HIPK3	intron	11	33337194	33338757	Whole_Blood	Overall	-2.27	0.000159
ENSG00000139624	CERS5	intron	12	50134068	50134546	Cells_EBV-transformed_lymphocytes	Distal	-4.06	0.000159
ENSG00000234608	MAPKAPK5-AS1	intron	12	111840477	111841327	Cells_EBV-transformed_lymphocytes	Male	3.78	0.000159
ENSG00000234608	MAPKAPK5-AS1	intron	12	111840477	111841705	Adipose_Subcutaneous	Male	-3.78	0.000159
ENSG00000234608	MAPKAPK5-AS1	intron	12	111840003	111840333	Adipose_Visceral_Omentum	Male	-3.78	0.000159
ENSG00000234608	MAPKAPK5-AS1	intron	12	111840003	111841327	Adipose_Visceral_Omentum	Male	-3.78	0.000159
ENSG00000234608	MAPKAPK5-AS1	intron	12	111840477	111841684	Adipose_Visceral_Omentum	Male	1.26	0.000159
ENSG00000100991	TRPC4AP	intron	20	35049990	35054976	Adipose_Visceral_Omentum	Overall	-3.78	0.00016
ENSG00000100991	TRPC4AP	intron	20	35049994	35054976	Adipose_Visceral_Omentum	Overall	3.78	0.00016
ENSG00000163466	ARPC2	intron	2	218239484	218245420	Adipose_Visceral_Omentum	Female	3.77	0.00016
ENSG00000089022	MAPKAPK5	intron	12	111866231	111867572	Adipose_Subcutaneous	Male	-3.77	0.000161
ENSG00000140400	MAN2C1	intron	15	75363290	75363999	Colon_Sigmoid	Overall	2.62	0.000161
ENSG00000083838	ZNF446	intron	19	58479727	58479930	Colon_Sigmoid	Overall	1.31	0.000161
ENSG00000258366	RTEL1	intron	20	63659504	63661298	Colon_Sigmoid	Overall	3.77	0.000162
ENSG00000171703	TCEA2	intron	20	64062503	64066476	Adipose_Subcutaneous	Overall	-0.91	0.000162
ENSG00000110777		intron	11	111356433	111357445	Cells_EBV-transformed_lymphocytes	Colon	-3.77	0.000162
ENSG00000147679	UTP23	intron	8	116779586	116786503	Adipose_Subcutaneous	Distal	-3.77	0.000163
ENSG00000171574	ZNF584	intron	19	58409165	58409965	Adipose_Visceral_Omentum	Male	1.3	0.000163
ENSG00000121310	ECHDC2	intron	1	52911790	52913895	Adipose_Subcutaneous	Proximal	-3.77	0.000163
ENSG00000121310	ECHDC2	intron	1	52911790	52921553	Cells_EBV-transformed_lymphocytes	Proximal	3.77	0.000163
		intron	10	50743010	50749343	Cells_EBV-transformed_lymphocytes	Overall	3.77	0.000164
ENSG00000100991	TRPC4AP	intron	20	35044712	35049866	Adipose_Subcutaneous	Overall	-3.77	0.000164
ENSG00000204852	TCTN1	intron	12	110632559	110634396	Adipose_Visceral_Omentum	Overall	-3.77	0.000164
ENSG00000134644	PUM1	intron	1	30953981	30964674	Cells_EBV-transformed_lymphocytes	Distal	-3.77	0.000165
ENSG00000161671	EMC10	intron	19	50495493	50496454	Cells_EBV-transformed_lymphocytes	Overall	3.77	0.000165
ENSG00000153208	MERTK	intron	2	112010066	112019413	Adipose_Visceral_Omentum	Rectal	3.77	0.000165
ENSG00000204314	PRRT1	intron	6	32153172	32153737	Adipose_Visceral_Omentum	Colon	-3.77	0.000165
ENSG00000088448	ANKRD10	intron	13	110893263	110900530	Whole_Blood	Overall	-2.77	0.000165
ENSG00000168005	SPINDOC	intron	11	63822848	63826928	Adipose_Visceral_Omentum	Proximal	-3.77	0.000166
ENSG00000166888	STAT6	intron	12	57110110	57111129	Cells_EBV-transformed_lymphocytes	Female	-3.49	0.000167
ENSG00000105486	LIG1	intron	19	48137688	48139971	Whole_Blood	Overall	2.68	0.000167
ENSG00000171174	RBKS	intron	2	27858571	27890257	Whole_Blood	Overall	2.26	0.000167
		intron	9	89418437	89424476	Cells_EBV-transformed_lymphocytes	Rectal	3.76	0.000167
ENSG00000142046	TMEM91	intron	19	41364095	41378281	Adipose_Visceral_Omentum	Overall	3.76	0.000168
ENSG00000180902	D2HGDH	intron	2	241756014	241767710	Colon_Sigmoid	Overall	3.29	0.000169
ENSG00000161544	CYGB	intron	17	76528611	76531460	Adipose_Visceral_Omentum	Distal	3.76	0.00017
ENSG00000130702	LAMA5	intron	20	62310311	62310665	Adipose_Visceral_Omentum	Colon	-3.76	0.00017
ENSG00000026950	BTN3A1	intron	6	26407952	26408692	Adipose_Subcutaneous	Proximal	3.76	0.000171
ENSG00000228649	SNHG26	intron	7	22860638	22869015	Adipose_Visceral_Omentum	Colon	-3.71	0.000171
ENSG00000075643	MOCOS	intron	18	36249000	36251159	Cells_EBV-transformed_lymphocytes	Distal	-3.76	0.000171
ENSG00000198160	MIER1	intron	1	66925095	66926142	Cells_EBV-transformed_lymphocytes	Overall	-3.76	0.000172
ENSG00000214274	ANG	intron	14	20684696	20699355	Adipose_Subcutaneous	Rectal	-3.76	0.000172
ENSG00000116473	RAP1A	intron	1	111699607	111703336	Adipose_Visceral_Omentum	Proximal	-1.73	0.000173
ENSG00000196126	HLA-DRB1	intron	6	32522174	32530125	Adipose_Visceral_Omentum	Overall	2.43	0.000173
ENSG00000198502	HLA-DRB5	intron	6	32522174	32530125	Adipose_Visceral_Omentum	Overall	2.43	0.000173
ENSG00000229391	HLA-DRB6	intron	6	32522174	32530125	Adipose_Visceral_Omentum	Overall	2.43	0.000173
ENSG00000078304	PPP2R5C	intron	14	101917947	101925141	Adipose_Visceral_Omentum	Proximal	3.75	0.000173
ENSG00000128607	KLHDC10	intron	7	130116666	130120749	Adipose_Subcutaneous	Colon	2.29	0.000174
ENSG00000135127	BICDL1	intron	12	120064879	120071622	Adipose_Visceral_Omentum	Distal	-3.75	0.000174
ENSG00000114841	DNAH1	intron	3	52365019	52366457	Adipose_Visceral_Omentum	Male	3.75	0.000174
ENSG00000159314	ARHGAP27	intron	17	45404681	45404924	Adipose_Subcutaneous	Female	3.75	0.000174
ENSG00000159314	ARHGAP27	intron	17	45404681	45405028	Adipose_Subcutaneous	Female	-3.75	0.000174
ENSG00000159314	ARHGAP27	intron	17	45405106	45405676	Adipose_Subcutaneous	Female	3.75	0.000174
ENSG00000159314	ARHGAP27	intron	17	45405106	45405847	Adipose_Subcutaneous	Female	-3.75	0.000174
ENSG00000153310	CYRIB	intron	8	129903350	129939608	Adipose_Subcutaneous	Overall	3.75	0.000174
ENSG00000118308	IRAG2	intron	12	25104462	25104738	Adipose_Subcutaneous	Male	-1.78	0.000175
ENSG00000131408	NR1H2	intron	19	50378796	50379134	Adipose_Visceral_Omentum	Colon	-3.75	0.000175
ENSG00000134644	PUM1	intron	1	30964910	30965982	Adipose_Subcutaneous	Distal	3.75	0.000175
ENSG00000101665	SMAD7	intron	18	48942552	48948384	Adipose_Subcutaneous	Proximal	0	0.000175
		intron	3	52326314	52326661	Cells_EBV-transformed_lymphocytes	Male	-3.75	0.000176
ENSG00000114841	DNAH1	intron	3	52326314	52326735	Cells_EBV-transformed_lymphocytes	Male	3.75	0.000176
ENSG00000099326	MZF1	intron	19	58563504	58569277	Adipose_Subcutaneous	Female	-3.87	0.000176
ENSG00000188002	PDCD6P1	intron	5	1612072	1626786	Cells_EBV-transformed_lymphocytes	Male	-3.75	0.000176
ENSG00000089022	MAPKAPK5	intron	12	111886036	111888488	Adipose_Subcutaneous	Male	-3.75	0.000176
ENSG00000011198	ABHD5	intron	3	43715058	43718443	Adipose_Visceral_Omentum	Distal	3.75	0.000177
ENSG00000204130	RUFY2	intron	10	68394451	68401620	Adipose_Visceral_Omentum	Male	3.75	0.000177
ENSG00000156958	GALK2	intron	15	49239367	49283566	Adipose_Visceral_Omentum	Distal	-3.75	0.000178
ENSG00000120645	IQSEC3	intron	12	171161	171247	Adipose_Subcutaneous	Proximal	3.75	0.000179
ENSG00000120645	IQSEC3	intron	12	171326	174616	Adipose_Visceral_Omentum	Proximal	-3.75	0.000179
ENSG00000010322	NISCH	intron	3	52485827	52486470	Adipose_Subcutaneous	Male	-3.75	0.00018
ENSG00000010322	NISCH	intron	3	52485827	52487196	Adipose_Subcutaneous	Male	3.75	0.00018
ENSG00000010322	NISCH	intron	3	52486552	52487196	Adipose_Subcutaneous	Male	-3.75	0.00018
ENSG00000122679	RAMP3	intron	7	45162421	45163698	Adipose_Visceral_Omentum	Overall	-3.81	0.00018
ENSG00000120645	IQSEC3	intron	12	171161	174616	Adipose_Subcutaneous	Proximal	3.74	0.00018
ENSG00000114841	DNAH1	intron	3	52398162	52398850	Adipose_Visceral_Omentum	Overall	-3.01	0.000181
ENSG00000139624	CERS5	intron	12	50143204	50143952	Adipose_Subcutaneous	Rectal	3.74	0.000181
ENSG00000139624	CERS5	intron	12	50144057	50167101	Cells_EBV-transformed_lymphocytes	Rectal	3.74	0.000181
ENSG00000196126	HLA-DRB1	intron	6	32558186	32589643	Adipose_Subcutaneous	Distal	3.74	0.000181
ENSG00000198502	HLA-DRB5	intron	6	32558186	32589643	Adipose_Subcutaneous	Distal	3.74	0.000181
ENSG00000229391	HLA-DRB6	intron	6	32558186	32589643	Adipose_Subcutaneous	Distal	3.74	0.000181
ENSG00000175471	MCTP1	intron	5	94912976	94917896	Adipose_Visceral_Omentum	Proximal	-2.12	0.000182
ENSG00000234608	MAPKAPK5-AS1	intron	12	111840003	111841684	Adipose_Subcutaneous	Overall	-3.74	0.000182
ENSG00000198160	MIER1	intron	1	66925381	66926142	Cells_EBV-transformed_lymphocytes	Overall	3.74	0.000183
ENSG00000101464	PIGU	intron	20	34588607	34592835	Adipose_Subcutaneous	Rectal	-3.74	0.000183
ENSG00000101464	PIGU	intron	20	34588607	34616042	Adipose_Subcutaneous	Rectal	3.74	0.000183
ENSG00000124920	MYRF	intron	11	61781824	61783513	Cells_EBV-transformed_lymphocytes	Proximal	-1.74	0.000183
ENSG00000180871	CXCR2	intron	2	218126353	218129314	Adipose_Visceral_Omentum	Distal	3.74	0.000183
ENSG00000206530	CFAP44	intron	3	113416627	113420017	Adipose_Subcutaneous	Overall	-3.74	0.000184
ENSG00000133030	MPRIP	intron	17	17180088	17184823	Adipose_Subcutaneous	Overall	-1.63	0.000184
ENSG00000010322	NISCH	intron	3	52480295	52484513	Adipose_Subcutaneous	Male	3.74	0.000184
ENSG00000161091	MFSD12	intron	19	3548030	3550984	Whole_Blood	Overall	-2	0.000184
ENSG00000089022	MAPKAPK5	intron	12	111889006	111890040	Adipose_Visceral_Omentum	Male	3.74	0.000185
ENSG00000089022	MAPKAPK5	intron	12	111889000	111890040	Adipose_Subcutaneous	Male	-3.74	0.000185
ENSG00000182173	TSEN54	intron	17	75517655	75518995	Adipose_Subcutaneous	Overall	-0.9	0.000185
ENSG00000114841	DNAH1	intron	3	52395678	52396368	Adipose_Subcutaneous	Male	-3.74	0.000186
ENSG00000099326	MZF1	intron	19	58563504	58569277	Adipose_Subcutaneous	Proximal	-4.01	0.000186
ENSG00000187987	ZSCAN23	intron	6	28426405	28426604	Adipose_Visceral_Omentum	Proximal	-3.74	0.000186
ENSG00000140365	COMMD4	intron	15	75338133	75338355	Colon_Sigmoid	Overall	-3.74	0.000186
ENSG00000204536	CCHCR1	intron	6	31143413	31144687	Adipose_Subcutaneous	Proximal	3.44	0.000187
ENSG00000148690	FRA10AC1	intron	10	93672089	93676653	Adipose_Subcutaneous	Distal	-3.74	0.000187
ENSG00000168701	TMEM208	intron	16	67227224	67227836	Adipose_Subcutaneous	Colon	3.74	0.000187
		intron	11	111377852	111379162	Cells_EBV-transformed_lymphocytes	Overall	-3.74	0.000187
ENSG00000198270	TMEM116	intron	12	111938210	111943265	Adipose_Subcutaneous	Male	-3.74	0.000187
ENSG00000100991	TRPC4AP	intron	20	35035308	35044505	Adipose_Subcutaneous	Overall	0.47	0.000187
ENSG00000136270	TBRG4	intron	7	45109287	45111664	Cells_EBV-transformed_lymphocytes	Colon	-0.5	0.000189
ENSG00000142046	TMEM91	intron	19	41351202	41378281	Adipose_Subcutaneous	Female	-3.73	0.000189
ENSG00000248098	BCKDHA	intron	19	41351202	41378281	Adipose_Subcutaneous	Female	-3.73	0.000189
ENSG00000163466	ARPC2	intron	2	218228850	218238664	Adipose_Subcutaneous	Proximal	-3.73	0.000189
ENSG00000010322	NISCH	intron	3	52479058	52479749	Adipose_Subcutaneous	Male	-3.73	0.000189
ENSG00000204536	CCHCR1	intron	6	31150215	31150455	Adipose_Visceral_Omentum	Proximal	-3.73	0.00019
ENSG00000159640	ACE	intron	17	63494470	63496394	Adipose_Subcutaneous	Female	-3.73	0.00019
ENSG00000105325	FZR1	intron	19	3527062	3527631	Adipose_Visceral_Omentum	Rectal	-1.16	0.00019
ENSG00000196712	NF1	intron	17	31343135	31349120	Cells_EBV-transformed_lymphocytes	Colon	3.73	0.00019
ENSG00000196712	NF1	intron	17	31343135	31345389	Cells_EBV-transformed_lymphocytes	Colon	-3.73	0.00019
ENSG00000168397	ATG4B	intron	2	241670782	241671312	Colon_Sigmoid	Overall	-3.72	0.00019
ENSG00000010322	NISCH	intron	3	52480303	52480879	Adipose_Subcutaneous	Male	-3.73	0.00019
ENSG00000010322	NISCH	intron	3	52480295	52480879	Adipose_Subcutaneous	Male	-3.73	0.00019
ENSG00000125637	PSD4	intron	2	113196307	113197564	Whole_Blood	Overall	3.26	0.000191
ENSG00000135541	AHI1	intron	6	135290525	135297432	Adipose_Visceral_Omentum	Colon	3.73	0.000192
ENSG00000051825	MPHOSPH9	intron	12	123227616	123230261	Adipose_Visceral_Omentum	Colon	-3.73	0.000192
ENSG00000146281	PM20D2	intron	6	89146609	89148525	Cells_EBV-transformed_lymphocytes	Female	-3.73	0.000192
ENSG00000090975	PITPNM2	intron	12	122986564	122986646	Adipose_Visceral_Omentum	Colon	-3.73	0.000192
ENSG00000090975	PITPNM2	intron	12	122986829	122987281	Adipose_Visceral_Omentum	Colon	-3.73	0.000192
ENSG00000165072	MAMDC2	intron	9	70170631	70218337	Adipose_Subcutaneous	Colon	-3.73	0.000193
ENSG00000123810	B9D2	intron	19	41355013	41357897	Adipose_Subcutaneous	Female	-3.73	0.000193
ENSG00000075568	TMEM131	intron	2	97793553	97794930	Adipose_Visceral_Omentum	Male	3.73	0.000193
ENSG00000129351	ILF3	intron	19	10677310	10679097	Whole_Blood	Overall	3.73	0.000194
ENSG00000115073	ACTR1B	intron	2	97658316	97658879	Adipose_Subcutaneous	Overall	3.96	0.000194
ENSG00000168397	ATG4B	intron	2	241671405	241672191	Whole_Blood	Overall	2.44	0.000195
ENSG00000100376	FAM118A	intron	22	45310183	45322371	Adipose_Subcutaneous	Overall	3.73	0.000195
ENSG00000010322	NISCH	intron	3	52471977	52472303	Cells_EBV-transformed_lymphocytes	Male	3.73	0.000195
ENSG00000130703	OSBPL2	intron	20	62284169	62285536	Cells_EBV-transformed_lymphocytes	Overall	1.87	0.000195
ENSG00000076685	NT5C2	intron	10	103174982	103181185	Adipose_Subcutaneous	Proximal	-3.71	0.000197
ENSG00000072952	IRAG1	intron	11	10652182	10693462	Adipose_Subcutaneous	Female	-3.72	0.000198
ENSG00000114841	DNAH1	intron	3	52366548	52366733	Adipose_Subcutaneous	Male	-3.72	0.000199
ENSG00000137449	CPEB2	intron	4	15033211	15040464	Adipose_Visceral_Omentum	Male	-3.72	0.0002
ENSG00000155393	HEATR3	intron	16	50075711	50078741	Colon_Transverse	Overall	-3.72	0.0002
ENSG00000135127	BICDL1	intron	12	119998736	120061710	Cells_EBV-transformed_lymphocytes	Distal	-3.72	0.0002
ENSG00000144674	GOLGA4	intron	3	37361305	37366080	Cells_EBV-transformed_lymphocytes	Proximal	-3.72	0.0002
ENSG00000178982	EIF3K	intron	19	38619317	38620337	Adipose_Subcutaneous	Colon	-3.72	0.000201
ENSG00000241878	PISD	intron	22	31628210	31628853	Adipose_Visceral_Omentum	Distal	1.98	0.000201
ENSG00000198089	SFI1	intron	22	31602785	31604309	Cells_EBV-transformed_lymphocytes	Distal	3.48	0.000201
ENSG00000243708	PLA2G4B	intron	15	41843223	41843676	Cells_EBV-transformed_lymphocytes	Proximal	0.79	0.000201
ENSG00000159788	RGS12	intron	4	3428169	3428558	Adipose_Visceral_Omentum	Overall	-3.72	0.000201
ENSG00000099326	MZF1	intron	19	58571429	58573055	Adipose_Visceral_Omentum	Proximal	2.38	0.000203
ENSG00000175471	MCTP1	intron	5	94931991	94940084	Adipose_Visceral_Omentum	Distal	1.07	0.000204
ENSG00000184584	STING1	intron	5	139478508	139480790	Adipose_Visceral_Omentum	Proximal	-2.48	0.000204
ENSG00000241878	PISD	intron	22	31628210	31628853	Cells_EBV-transformed_lymphocytes	Proximal	-0.05	0.000204
ENSG00000187764		intron	9	89418118	89424476	Cells_EBV-transformed_lymphocytes	Male	3.71	0.000205
ENSG00000100100	PIK3IP1	intron	22	31289699	31289933	Cells_EBV-transformed_lymphocytes	Distal	-3.71	0.000205
ENSG00000100100	PIK3IP1	intron	22	31289699	31290965	Cells_EBV-transformed_lymphocytes	Distal	3.71	0.000205
ENSG00000135926	TMBIM1	intron	2	218280126	218281940	Cells_EBV-transformed_lymphocytes	Male	-3.71	0.000205
ENSG00000089022	MAPKAPK5	intron	12	111890639	111892967	Colon_Transverse	Overall	3.71	0.000206
ENSG00000206530	CFAP44	intron	3	113296885	113303916	Adipose_Visceral_Omentum	Female	1.37	0.000206
ENSG00000178449	COX14	intron	12	50112301	50120036	Adipose_Visceral_Omentum	Distal	-2.11	0.000207
ENSG00000272368	AC074032.1	intron	12	50112301	50120036	Adipose_Visceral_Omentum	Distal	-2.11	0.000207
ENSG00000198270	TMEM116	intron	12	111978787	111991758	Adipose_Subcutaneous	Male	-3.71	0.000207
ENSG00000129351	ILF3	intron	19	10677310	10678613	Whole_Blood	Overall	-3.71	0.000209
ENSG00000111271	ACAD10	intron	12	111702310	111705738	Cells_EBV-transformed_lymphocytes	Overall	2.22	0.000209
ENSG00000172824	CES4A	intron	16	67004873	67005240	Adipose_Subcutaneous	Female	1.24	0.00021
ENSG00000163608	NEPRO	intron	3	113008430	113010643	Adipose_Subcutaneous	Proximal	3.71	0.00021
ENSG00000163608	NEPRO	intron	3	113008430	113011045	Adipose_Subcutaneous	Proximal	3.71	0.00021
ENSG00000106290	TAF6	intron	7	100112917	100113349	Colon_Sigmoid	Overall	-0.52	0.00021
		intron	6	31763555	31764045	Cells_EBV-transformed_lymphocytes	Male	3.71	0.000211
ENSG00000129351	ILF3	intron	19	10682704	10683125	Adipose_Subcutaneous	Overall	-3.71	0.000211
ENSG00000129351	ILF3	intron	19	10682704	10683137	Adipose_Subcutaneous	Overall	3.71	0.000211
ENSG00000185986	SDHAP3	intron	5	1599827	1602691	Adipose_Subcutaneous	Male	-2.5	0.000212
ENSG00000188002	PDCD6P1	intron	5	1599827	1602691	Adipose_Subcutaneous	Male	-2.5	0.000212
ENSG00000130402	ACTN4	intron	19	38709476	38710257	Cells_EBV-transformed_lymphocytes	Overall	3.6	0.000212
ENSG00000165171	METTL27	intron	7	73840549	73841070	Adipose_Subcutaneous	Overall	3.7	0.000212
ENSG00000103194	USP10	intron	16	84740369	84744633	Adipose_Subcutaneous	Proximal	2.44	0.000212
ENSG00000105325	FZR1	intron	19	3523058	3525868	Adipose_Subcutaneous	Rectal	-3.7	0.000213
ENSG00000154803	FLCN	intron	17	17213856	17214985	Cells_EBV-transformed_lymphocytes	Colon	-3.65	0.000214
ENSG00000179598	PLD6	intron	17	17213856	17214985	Cells_EBV-transformed_lymphocytes	Colon	-3.65	0.000214
ENSG00000128607	KLHDC10	intron	7	130097007	130116445	Adipose_Visceral_Omentum	Female	-3.7	0.000214
ENSG00000023839	ABCC2	intron	10	99830433	99830716	Colon_Sigmoid	Overall	1.76	0.000214
ENSG00000172824	CES4A	intron	16	67004873	67005240	Adipose_Subcutaneous	Colon	1.23	0.000214
ENSG00000122679	RAMP3	intron	7	45163866	45177309	Adipose_Visceral_Omentum	Overall	3.7	0.000215
ENSG00000090975	PITPNM2	intron	12	122986564	122986646	Colon_Sigmoid	Overall	-1.85	0.000215
ENSG00000090975	PITPNM2	intron	12	122986829	122987281	Adipose_Visceral_Omentum	Overall	-3.7	0.000215
ENSG00000171757	LRRC34	intron	3	169800754	169804053	Adipose_Subcutaneous	Colon	-3.7	0.000215
ENSG00000166888	STAT6	intron	12	57110110	57111129	Adipose_Subcutaneous	Distal	-3.8	0.000216
ENSG00000100376	FAM118A	intron	22	45335382	45336328	Whole_Blood	Overall	0.01	0.000216
ENSG00000204084	INPP5B	intron	1	37940798	37943640	Cells_EBV-transformed_lymphocytes	Male	3.85	0.000216
ENSG00000204536	CCHCR1	intron	6	31148728	31148892	Adipose_Visceral_Omentum	Distal	1.66	0.000217
ENSG00000122679	RAMP3	intron	7	45157886	45162258	Adipose_Visceral_Omentum	Overall	-3.61	0.000217
ENSG00000188185	LINC00265	intron	7	39779385	39780503	Adipose_Subcutaneous	Proximal	-1.23	0.000217
ENSG00000139636	LMBR1L	intron	12	49106746	49106961	Adipose_Visceral_Omentum	Female	3.69	0.000217
ENSG00000168397	ATG4B	intron	2	241671425	241672191	Cells_EBV-transformed_lymphocytes	Overall	-3.65	0.000218
		intron	11	111358918	111377774	Cells_EBV-transformed_lymphocytes	Distal	-3.7	0.000218
ENSG00000110777	POU2AF1	intron	11	111358918	111379162	Cells_EBV-transformed_lymphocytes	Distal	3.7	0.000218
ENSG00000137449	CPEB2	intron	4	15033211	15040464	Adipose_Visceral_Omentum	Overall	-3.7	0.000219
ENSG00000125735	TNFSF14	intron	19	6667449	6669959	Adipose_Visceral_Omentum	Colon	-3.7	0.000219
ENSG00000112992	NNT	intron	5	43645510	43647924	Adipose_Visceral_Omentum	Male	-3.67	0.00022
ENSG00000129351	ILF3	intron	19	10679927	10680346	Adipose_Visceral_Omentum	Overall	-3.69	0.00022
ENSG00000204387	SNHG32	intron	6	31835451	31837236	Adipose_Visceral_Omentum	Colon	-0.98	0.00022
ENSG00000110422	HIPK3	intron	11	33348818	33349147	Colon_Transverse	Overall	3.69	0.000221
ENSG00000137834	SMAD6	intron	15	66708738	66711668	Adipose_Subcutaneous	Female	-3.69	0.000221
ENSG00000259471	LINC01169	intron	15	66708738	66711668	Adipose_Subcutaneous	Female	-3.69	0.000221
ENSG00000241878	PISD	intron	22	31626016	31630804	Adipose_Visceral_Omentum	Distal	-2.94	0.000222
ENSG00000204536	CCHCR1	intron	6	31157089	31157358	Cells_EBV-transformed_lymphocytes	Rectal	-3.69	0.000222
ENSG00000171757	LRRC34	intron	3	169796369	169796745	Adipose_Subcutaneous	Overall	-3.69	0.000223
ENSG00000135723	FHOD1	intron	16	67238270	67238380	Adipose_Subcutaneous	Colon	-3.69	0.000223
ENSG00000204084	INPP5B	intron	1	37940798	37942083	Cells_EBV-transformed_lymphocytes	Male	-3.84	0.000223
ENSG00000154803	FLCN	intron	17	17232901	17236912	Cells_EBV-transformed_lymphocytes	Female	-2.29	0.000223
ENSG00000184708	EIF4ENIF1	intron	22	31443094	31444606	Adipose_Visceral_Omentum	Distal	3.69	0.000223
ENSG00000132676	DAP3	intron	1	155709125	155709773	Adipose_Visceral_Omentum	Overall	-0.83	0.000223
ENSG00000133030	MPRIP	intron	17	17180669	17184823	Adipose_Subcutaneous	Colon	1.43	0.000224
ENSG00000008323	PLEKHG6	intron	12	6312364	6313629	Adipose_Visceral_Omentum	Distal	0	0.000224
ENSG00000139624	CERS5	intron	12	50135838	50135941	Cells_EBV-transformed_lymphocytes	Rectal	-3.69	0.000224
ENSG00000139624	CERS5	intron	12	50135863	50135941	Cells_EBV-transformed_lymphocytes	Rectal	3.69	0.000224
ENSG00000115073	ACTR1B	intron	2	97658316	97658879	Adipose_Visceral_Omentum	Distal	4.02	0.000225
ENSG00000272573	MUSTN1	intron	3	52830670	52833114	Adipose_Subcutaneous	Overall	-3.49	0.000226
ENSG00000010322	NISCH	intron	3	52470907	52471291	Adipose_Subcutaneous	Male	-3.69	0.000226
ENSG00000010322	NISCH	intron	3	52470907	52471814	Adipose_Subcutaneous	Male	3.69	0.000226
ENSG00000010319	SEMA3G	intron	3	52442907	52443016	Adipose_Subcutaneous	Male	3.69	0.000227
ENSG00000010319	SEMA3G	intron	3	52442907	52444913	Adipose_Subcutaneous	Male	-3.69	0.000227
ENSG00000010319	SEMA3G	intron	3	52443069	52444913	Adipose_Subcutaneous	Male	3.69	0.000227
ENSG00000091972	CD200	intron	3	112333224	112344962	Adipose_Subcutaneous	Overall	-3.61	0.000228
ENSG00000010322	NISCH	intron	3	52482767	52484513	Adipose_Visceral_Omentum	Rectal	-3.69	0.000228
ENSG00000026950	BTN3A1	intron	6	26407952	26409533	Adipose_Subcutaneous	Female	-3.63	0.000228
ENSG00000099326	MZF1	intron	19	58571429	58573055	Adipose_Visceral_Omentum	Female	2.13	0.000228
ENSG00000158691	ZSCAN12	intron	6	28398473	28399657	Adipose_Subcutaneous	Proximal	3.68	0.000229
ENSG00000011198	ABHD5	intron	3	43715058	43718443	Adipose_Visceral_Omentum	Overall	3.68	0.000231
ENSG00000155393	HEATR3	intron	16	50086351	50094705	Cells_EBV-transformed_lymphocytes	Overall	-3.68	0.000231
ENSG00000130402	ACTN4	intron	19	38718074	38721538	Adipose_Visceral_Omentum	Overall	-0.35	0.000231
ENSG00000171103	TRMT61B	intron	2	28865119	28869579	Adipose_Visceral_Omentum	Proximal	-3.64	0.000232
ENSG00000174307	PHLDA3	intron	1	201467583	201468341	Adipose_Subcutaneous	Colon	-3.68	0.000232
ENSG00000119919	NKX2-3	intron	10	99533647	99534985	Colon_Transverse	Overall	-3.68	0.000232
ENSG00000089022	MAPKAPK5	intron	12	111882853	111883581	Cells_EBV-transformed_lymphocytes	Male	3.68	0.000233
ENSG00000153310	CYRIB	intron	8	129903350	129970943	Adipose_Visceral_Omentum	Overall	3.68	0.000233
ENSG00000116473	RAP1A	intron	1	111619934	111691334	Cells_EBV-transformed_lymphocytes	Proximal	-1.5	0.000233
ENSG00000196123	MATCAP1	intron	16	67176975	67178199	Cells_EBV-transformed_lymphocytes	Colon	2.27	0.000234
ENSG00000158691	ZSCAN12	intron	6	28393046	28398004	Adipose_Subcutaneous	Proximal	3.68	0.000234
ENSG00000144749	LRIG1	intron	3	66451633	66462438	Adipose_Visceral_Omentum	Female	3.68	0.000235
ENSG00000133703	KRAS	intron	12	25245395	25250751	Adipose_Subcutaneous	Male	1.23	0.000235
ENSG00000164733	CTSB	intron	8	11864463	11868001	Adipose_Visceral_Omentum	Proximal	-3.64	0.000235
ENSG00000154803	FLCN	intron	17	17231882	17232788	Adipose_Visceral_Omentum	Distal	-0.09	0.000235
ENSG00000120256	LRP11	intron	6	149820703	149826264	Adipose_Subcutaneous	Distal	-3.68	0.000237
ENSG00000100485	SOS2	intron	14	50130762	50134123	Adipose_Visceral_Omentum	Overall	3.67	0.000239
ENSG00000137310	TCF19	intron	6	31162005	31162477	Adipose_Subcutaneous	Male	3.77	0.00024
ENSG00000154803	FLCN	intron	17	17221459	17221537	Adipose_Visceral_Omentum	Overall	-3.22	0.000241
ENSG00000241058	NSUN6	intron	10	18643640	18648490	Adipose_Subcutaneous	Proximal	0.98	0.000241
ENSG00000125637	PSD4	intron	2	113195770	113196147	Adipose_Subcutaneous	Overall	0	0.000241
ENSG00000153310	CYRIB	intron	8	129904585	129939608	Colon_Transverse	Overall	-3.67	0.000242
ENSG00000153310	CYRIB	intron	8	129904585	129970943	Adipose_Subcutaneous	Overall	-3.67	0.000242
ENSG00000165171	METTL27	intron	7	73840120	73840414	Cells_EBV-transformed_lymphocytes	Colon	3.69	0.000243
ENSG00000175471	MCTP1	intron	5	94917973	94923962	Whole_Blood	Overall	-2.72	0.000243
ENSG00000114841	DNAH1	intron	3	52380135	52381640	Adipose_Subcutaneous	Male	3.67	0.000244
ENSG00000139636	LMBR1L	intron	12	49104885	49105924	Adipose_Subcutaneous	Female	-3.67	0.000244
ENSG00000139636	LMBR1L	intron	12	49104885	49106961	Adipose_Subcutaneous	Female	-3.67	0.000244
ENSG00000083444	PLOD1	intron	1	11950520	11952623	Cells_EBV-transformed_lymphocytes	Colon	3.67	0.000245
ENSG00000166888	STAT6	intron	12	57110110	57111129	Cells_EBV-transformed_lymphocytes	Proximal	-3.58	0.000245
ENSG00000155393	HEATR3	intron	16	50084027	50084134	Colon_Transverse	Overall	-3.67	0.000245
ENSG00000112763	BTN2A1	intron	6	26459828	26463244	Cells_EBV-transformed_lymphocytes	Rectal	-0.28	0.000246
ENSG00000261616	TTC23-AS1	intron	15	99131813	99132750	Adipose_Subcutaneous	Distal	-0.7	0.000246
ENSG00000226979	LTA	intron	6	31572302	31572734	Cells_EBV-transformed_lymphocytes	Male	-3.67	0.000246
ENSG00000104972	LILRB1	intron	19	54633688	54633974	Adipose_Subcutaneous	Male	-0.71	0.000246
ENSG00000170858	LILRP2	intron	19	54633688	54633974	Adipose_Subcutaneous	Male	-0.71	0.000246
ENSG00000124782	RREB1	intron	6	7240602	7246424	Adipose_Subcutaneous	Colon	-3.25	0.000247
		intron	6	31148728	31150455	Cells_EBV-transformed_lymphocytes	Proximal	3.66	0.000248
ENSG00000138346	DNA2	intron	10	68430660	68431862	Adipose_Visceral_Omentum	Male	0	0.000248
ENSG00000139651	ZNF740	intron	12	53186509	53187501	Adipose_Subcutaneous	Female	3.66	0.000249
ENSG00000183386	FHL3	intron	1	37997870	37998974	Cells_EBV-transformed_lymphocytes	Colon	-3.62	0.000249
ENSG00000139624		intron	12	50130694	50130863	Cells_EBV-transformed_lymphocytes	Rectal	-3.66	0.000249
ENSG00000171103	TRMT61B	intron	2	28861308	28865017	Adipose_Subcutaneous	Colon	-3.94	0.000249
ENSG00000130702	LAMA5	intron	20	62320669	62320739	Adipose_Visceral_Omentum	Female	-3.66	0.00025
ENSG00000105325	FZR1	intron	19	3523058	3525868	Adipose_Visceral_Omentum	Male	-3.66	0.000251
ENSG00000167258	CDK12	intron	17	39547830	39548035	Cells_EBV-transformed_lymphocytes	Rectal	3.66	0.000251
ENSG00000168393	DTYMK	intron	2	241680319	241685769	Adipose_Subcutaneous	Overall	2.79	0.000252
ENSG00000167258	CDK12	intron	17	39547830	39551038	Cells_EBV-transformed_lymphocytes	Rectal	-3.62	0.000253
ENSG00000244682	FCGR2C	intron	1	161591717	161592129	Adipose_Visceral_Omentum	Female	-0.57	0.000253
ENSG00000155393	HEATR3	intron	16	50066269	50066367	Cells_EBV-transformed_lymphocytes	Overall	-3.62	0.000253
ENSG00000155393	HEATR3	intron	16	50066982	50068780	Colon_Sigmoid	Overall	3.66	0.000254
ENSG00000168397	ATG4B	intron	2	241671405	241671498	Colon_Sigmoid	Overall	1.83	0.000254
ENSG00000160293	VAV2	intron	9	133785885	133788354	Adipose_Subcutaneous	Proximal	-3.3	0.000254
ENSG00000172340	SUCLG2	intron	3	67375859	67400731	Cells_EBV-transformed_lymphocytes	Female	-0.37	0.000255
ENSG00000154803	FLCN	intron	17	17207069	17214985	Colon_Transverse	Overall	1.41	0.000255
ENSG00000179598	PLD6	intron	17	17207069	17214985	Colon_Transverse	Overall	1.41	0.000255
ENSG00000100376	FAM118A	intron	22	45335188	45335350	Colon_Transverse	Overall	1.57	0.000256
ENSG00000115073	ACTR1B	intron	2	97658316	97658879	Adipose_Subcutaneous	Female	3.71	0.000256
ENSG00000114841	DNAH1	intron	3	52397877	52398032	Adipose_Subcutaneous	Male	-3.66	0.000256
ENSG00000100991	TRPC4AP	intron	20	35004090	35004458	Adipose_Subcutaneous	Overall	2.85	0.000257
ENSG00000204536	CCHCR1	intron	6	31148728	31148892	Adipose_Visceral_Omentum	Proximal	3.28	0.000257
ENSG00000141503	MINK1	intron	17	4890735	4891456	Adipose_Subcutaneous	Male	3.66	0.000257
ENSG00000161091	MFSD12	intron	19	3548030	3548123	Whole_Blood	Overall	0.4	0.000257
ENSG00000081923	ATP8B1	intron	18	57650497	57652034	Adipose_Subcutaneous	Colon	0	0.000259
ENSG00000204536	CCHCR1	intron	6	31144788	31144885	Adipose_Subcutaneous	Proximal	-3.65	0.000259
ENSG00000139636	LMBR1L	intron	12	49105957	49106545	Adipose_Subcutaneous	Female	3.65	0.000259
ENSG00000139636	LMBR1L	intron	12	49105957	49106961	Adipose_Subcutaneous	Female	-3.65	0.000259
ENSG00000174307	PHLDA3	intron	1	201466178	201467486	Adipose_Subcutaneous	Colon	-3.65	0.000259
ENSG00000204301	NOTCH4	intron	6	32201006	32201272	Adipose_Visceral_Omentum	Proximal	-3.65	0.00026
ENSG00000204301	NOTCH4	intron	6	32201006	32201412	Adipose_Subcutaneous	Proximal	-3.65	0.00026
ENSG00000196712	NF1	intron	17	31095369	31155983	Adipose_Subcutaneous	Colon	3.65	0.00026
		intron	2	241671441	241672191	Cells_EBV-transformed_lymphocytes	Overall	-3.65	0.000261
ENSG00000101665	SMAD7	intron	18	48942552	48948384	Adipose_Visceral_Omentum	Colon	0	0.000262
ENSG00000129292	PHF20L1	intron	8	132824060	132825264	Cells_EBV-transformed_lymphocytes	Proximal	-3.65	0.000262
ENSG00000155393	HEATR3	intron	16	50066539	50068780	Adipose_Visceral_Omentum	Overall	-1.83	0.000262
ENSG00000130816	DNMT1	intron	19	10173174	10173871	Adipose_Subcutaneous	Distal	-3.65	0.000263
ENSG00000154803	FLCN	intron	17	17222661	17223127	Colon_Sigmoid	Overall	-3.65	0.000264
ENSG00000148357	HMCN2	intron	9	130427619	130428358	Adipose_Visceral_Omentum	Overall	-3.65	0.000264
ENSG00000168397	ATG4B	intron	2	241668685	241669694	Colon_Sigmoid	Overall	3.86	0.000264
ENSG00000112992	NNT	intron	5	43648182	43649147	Adipose_Visceral_Omentum	Male	-3.61	0.000265
ENSG00000135390	ATP5MC2	intron	12	53672645	53676053	Adipose_Subcutaneous	Rectal	3.65	0.000266
ENSG00000135390	ATP5MC2	intron	12	53672645	53676176	Adipose_Subcutaneous	Rectal	-3.65	0.000266
ENSG00000089022	MAPKAPK5	intron	12	111890144	111890472	Adipose_Visceral_Omentum	Male	3.65	0.000266
ENSG00000089022	MAPKAPK5	intron	12	111890144	111892967	Adipose_Subcutaneous	Male	-3.65	0.000266
ENSG00000135390	ATP5MC2	intron	12	53672645	53673696	Adipose_Visceral_Omentum	Rectal	-3.65	0.000266
ENSG00000095397	WHRN	intron	9	114404077	114406355	Adipose_Subcutaneous	Distal	3.48	0.000267
ENSG00000197114	ZGPAT	intron	20	63717506	63733219	Colon_Sigmoid	Overall	-3.65	0.000267
ENSG00000100991	TRPC4AP	intron	20	35002641	35003107	Adipose_Visceral_Omentum	Overall	3.28	0.000267
ENSG00000102854	MSLN	intron	16	763691	764023	Adipose_Visceral_Omentum	Distal	-3.64	0.000267
ENSG00000165171	METTL27	intron	7	73835002	73840031	Adipose_Subcutaneous	Overall	-3.64	0.000268
ENSG00000130706	ADRM1	intron	20	62308178	62308368	Colon_Sigmoid	Overall	3.38	0.000268
ENSG00000239521	CASTOR3P	intron	7	100213133	100222597	Whole_Blood	Overall	3.64	0.000268
ENSG00000196712	NF1	intron	17	31360703	31374013	Adipose_Subcutaneous	Colon	3.64	0.000269
ENSG00000196712	NF1	intron	17	31362364	31374013	Adipose_Subcutaneous	Colon	-3.64	0.000269
ENSG00000268388	FENDRR	intron	16	86489732	86490264	Colon_Sigmoid	Overall	-3.64	0.000269
ENSG00000196498	NCOR2	intron	12	124449867	124466173	Adipose_Subcutaneous	Female	3.64	0.000269
ENSG00000148842	CNNM2	intron	10	102921115	102927345	Adipose_Subcutaneous	Proximal	-3.64	0.000269
ENSG00000137449	CPEB2	intron	4	15007586	15017188	Adipose_Visceral_Omentum	Overall	-1.83	0.000269
ENSG00000102854	MSLN	intron	16	763691	764023	Adipose_Visceral_Omentum	Colon	-3.64	0.000269
ENSG00000027847	B4GALT7	intron	5	177604541	177607283	Adipose_Subcutaneous	Female	3.86	0.00027
ENSG00000093167	LRRFIP2	intron	3	37121691	37129063	Adipose_Subcutaneous	Colon	-3.64	0.00027
ENSG00000204138	PHACTR4	intron	1	28457855	28459085	Cells_EBV-transformed_lymphocytes	Colon	3.64	0.000271
ENSG00000077514	POLD3	intron	11	74594116	74604692	Adipose_Subcutaneous	Proximal	3.93	0.000271
ENSG00000204536	CCHCR1	intron	6	31148728	31148892	Cells_EBV-transformed_lymphocytes	Rectal	3.95	0.000271
ENSG00000175471	MCTP1	intron	5	94917973	94923962	Adipose_Subcutaneous	Proximal	-3.32	0.000272
ENSG00000198270	TMEM116	intron	12	111965759	111991758	Adipose_Visceral_Omentum	Male	1.37	0.000272
ENSG00000142046	TMEM91	intron	19	41351202	41378281	Adipose_Subcutaneous	Overall	-2.15	0.000273
ENSG00000248098	BCKDHA	intron	19	41351202	41378281	Adipose_Subcutaneous	Overall	-2.15	0.000273
ENSG00000184381	PLA2G6	intron	22	38169467	38181664	Cells_EBV-transformed_lymphocytes	Female	3.64	0.000273
ENSG00000184381	PLA2G6	intron	22	38169471	38181784	Adipose_Subcutaneous	Female	-3.64	0.000273
ENSG00000010322	NISCH	intron	3	52480295	52482642	Adipose_Visceral_Omentum	Male	0.08	0.000273
ENSG00000198169	ZNF251	intron	8	144753796	144754192	Adipose_Visceral_Omentum	Overall	2.95	0.000274
ENSG00000100330	MTMR3	intron	22	29957088	29978442	Whole_Blood	Overall	3.55	0.000274
ENSG00000171103	TRMT61B	intron	2	28861308	28869560	Adipose_Subcutaneous	Proximal	3.64	0.000274
ENSG00000133872	SARAF	intron	8	30070059	30073877	Whole_Blood	Overall	3.64	0.000275
ENSG00000133872	SARAF	intron	8	30070059	30082847	Adipose_Visceral_Omentum	Overall	-3.64	0.000275
ENSG00000135926	TMBIM1	intron	2	218280126	218281940	Cells_EBV-transformed_lymphocytes	Proximal	-3.64	0.000275
ENSG00000085274	MYNN	intron	3	169774431	169778768	Adipose_Visceral_Omentum	Overall	3.64	0.000275
ENSG00000085274	MYNN	intron	3	169774561	169778768	Colon_Sigmoid	Overall	-3.64	0.000275
ENSG00000099290	WASHC2A	intron	10	50097802	50099978	Whole_Blood	Overall	1.42	0.000276
ENSG00000185986	SDHAP3	intron	5	1599827	1602691	Colon_Transverse	Overall	-2.32	0.000276
ENSG00000188002	PDCD6P1	intron	5	1599827	1602691	Colon_Transverse	Overall	-2.32	0.000276
ENSG00000184381	PLA2G6	intron	22	38123258	38125639	Cells_EBV-transformed_lymphocytes	Female	2.15	0.000277
ENSG00000169371	SNUPN	intron	15	75622490	75625666	Cells_EBV-transformed_lymphocytes	Overall	-3.63	0.000278
ENSG00000169371	SNUPN	intron	15	75622490	75625336	Cells_EBV-transformed_lymphocytes	Overall	-3.63	0.000278
ENSG00000100271	TTLL1	intron	22	43074673	43075474	Cells_EBV-transformed_lymphocytes	Colon	3.63	0.000279
ENSG00000188002	PDCD6P1	intron	5	1602735	1632644	Adipose_Visceral_Omentum	Male	-3.63	0.000279
ENSG00000168036	CTNNB1	intron	3	41222345	41224021	Cells_EBV-transformed_lymphocytes	Female	2.74	0.000279
ENSG00000239521	CASTOR3P	intron	7	100223698	100223882	Adipose_Subcutaneous	Overall	3.63	0.00028
ENSG00000071994	PDCD2	intron	6	170577717	170578857	Cells_EBV-transformed_lymphocytes	Rectal	-3.07	0.00028
ENSG00000167258	CDK12	intron	17	39524885	39525864	Cells_EBV-transformed_lymphocytes	Rectal	-3.63	0.000281
ENSG00000140575	IQGAP1	intron	15	90466091	90466269	Adipose_Visceral_Omentum	Proximal	3.63	0.000281
ENSG00000062822	POLD1	intron	19	50395150	50398851	Colon_Sigmoid	Overall	-3.63	0.000281
ENSG00000204301	NOTCH4	intron	6	32201006	32201272	Adipose_Subcutaneous	Colon	-3.63	0.000281
ENSG00000204301	NOTCH4	intron	6	32201006	32201412	Adipose_Visceral_Omentum	Colon	-3.63	0.000281
ENSG00000166347	CYB5A	intron	18	74256853	74260915	Cells_EBV-transformed_lymphocytes	Male	-1.9	0.000281
ENSG00000159322	ADPGK	intron	15	72771845	72774872	Colon_Sigmoid	Overall	-1.06	0.000282
ENSG00000168016	TRANK1	intron	3	36829662	36830873	Adipose_Subcutaneous	Proximal	3.63	0.000282
		intron	16	67029485	67029727	Cells_EBV-transformed_lymphocytes	Colon	-3.63	0.000283
ENSG00000067955	CBFB	intron	16	67029813	67066682	Adipose_Subcutaneous	Colon	3.63	0.000283
ENSG00000067955	CBFB	intron	16	67029813	67036639	Adipose_Visceral_Omentum	Colon	-1.21	0.000283
ENSG00000241878	PISD	intron	22	31626016	31628003	Adipose_Subcutaneous	Colon	3.63	0.000284
ENSG00000078747	ITCH	intron	20	34393881	34408651	Adipose_Subcutaneous	Rectal	-3.63	0.000284
ENSG00000114841	DNAH1	intron	3	52398162	52398850	Adipose_Visceral_Omentum	Male	-2.25	0.000285
ENSG00000148082	SHC3	intron	9	89088935	89109048	Adipose_Subcutaneous	Colon	3.63	0.000285
ENSG00000224945	AL353150.1	intron	9	89088935	89109048	Adipose_Subcutaneous	Colon	3.63	0.000285
ENSG00000076685	NT5C2	intron	10	103174982	103177518	Adipose_Visceral_Omentum	Proximal	3.63	0.000286
ENSG00000167258	CDK12	intron	17	39550441	39551038	Adipose_Visceral_Omentum	Rectal	3.59	0.000286
ENSG00000169371	SNUPN	intron	15	75621056	75622342	Colon_Transverse	Overall	-3.63	0.000286
ENSG00000169371	SNUPN	intron	15	75621056	75625336	Adipose_Subcutaneous	Overall	3.63	0.000287
ENSG00000149084	HSD17B12	intron	11	43754121	43798320	Adipose_Subcutaneous	Female	-3.34	0.000287
ENSG00000065491	TBC1D22B	intron	6	37284464	37287007	Adipose_Subcutaneous	Overall	-1.11	0.000287
ENSG00000095397	WHRN	intron	9	114408018	114417399	Adipose_Visceral_Omentum	Distal	-3.63	0.000288
ENSG00000142405	NLRP12	intron	19	53794136	53795859	Adipose_Visceral_Omentum	Rectal	3.63	0.000288
ENSG00000054938	CHRDL2	intron	11	74696585	74697205	Colon_Sigmoid	Overall	2.45	0.000288
ENSG00000127838	PNKD	intron	2	218270602	218271381	Adipose_Subcutaneous	Proximal	-3.63	0.000288
ENSG00000127838	PNKD	intron	2	218270602	218271424	Adipose_Subcutaneous	Proximal	3.63	0.000288
		intron	15	75621056	75624715	Cells_EBV-transformed_lymphocytes	Overall	3.63	0.000288
ENSG00000169371	SNUPN	intron	15	75621056	75626239	Colon_Sigmoid	Overall	-1.21	0.000288
ENSG00000008323	PLEKHG6	intron	12	6319673	6326428	Adipose_Visceral_Omentum	Male	-3.63	0.000288
ENSG00000196712	NF1	intron	17	31379023	31381873	Cells_EBV-transformed_lymphocytes	Colon	-3.63	0.000288
ENSG00000196712	NF1	intron	17	31379357	31381873	Adipose_Subcutaneous	Colon	3.63	0.000288
ENSG00000089022	MAPKAPK5	intron	12	111890144	111890472	Adipose_Visceral_Omentum	Colon	3.63	0.000289
ENSG00000089022	MAPKAPK5	intron	12	111890144	111892967	Adipose_Subcutaneous	Colon	-3.63	0.000289
ENSG00000050405	LIMA1	intron	12	50182034	50192452	Cells_EBV-transformed_lymphocytes	Distal	-3.63	0.000289
ENSG00000050405	LIMA1	intron	12	50182037	50195830	Adipose_Subcutaneous	Distal	-3.63	0.000289
ENSG00000050405	LIMA1	intron	12	50182037	50192452	Adipose_Subcutaneous	Distal	3.63	0.000289
ENSG00000163466	ARPC2	intron	2	218228850	218238664	Adipose_Subcutaneous	Male	-3.62	0.000289
ENSG00000116717	GADD45A	intron	1	67685538	67686025	Adipose_Subcutaneous	Distal	-1.21	0.00029
ENSG00000116717	GADD45A	intron	1	67686126	67686350	Cells_EBV-transformed_lymphocytes	Distal	3.62	0.00029
ENSG00000116717	GADD45A	intron	1	67685538	67686350	Adipose_Visceral_Omentum	Distal	-3.62	0.00029
ENSG00000124782	RREB1	intron	6	7240602	7246424	Adipose_Subcutaneous	Female	-3.05	0.00029
ENSG00000204084	INPP5B	intron	1	37942264	37943640	Adipose_Subcutaneous	Colon	-3.62	0.00029
ENSG00000272573	MUSTN1	intron	3	52830670	52831408	Whole_Blood	Overall	2.95	0.000291
ENSG00000076685	NT5C2	intron	10	103174982	103176486	Adipose_Visceral_Omentum	Proximal	3.62	0.000291
ENSG00000243147	MRPL33	intron	2	27772692	27774424	Cells_EBV-transformed_lymphocytes	Male	-3.6	0.000291
ENSG00000136270	TBRG4	intron	7	45103443	45105441	Whole_Blood	Overall	-1.31	0.000292
ENSG00000206053	JPT2	intron	16	1685587	1697812	Adipose_Subcutaneous	Male	-3.62	0.000292
ENSG00000204387	SNHG32	intron	6	31835451	31837236	Adipose_Subcutaneous	Distal	0.14	0.000294
ENSG00000066629	EML1	intron	14	99910341	99911422	Adipose_Subcutaneous	Female	-3.62	0.000294
ENSG00000272573	MUSTN1	intron	3	52831478	52833114	Colon_Sigmoid	Overall	3.26	0.000295
ENSG00000221988	PPT2	intron	6	32155783	32155851	Adipose_Subcutaneous	Male	-2.07	0.000295
ENSG00000206530	CFAP44	intron	3	113296885	113303916	Adipose_Visceral_Omentum	Overall	1.95	0.000295
ENSG00000125971	DYNLRB1	intron	20	34507908	34526268	Adipose_Visceral_Omentum	Rectal	-3.62	0.000295
ENSG00000100376	FAM118A	intron	22	45322426	45323172	Adipose_Subcutaneous	Overall	-0.35	0.000296
ENSG00000067955	CBFB	intron	16	67030177	67036639	Adipose_Subcutaneous	Colon	3.62	0.000296
ENSG00000180198	RCC1	intron	1	28508905	28529858	Adipose_Visceral_Omentum	Colon	-3.62	0.000297
ENSG00000168397	ATG4B	intron	2	241668685	241670726	Colon_Transverse	Overall	-3.62	0.000298
ENSG00000123810	B9D2	intron	19	41361203	41363432	Adipose_Visceral_Omentum	Proximal	3.62	0.000298
ENSG00000154803	FLCN	intron	17	17232901	17236912	Cells_EBV-transformed_lymphocytes	Overall	-0.68	0.000298
ENSG00000268388	FENDRR	intron	16	86490513	86508655	Colon_Sigmoid	Overall	-3.62	0.000298
ENSG00000258366	RTEL1	intron	20	63674093	63678214	Adipose_Subcutaneous	Female	-3.62	0.0003
ENSG00000104518	GSDMD	intron	8	143560771	143561002	Colon_Sigmoid	Overall	3.62	0.0003
ENSG00000166526	ZNF3	intron	7	100075630	100077303	Cells_EBV-transformed_lymphocytes	Rectal	0	0.000302
ENSG00000166526	ZNF3	intron	7	100075630	100076278	Adipose_Subcutaneous	Rectal	-3.61	0.000302
ENSG00000244687	UBE2V1	intron	20	50084254	50113107	Adipose_Visceral_Omentum	Distal	-2.28	0.000302
ENSG00000050405	LIMA1	intron	12	50192564	50195830	Adipose_Visceral_Omentum	Rectal	-3.61	0.000303
ENSG00000135926	TMBIM1	intron	2	218280126	218292466	Cells_EBV-transformed_lymphocytes	Proximal	3.61	0.000304
ENSG00000124920	MYRF	intron	11	61784385	61785800	Cells_EBV-transformed_lymphocytes	Proximal	3.61	0.000305
ENSG00000124762	CDKN1A	intron	6	36678798	36684097	Cells_EBV-transformed_lymphocytes	Rectal	-2	0.000306
ENSG00000066117	SMARCD1	intron	12	50094572	50096850	Adipose_Visceral_Omentum	Overall	0.04	0.000306
		intron	9	33971737	33973183	Cells_EBV-transformed_lymphocytes	Proximal	3.61	0.000306
ENSG00000137073	UBAP2	intron	9	33971754	33973183	Cells_EBV-transformed_lymphocytes	Proximal	-3.61	0.000306
		intron	20	62272259	62279157	Cells_EBV-transformed_lymphocytes	Rectal	3.61	0.000307
ENSG00000239521	CASTOR3P	intron	7	100211994	100213047	Adipose_Subcutaneous	Overall	0.37	0.000308
ENSG00000197969	VPS13A	intron	9	77390142	77403236	Adipose_Subcutaneous	Rectal	-3.61	0.000308
ENSG00000076242	MLH1	intron	3	37020463	37025637	Adipose_Subcutaneous	Colon	-3.61	0.000309
ENSG00000178982	EIF3K	intron	19	38619327	38620337	Adipose_Subcutaneous	Colon	3.6	0.00031
ENSG00000103194	USP10	intron	16	84768358	84775160	Adipose_Subcutaneous	Proximal	-3.09	0.00031
ENSG00000130702	LAMA5	intron	20	62330944	62331032	Adipose_Subcutaneous	Distal	1.49	0.000311
ENSG00000188243	COMMD6	intron	13	75530266	75537499	Adipose_Subcutaneous	Rectal	-3.61	0.000311
ENSG00000188243	COMMD6	intron	13	75530266	75537664	Adipose_Visceral_Omentum	Rectal	3.61	0.000311
ENSG00000101464	PIGU	intron	20	34581672	34585437	Adipose_Subcutaneous	Rectal	-2.51	0.000311
ENSG00000144857	BOC	intron	3	113278783	113279249	Colon_Sigmoid	Overall	3.61	0.000312
ENSG00000196126	HLA-DRB1	intron	6	32554971	32584109	Adipose_Subcutaneous	Male	3.6	0.000312
ENSG00000198502	HLA-DRB5	intron	6	32554971	32584109	Adipose_Subcutaneous	Male	3.6	0.000312
ENSG00000229391	HLA-DRB6	intron	6	32554971	32584109	Adipose_Subcutaneous	Male	3.6	0.000312
ENSG00000100991	TRPC4AP	intron	20	35057571	35068399	Adipose_Subcutaneous	Overall	-2.35	0.000312
ENSG00000129351	ILF3	intron	19	10677310	10679097	Adipose_Subcutaneous	Male	3.6	0.000313
ENSG00000196123	MATCAP1	intron	16	67178504	67179430	Adipose_Subcutaneous	Colon	1.53	0.000313
ENSG00000137764	MAP2K5	intron	15	67748257	67748569	Cells_EBV-transformed_lymphocytes	Overall	-1.43	0.000313
ENSG00000115183	TANC1	intron	2	159194493	159196608	Colon_Sigmoid	Overall	-3.87	0.000314
ENSG00000168477	TNXB	intron	6	32069136	32069553	Adipose_Visceral_Omentum	Proximal	3.6	0.000314
ENSG00000166262	FAM227B	intron	15	49590007	49606156	Colon_Sigmoid	Overall	3.6	0.000315
ENSG00000135926	TMBIM1	intron	2	218285938	218292466	Adipose_Visceral_Omentum	Proximal	-3.6	0.000315
ENSG00000100983	GSS	intron	20	34951860	34955727	Cells_EBV-transformed_lymphocytes	Overall	-1.25	0.000315
ENSG00000103194	USP10	intron	16	84768358	84775160	Adipose_Subcutaneous	Female	-2	0.000315
ENSG00000050405	LIMA1	intron	12	50192564	50195830	Adipose_Subcutaneous	Colon	-3.6	0.000316
ENSG00000139990	DCAF5	intron	14	69122360	69152944	Cells_EBV-transformed_lymphocytes	Female	-3.6	0.000316
ENSG00000183431	SF3A3	intron	1	37984779	37987573	Colon_Sigmoid	Overall	-3.6	0.000316
ENSG00000129292	PHF20L1	intron	8	132824060	132825264	Cells_EBV-transformed_lymphocytes	Colon	-3.6	0.000316
ENSG00000100888	CHD8	intron	14	21386176	21390947	Adipose_Visceral_Omentum	Proximal	-3.6	0.000317
ENSG00000196126	HLA-DRB1	intron	6	32522174	32530125	Adipose_Visceral_Omentum	Rectal	3.6	0.000317
ENSG00000198502	HLA-DRB5	intron	6	32522174	32530125	Adipose_Visceral_Omentum	Rectal	3.6	0.000317
ENSG00000229391	HLA-DRB6	intron	6	32522174	32530125	Adipose_Visceral_Omentum	Rectal	3.6	0.000317
ENSG00000175711	B3GNTL1	intron	17	83048785	83051737	Cells_EBV-transformed_lymphocytes	Overall	-3.6	0.000317
ENSG00000239521	CASTOR3P	intron	7	100222720	100223570	Colon_Sigmoid	Overall	3.6	0.000318
ENSG00000112763	BTN2A1	intron	6	26466088	26467948	Adipose_Visceral_Omentum	Proximal	-3.8	0.000319
ENSG00000100991	TRPC4AP	intron	20	35057571	35069296	Adipose_Subcutaneous	Overall	2.31	0.000319
ENSG00000051825	MPHOSPH9	intron	12	123210162	123214744	Adipose_Visceral_Omentum	Overall	-1.62	0.000319
ENSG00000129351	ILF3	intron	19	10677310	10678613	Adipose_Subcutaneous	Male	-3.6	0.000319
ENSG00000144857	BOC	intron	3	113216420	113249722	Colon_Sigmoid	Overall	3.6	0.00032
ENSG00000204138	PHACTR4	intron	1	28489225	28490951	Adipose_Subcutaneous	Male	-1.2	0.000321
ENSG00000139624	CERS5	intron	12	50130694	50134546	Adipose_Subcutaneous	Distal	3.62	0.000321
ENSG00000129351	ILF3	intron	19	10682704	10683137	Adipose_Subcutaneous	Male	3.6	0.000321
ENSG00000129351	ILF3	intron	19	10682704	10683125	Adipose_Subcutaneous	Male	-3.6	0.000321
ENSG00000224389	C4B	intron	6	32029061	32029167	Adipose_Visceral_Omentum	Proximal	3.6	0.000321
ENSG00000059758	CDK17	intron	12	96295122	96297270	Adipose_Subcutaneous	Proximal	3.6	0.000321
ENSG00000120802	TMPO	intron	12	98531838	98532823	Adipose_Subcutaneous	Distal	3.6	0.000322
ENSG00000093167	LRRFIP2	intron	3	37173026	37174539	Adipose_Visceral_Omentum	Colon	-3.6	0.000323
ENSG00000239521	CASTOR3P	intron	7	100213133	100222597	Cells_EBV-transformed_lymphocytes	Proximal	3.6	0.000324
ENSG00000206530	CFAP44	intron	3	113366309	113379306	Adipose_Subcutaneous	Overall	3.22	0.000324
		intron	18	36959435	37066890	Cells_EBV-transformed_lymphocytes	Proximal	-3.59	0.000325
ENSG00000164733	CTSB	intron	8	11853479	11864376	Cells_EBV-transformed_lymphocytes	Proximal	-3.52	0.000325
ENSG00000258366	RTEL1	intron	20	63689648	63689750	Adipose_Visceral_Omentum	Overall	-1.28	0.000326
ENSG00000129351	ILF3	intron	19	10679927	10680346	Adipose_Visceral_Omentum	Male	-3.59	0.000326
ENSG00000130703	OSBPL2	intron	20	62280122	62281058	Adipose_Visceral_Omentum	Male	3.59	0.000326
ENSG00000188002	PDCD6P1	intron	5	1602735	1626786	Adipose_Subcutaneous	Overall	-3.74	0.000326
ENSG00000204536	CCHCR1	intron	6	31157089	31157385	Adipose_Subcutaneous	Overall	3.54	0.000326
ENSG00000161395	PGAP3	intron	17	39684749	39685922	Adipose_Visceral_Omentum	Rectal	-3.59	0.000328
ENSG00000148426	PROSER2	intron	10	11863042	11866531	Adipose_Visceral_Omentum	Female	-3.59	0.000328
ENSG00000164733	CTSB	intron	8	11853479	11868001	Cells_EBV-transformed_lymphocytes	Proximal	3.51	0.000329
ENSG00000102572	STK24	intron	13	98457304	98461774	Adipose_Visceral_Omentum	Distal	3.59	0.000329
ENSG00000010327	STAB1	intron	3	52511745	52512341	Adipose_Subcutaneous	Distal	-3.59	0.000329
ENSG00000135926	TMBIM1	intron	2	218282181	218287207	Cells_EBV-transformed_lymphocytes	Proximal	3.59	0.000329
ENSG00000135723	FHOD1	intron	16	67238270	67238380	Cells_EBV-transformed_lymphocytes	Female	-3.59	0.00033
ENSG00000198160	MIER1	intron	1	66976722	66981779	Adipose_Visceral_Omentum	Overall	-3.9	0.000331
ENSG00000172830	SSH3	intron	11	67304155	67304773	Adipose_Subcutaneous	Male	3.25	0.000331
ENSG00000204138	PHACTR4	intron	1	28457855	28459085	Cells_EBV-transformed_lymphocytes	Male	3.59	0.000331
ENSG00000243753	HLA-L	intron	6	30262342	30292403	Colon_Sigmoid	Overall	3.59	0.000331
ENSG00000181444	ZNF467	intron	7	149774401	149776236	Adipose_Visceral_Omentum	Rectal	-3.59	0.000332
ENSG00000078487	ZCWPW1	intron	7	100417183	100419111	Adipose_Subcutaneous	Colon	-3.59	0.000334
ENSG00000204084	INPP5B	intron	1	37943669	37943796	Adipose_Visceral_Omentum	Colon	3.59	0.000334
		intron	7	130039547	130043628	Cells_EBV-transformed_lymphocytes	Proximal	3.59	0.000334
ENSG00000133816	MICAL2	intron	11	12227131	12236177	Adipose_Visceral_Omentum	Male	-3.59	0.000335
ENSG00000091732	ZC3HC1	intron	7	130039547	130040951	Adipose_Subcutaneous	Proximal	0	0.000335
ENSG00000163638	ADAMTS9	intron	3	64533270	64539203	Adipose_Visceral_Omentum	Colon	-3.59	0.000336
ENSG00000258366	RTEL1	intron	20	63689132	63689750	Adipose_Subcutaneous	Female	3.59	0.000336
ENSG00000198563	DDX39B	intron	6	31540534	31541950	Cells_EBV-transformed_lymphocytes	Rectal	2.55	0.000336
		intron	5	132689732	132699171	Cells_EBV-transformed_lymphocytes	Distal	3.59	0.000336
ENSG00000137764	MAP2K5	intron	15	67658614	67692479	Adipose_Subcutaneous	Proximal	3.59	0.000336
ENSG00000100650	SRSF5	intron	14	69767255	69768138	Cells_EBV-transformed_lymphocytes	Rectal	3.59	0.000336
ENSG00000130702	LAMA5	intron	20	62353251	62362400	Adipose_Subcutaneous	Proximal	2.79	0.000339
ENSG00000258366	RTEL1	intron	20	63689132	63689502	Adipose_Subcutaneous	Female	-3.58	0.000339
ENSG00000139624	CERS5	intron	12	50130694	50132962	Cells_EBV-transformed_lymphocytes	Distal	-0.54	0.000339
ENSG00000137310	TCF19	intron	6	31158722	31159143	Adipose_Subcutaneous	Rectal	-3.55	0.000341
ENSG00000203867	RBM20	intron	10	110831182	110835868	Colon_Sigmoid	Overall	3.58	0.000341
ENSG00000088387	DOCK9	intron	13	98845991	98848592	Colon_Transverse	Overall	-0.55	0.000342
ENSG00000111271	ACAD10	intron	12	111749345	111753772	Colon_Sigmoid	Overall	3.58	0.000343
ENSG00000111271	ACAD10	intron	12	111749345	111755668	Colon_Transverse	Overall	-3.58	0.000343
ENSG00000071282	LMCD1	intron	3	8514995	8532737	Adipose_Visceral_Omentum	Male	3.57	0.000344
ENSG00000166529	ZSCAN21	intron	7	100049841	100051478	Adipose_Visceral_Omentum	Rectal	-3.58	0.000345
ENSG00000204257	HLA-DMA	intron	6	32949399	32949611	Adipose_Subcutaneous	Proximal	1.49	0.000345
ENSG00000242574	HLA-DMB	intron	6	32949399	32949611	Adipose_Subcutaneous	Proximal	1.49	0.000345
ENSG00000188002	PDCD6P1	intron	5	1629630	1630409	Colon_Sigmoid	Overall	-1.99	0.000346
ENSG00000133030	MPRIP	intron	17	17161356	17164109	Adipose_Subcutaneous	Colon	0.82	0.000347
ENSG00000105048	TNNT1	intron	19	55145565	55146434	Adipose_Visceral_Omentum	Male	1.96	0.000347
ENSG00000180198	RCC1	intron	1	28506084	28506220	Adipose_Subcutaneous	Colon	3.58	0.000347
ENSG00000140400	MAN2C1	intron	15	75363290	75363999	Cells_EBV-transformed_lymphocytes	Colon	2.07	0.000347
ENSG00000160299	PCNT	intron	21	46388884	46389199	Whole_Blood	Overall	-3.58	0.000349
ENSG00000154277	UCHL1	intron	4	41257126	41257609	Cells_EBV-transformed_lymphocytes	Female	3.57	0.000351
		intron	19	58415646	58415819	Cells_EBV-transformed_lymphocytes	Male	-3.57	0.000351
ENSG00000133065	SLC41A1	intron	1	205798815	205798957	Colon_Transverse	Overall	3.57	0.000351
ENSG00000075568	TMEM131	intron	2	97793553	97794930	Adipose_Subcutaneous	Distal	3.57	0.000351
ENSG00000136286	MYO1G	intron	7	44975227	44975484	Adipose_Visceral_Omentum	Distal	-3.09	0.000352
ENSG00000158321	AUTS2	intron	7	70435781	70698569	Adipose_Subcutaneous	Proximal	3.57	0.000353
ENSG00000076242	MLH1	intron	3	37007063	37008814	Adipose_Visceral_Omentum	Colon	0	0.000354
ENSG00000162236	STX5	intron	11	62824565	62825025	Adipose_Subcutaneous	Distal	0	0.000354
ENSG00000162236	STX5	intron	11	62824565	62825036	Cells_EBV-transformed_lymphocytes	Distal	0	0.000354
ENSG00000182902	SLC25A18	intron	22	17569808	17569924	Adipose_Visceral_Omentum	Distal	-3.57	0.000355
ENSG00000148426	PROSER2	intron	10	11852215	11866531	Adipose_Visceral_Omentum	Female	3.57	0.000355
ENSG00000204842	ATXN2	intron	12	111510582	111513357	Adipose_Subcutaneous	Colon	3.57	0.000355
ENSG00000148737	TCF7L2	intron	10	112951607	113040025	Adipose_Visceral_Omentum	Female	-2.93	0.000357
ENSG00000204498	NFKBIL1	intron	6	31548439	31557628	Adipose_Visceral_Omentum	Overall	-3.37	0.000357
ENSG00000137073	UBAP2	intron	9	33998864	34048825	Cells_EBV-transformed_lymphocytes	Proximal	3.57	0.000357
ENSG00000258366	RTEL1	intron	20	63685872	63687638	Adipose_Subcutaneous	Overall	2.04	0.000357
ENSG00000111321	LTBR	intron	12	6385379	6385518	Adipose_Subcutaneous	Colon	-3.57	0.000357
ENSG00000111321	LTBR	intron	12	6385379	6386347	Adipose_Visceral_Omentum	Colon	-3.57	0.000357
ENSG00000111321	LTBR	intron	12	6386444	6388800	Adipose_Subcutaneous	Colon	3.57	0.000357
ENSG00000111321	LTBR	intron	12	6386444	6387798	Adipose_Subcutaneous	Colon	-3.57	0.000357
ENSG00000111801	BTN3A3	intron	6	26444304	26445704	Adipose_Visceral_Omentum	Female	-3.57	0.000358
ENSG00000157224	CLDN12	intron	7	90466513	90479228	Adipose_Subcutaneous	Male	-3.57	0.000359
ENSG00000146192	FGD2	intron	6	37009065	37010973	Adipose_Visceral_Omentum	Female	-3.57	0.000359
ENSG00000146192	FGD2	intron	6	37009081	37010973	Adipose_Subcutaneous	Female	3.57	0.000359
ENSG00000215305	VPS16	intron	20	2860367	2860449	Adipose_Visceral_Omentum	Male	3.57	0.00036
ENSG00000139624	CERS5	intron	12	50143204	50143952	Adipose_Subcutaneous	Colon	3.57	0.000361
ENSG00000139624	CERS5	intron	12	50144057	50167101	Cells_EBV-transformed_lymphocytes	Colon	3.57	0.000361
ENSG00000121653	MAPK8IP1	intron	11	45872233	45880914	Adipose_Subcutaneous	Male	3.57	0.000361
ENSG00000121671	CRY2	intron	11	45872233	45880914	Adipose_Subcutaneous	Male	3.57	0.000361
ENSG00000163638	ADAMTS9	intron	3	64533270	64539203	Adipose_Visceral_Omentum	Proximal	-3.57	0.000361
ENSG00000077514	POLD3	intron	11	74592718	74594061	Adipose_Visceral_Omentum	Female	3.88	0.000361
ENSG00000168701	TMEM208	intron	16	67227224	67227836	Adipose_Subcutaneous	Female	3.57	0.000362
ENSG00000131437	KIF3A	intron	5	132696682	132699171	Cells_EBV-transformed_lymphocytes	Distal	-3.57	0.000363
ENSG00000177337	DLGAP1-AS1	intron	18	3594484	3596579	Adipose_Subcutaneous	Distal	3.57	0.000364
ENSG00000262001	DLGAP1-AS2	intron	18	3594484	3596579	Adipose_Subcutaneous	Distal	3.57	0.000364
ENSG00000204842	ATXN2	intron	12	111457359	111464662	Adipose_Subcutaneous	Overall	-3.56	0.000364
ENSG00000204314	PRRT1	intron	6	32153659	32153766	Adipose_Visceral_Omentum	Rectal	0.35	0.000364
ENSG00000050405	LIMA1	intron	12	50182034	50192452	Cells_EBV-transformed_lymphocytes	Male	-3.56	0.000364
ENSG00000050405	LIMA1	intron	12	50182037	50195830	Adipose_Subcutaneous	Male	-3.56	0.000364
ENSG00000050405	LIMA1	intron	12	50182037	50192452	Adipose_Subcutaneous	Male	3.56	0.000364
ENSG00000078747	ITCH	intron	20	34481206	34489266	Adipose_Visceral_Omentum	Rectal	-3.56	0.000364
ENSG00000112763	BTN2A1	intron	6	26466088	26467948	Adipose_Visceral_Omentum	Overall	-3.28	0.000365
ENSG00000185721	DRG1	intron	22	31423410	31426615	Adipose_Subcutaneous	Distal	-3.56	0.000365
ENSG00000134824	FADS2	intron	11	61828597	61837778	Adipose_Subcutaneous	Male	-3.53	0.000365
ENSG00000168496	FEN1	intron	11	61828597	61837778	Adipose_Subcutaneous	Male	-3.53	0.000365
ENSG00000067955	CBFB	intron	16	67030177	67036639	Adipose_Subcutaneous	Female	3.56	0.000365
ENSG00000145439	CBR4	intron	4	168990328	169002071	Adipose_Visceral_Omentum	Female	3.28	0.000366
ENSG00000169410	PTPN9	intron	15	75527261	75598279	Adipose_Subcutaneous	Overall	-3.56	0.000366
ENSG00000169410	PTPN9	intron	15	75527261	75578714	Cells_EBV-transformed_lymphocytes	Overall	3.56	0.000366
ENSG00000258366	RTEL1	intron	20	63674093	63678214	Adipose_Subcutaneous	Proximal	-3.56	0.000367
ENSG00000112763	BTN2A1	intron	6	26459828	26462797	Cells_EBV-transformed_lymphocytes	Rectal	-3.56	0.000367
ENSG00000083535	PIBF1	intron	13	72783721	72792447	Cells_EBV-transformed_lymphocytes	Colon	0.71	0.000368
ENSG00000093167	LRRFIP2	intron	3	37096660	37129063	Adipose_Subcutaneous	Colon	3.72	0.000369
ENSG00000078747	ITCH	intron	20	34397321	34408651	Cells_EBV-transformed_lymphocytes	Rectal	-3.56	0.000369
ENSG00000206530	CFAP44	intron	3	113291748	113294687	Cells_EBV-transformed_lymphocytes	Rectal	-3.53	0.00037
ENSG00000092439	TRPM7	intron	15	50586488	50589592	Cells_EBV-transformed_lymphocytes	Proximal	-2.75	0.000371
ENSG00000204604	ZNF468	intron	19	52845296	52849087	Cells_EBV-transformed_lymphocytes	Colon	-2.41	0.000371
ENSG00000184584	STING1	intron	5	139478508	139480790	Adipose_Visceral_Omentum	Colon	-2.42	0.000376
ENSG00000120256	LRP11	intron	6	149820703	149836085	Adipose_Subcutaneous	Distal	-3.56	0.000376
ENSG00000267206	LCN6	intron	9	136745797	136745942	Adipose_Visceral_Omentum	Rectal	0	0.000376
ENSG00000172830	SSH3	intron	11	67304155	67304773	Adipose_Subcutaneous	Rectal	2.93	0.000377
ENSG00000125637	PSD4	intron	2	113197913	113199083	Cells_EBV-transformed_lymphocytes	Colon	-0.54	0.000378
ENSG00000160285	LSS	intron	21	46208301	46209554	Cells_EBV-transformed_lymphocytes	Distal	3.5	0.000379
ENSG00000138193	PLCE1	intron	10	94032252	94132174	Adipose_Visceral_Omentum	Male	3.55	0.00038
ENSG00000168005	SPINDOC	intron	11	63822848	63826928	Adipose_Visceral_Omentum	Colon	-3.55	0.00038
ENSG00000107104	KANK1	intron	9	684574	710804	Adipose_Subcutaneous	Male	3.55	0.00038
ENSG00000142046	TMEM91	intron	19	41376854	41378281	Adipose_Visceral_Omentum	Colon	1.58	0.00038
ENSG00000248098	BCKDHA	intron	19	41376854	41378281	Adipose_Visceral_Omentum	Colon	1.58	0.00038
ENSG00000176845	METRNL	intron	17	83089940	83093167	Adipose_Subcutaneous	Male	3.05	0.00038
ENSG00000089234	BRAP	intron	12	111679340	111681637	Adipose_Subcutaneous	Overall	-0.12	0.000382
ENSG00000071994	PDCD2	intron	6	170578970	170583057	Adipose_Visceral_Omentum	Rectal	-2.69	0.000382
ENSG00000171574	ZNF584	intron	19	58410091	58415524	Cells_EBV-transformed_lymphocytes	Male	-3.55	0.000383
ENSG00000213722	DDAH2	intron	6	31728292	31728451	Cells_EBV-transformed_lymphocytes	Colon	3.55	0.000383
		intron	9	89418437	89424476	Cells_EBV-transformed_lymphocytes	Male	3.55	0.000384
ENSG00000166347	CYB5A	intron	18	74256853	74260915	Cells_EBV-transformed_lymphocytes	Overall	-1.22	0.000385
		intron	14	23300139	23300758	Cells_EBV-transformed_lymphocytes	Male	3.55	0.000385
ENSG00000135127	BICDL1	intron	12	120090071	120093000	Adipose_Visceral_Omentum	Colon	1.75	0.000386
ENSG00000196405	EVL	intron	14	100068569	100084687	Cells_EBV-transformed_lymphocytes	Rectal	3.55	0.000386
ENSG00000133703	KRAS	intron	12	25245395	25250751	Colon_Sigmoid	Overall	0.71	0.000387
ENSG00000124920	MYRF	intron	11	61784385	61785800	Cells_EBV-transformed_lymphocytes	Rectal	3.55	0.000388
ENSG00000179044	EXOC3L1	intron	16	67185490	67186237	Adipose_Visceral_Omentum	Female	-3.55	0.000388
ENSG00000071282	LMCD1	intron	3	8501980	8532737	Cells_EBV-transformed_lymphocytes	Colon	-0.92	0.000388
ENSG00000178982	EIF3K	intron	19	38619317	38620337	Adipose_Visceral_Omentum	Overall	-3.49	0.000389
ENSG00000143850	PLEKHA6	intron	1	204268312	204273626	Adipose_Visceral_Omentum	Overall	-3.68	0.000389
ENSG00000131459	GFPT2	intron	5	180302584	180304772	Adipose_Subcutaneous	Rectal	1.69	0.000389
ENSG00000134779	TPGS2	intron	18	36797050	36798449	Adipose_Subcutaneous	Overall	1.4	0.000389
ENSG00000126391	FRMD8	intron	11	65393674	65394041	Colon_Sigmoid	Overall	-3.55	0.000389
ENSG00000206530	CFAP44	intron	3	113291748	113293952	Cells_EBV-transformed_lymphocytes	Rectal	3.52	0.00039
ENSG00000102935	ZNF423	intron	16	49638874	49664091	Adipose_Subcutaneous	Proximal	-3.55	0.00039
ENSG00000102935	ZNF423	intron	16	49638874	49730771	Adipose_Subcutaneous	Proximal	3.55	0.00039
ENSG00000204498	NFKBIL1	intron	6	31548439	31557628	Adipose_Visceral_Omentum	Proximal	-3.55	0.00039
ENSG00000137404	NRM	intron	6	30688942	30690047	Adipose_Visceral_Omentum	Proximal	1.17	0.000391
ENSG00000159202	UBE2Z	intron	17	48912965	48916076	Adipose_Subcutaneous	Female	-3.55	0.000391
ENSG00000159202	UBE2Z	intron	17	48913021	48916076	Cells_EBV-transformed_lymphocytes	Female	-3.55	0.000391
ENSG00000089022	MAPKAPK5	intron	12	111842769	111865250	Adipose_Subcutaneous	Male	-3.53	0.000392
ENSG00000093167	LRRFIP2	intron	3	37063791	37065810	Adipose_Visceral_Omentum	Colon	-3.55	0.000392
ENSG00000213753	CENPBD2P	intron	19	58586356	58598967	Adipose_Subcutaneous	Male	-3.52	0.000392
ENSG00000213753	CENPBD2P	intron	19	58586356	58598967	Adipose_Subcutaneous	Female	-3.52	0.000392
ENSG00000267858	MZF1-AS1	intron	19	58586356	58598967	Adipose_Subcutaneous	Male	-3.52	0.000392
ENSG00000267858	MZF1-AS1	intron	19	58586356	58598967	Adipose_Subcutaneous	Female	-3.52	0.000392
ENSG00000142632	ARHGEF19	intron	1	16198744	16199150	Adipose_Subcutaneous	Distal	2.29	0.000392
ENSG00000141971	MVB12A	intron	19	17420634	17420961	Adipose_Visceral_Omentum	Female	3.54	0.000393
ENSG00000159210	SNF8	intron	17	48933346	48936131	Adipose_Subcutaneous	Female	-3.54	0.000393
ENSG00000159210	SNF8	intron	17	48933346	48936170	Cells_EBV-transformed_lymphocytes	Female	0	0.000393
ENSG00000066923	STAG3	intron	7	100213806	100214007	Colon_Transverse	Overall	3.54	0.000394
ENSG00000160862	AZGP1	intron	7	99968430	99971746	Adipose_Subcutaneous	Female	-3.54	0.000394
ENSG00000176402	GJC3	intron	7	99968430	99971746	Adipose_Subcutaneous	Female	-3.54	0.000394
ENSG00000241878	PISD	intron	22	31626016	31628853	Adipose_Subcutaneous	Colon	3.54	0.000395
ENSG00000241878	PISD	intron	22	31626016	31630522	Adipose_Subcutaneous	Colon	-3.54	0.000395
ENSG00000241878	PISD	intron	22	31628981	31629702	Adipose_Subcutaneous	Colon	3.54	0.000395
ENSG00000241878	PISD	intron	22	31628981	31630804	Adipose_Subcutaneous	Colon	3.54	0.000395
ENSG00000083535	PIBF1	intron	13	72908681	72917076	Adipose_Subcutaneous	Colon	3.54	0.000395
ENSG00000242247	ARFGAP3	intron	22	42808890	42817142	Adipose_Visceral_Omentum	Colon	3.54	0.000395
ENSG00000111271	ACAD10	intron	12	111745043	111747049	Colon_Transverse	Overall	1.75	0.000395
ENSG00000140398	NEIL1	intron	15	75349339	75351301	Adipose_Visceral_Omentum	Distal	-0.43	0.000396
		intron	20	25407895	25425211	Cells_EBV-transformed_lymphocytes	Distal	3.54	0.000397
ENSG00000165171	METTL27	intron	7	73842144	73842490	Adipose_Visceral_Omentum	Colon	3.84	0.000397
ENSG00000092439	TRPM7	intron	15	50586488	50588191	Adipose_Subcutaneous	Proximal	2.24	0.000397
ENSG00000166347	CYB5A	intron	18	74253665	74255741	Whole_Blood	Overall	-3.54	0.000397
ENSG00000123810	B9D2	intron	19	41361203	41363432	Adipose_Visceral_Omentum	Female	3.54	0.000398
ENSG00000214435	AS3MT	intron	10	102870211	102872448	Adipose_Subcutaneous	Male	-0.02	0.000398
ENSG00000204338	CYP21A1P	intron	6	32007470	32007671	Adipose_Visceral_Omentum	Colon	-3.54	0.000398
ENSG00000231852	CYP21A2	intron	6	32007470	32007671	Adipose_Visceral_Omentum	Colon	-3.54	0.000398
ENSG00000144857	BOC	intron	3	113284567	113284680	Adipose_Visceral_Omentum	Overall	3.5	0.000398
[truncated: 34,844 more rows]

## Sheet: Supplementary Data 2
Ensembl gene ID	Gene	Best tissue	Subtype	Z mean	P-value
ENSG00000212993	POU5F1B	Colon_Transverse	Overall	-4.39	5.12e-42
ENSG00000212993	POU5F1B	Colon_Transverse	Colon	-3.75	1.44e-29
ENSG00000259721	RP11-758N13.1	Adipose_Visceral_Omentum	Overall	11.14	7.64e-29
ENSG00000166923	GREM1	Colon_Sigmoid	Overall	-11.07	1.69e-28
ENSG00000166923	GREM1	Colon_Sigmoid	Rectal	-10.49	9.69e-26
ENSG00000259721	RP11-758N13.1	Adipose_Visceral_Omentum	Rectal	10.2	1.96e-24
ENSG00000214290	COLCA2	Colon_Transverse	Overall	-4.75	1.72e-23
ENSG00000214290	COLCA2	Colon_Transverse	Rectal	-3.8	3.46e-21
ENSG00000212993	POU5F1B	Colon_Transverse	Female	-2.66	6.54e-21
ENSG00000150750	POU2AF2	Colon_Transverse	Overall	-4.2	2.68e-20
ENSG00000212993	POU5F1B	Colon_Transverse	Male	-3.54	3.51e-19
ENSG00000123268	ATF1	Colon_Sigmoid	Overall	5.78	3.97e-19
ENSG00000212993	POU5F1B	Colon_Transverse	Distal	-2.98	4.35e-19
ENSG00000214290	COLCA2	Colon_Transverse	Distal	-4.24	4.81e-19
ENSG00000166923	GREM1	Colon_Sigmoid	Colon	-8.88	6.78e-19
ENSG00000171858	RPS21	Cells_EBV-transformed_lymphocytes	Overall	5.32	7.95e-19
ENSG00000259721	RP11-758N13.1	Adipose_Visceral_Omentum	Colon	8.82	1.14e-18
ENSG00000178567	EPM2AIP1	Adipose_Visceral_Omentum	Proximal	8.75	2.19e-18
ENSG00000076242	MLH1	Colon_Sigmoid	Proximal	8.38	7.27e-18
ENSG00000212993	POU5F1B	Colon_Transverse	Rectal	-3.12	8.81e-18
ENSG00000149679	CABLES2	Colon_Sigmoid	Overall	-2.25	1.51e-17
ENSG00000212993	POU5F1B	Colon_Transverse	Proximal	-3.16	1.77e-17
ENSG00000272334	RP11-129K12.1	Adipose_Subcutaneous	Proximal	6.11	4.15e-17
ENSG00000166923	GREM1	Colon_Sigmoid	Female	-8.37	5.75e-17
ENSG00000214290	COLCA2	Colon_Transverse	Male	-3.51	6.8e-17
ENSG00000066084	DIP2B	Whole_Blood	Overall	2.36	9.93e-17
ENSG00000259721	RP11-758N13.1	Adipose_Visceral_Omentum	Female	8.18	2.9e-16
ENSG00000150750	POU2AF2	Colon_Transverse	Rectal	-3.53	7.53e-16
ENSG00000259721	RP11-758N13.1	Adipose_Visceral_Omentum	Proximal	8.05	8.1e-16
ENSG00000123268	ATF1	Adipose_Visceral_Omentum	Colon	5.32	1.23e-15
ENSG00000149679	CABLES2	Adipose_Visceral_Omentum	Rectal	-2.16	2.8e-15
ENSG00000150750	POU2AF2	Colon_Transverse	Distal	-3.29	8.95e-15
ENSG00000123268	ATF1	Colon_Sigmoid	Distal	5.07	9.37e-15
ENSG00000166923	GREM1	Colon_Sigmoid	Proximal	-7.75	9.44e-15
ENSG00000150750	POU2AF2	Colon_Transverse	Male	-3.28	1.65e-14
ENSG00000259721	RP11-758N13.1	Adipose_Visceral_Omentum	Male	7.64	2.24e-14
ENSG00000066084	DIP2B	Whole_Blood	Colon	2.34	3.08e-14
ENSG00000166923	GREM1	Colon_Sigmoid	Male	-7.34	2.08e-13
ENSG00000135862	LAMC1	Cells_EBV-transformed_lymphocytes	Overall	-1.12	2.54e-13
ENSG00000066084	DIP2B	Whole_Blood	Distal	1.89	2.66e-13
ENSG00000171858	RPS21	Cells_EBV-transformed_lymphocytes	Rectal	4.75	3.68e-13
ENSG00000080031	PTPRH	Adipose_Visceral_Omentum	Male	-0.83	4.13e-13
ENSG00000130702	LAMA5	Cells_EBV-transformed_lymphocytes	Overall	3.96	5.41e-13
ENSG00000130701	RBBP8NL	Colon_Transverse	Overall	-4.51	1.52e-12
ENSG00000130702	LAMA5	Adipose_Visceral_Omentum	Rectal	4.23	2.67e-12
ENSG00000214290	COLCA2	Colon_Transverse	Colon	-3.63	4.06e-12
ENSG00000149485	FADS1	Adipose_Visceral_Omentum	Overall	4.5	4.46e-12
ENSG00000134824	FADS2	Cells_EBV-transformed_lymphocytes	Overall	-3.31	7.69e-12
ENSG00000135862	LAMC1	Whole_Blood	Female	-1.44	9.73e-12
ENSG00000274370	AC144831.3	Colon_Sigmoid	Overall	2.53	1.16e-11
ENSG00000123268	ATF1	Colon_Sigmoid	Female	4.56	1.55e-11
ENSG00000066084	DIP2B	Whole_Blood	Female	2	1.64e-11
ENSG00000050405	LIMA1	Cells_EBV-transformed_lymphocytes	Overall	-0.99	1.91e-11
ENSG00000168496	FEN1	Adipose_Subcutaneous	Overall	6.64	3.06e-11
ENSG00000014919	COX15	Cells_EBV-transformed_lymphocytes	Overall	0.3	3.45e-11
ENSG00000171858	RPS21	Cells_EBV-transformed_lymphocytes	Female	4.22	3.63e-11
ENSG00000263429	LINC00675	Colon_Sigmoid	Overall	-1.82	4.29e-11
ENSG00000261888	AC144831.1	Adipose_Subcutaneous	Overall	-2.65	5.29e-11
ENSG00000176845	METRNL	Adipose_Subcutaneous	Overall	3.98	5.31e-11
ENSG00000135862	LAMC1	Cells_EBV-transformed_lymphocytes	Rectal	-2.14	1.03e-10
ENSG00000196735	HLA-DQA1	Adipose_Subcutaneous	Overall	-1.43	1.14e-10
ENSG00000166923	GREM1	Colon_Sigmoid	Distal	-6.42	1.39e-10
ENSG00000165617	DACT1	Colon_Transverse	Colon	-3.15	2.25e-10
ENSG00000149679	CABLES2	Adipose_Visceral_Omentum	Male	-2.22	5.6e-10
ENSG00000050405	LIMA1	Colon_Transverse	Colon	-1.18	7.92e-10
ENSG00000150750	POU2AF2	Colon_Transverse	Colon	-2.97	9.36e-10
ENSG00000260475	RP11-85A1.3	Adipose_Visceral_Omentum	Overall	4.62	1.27e-09
ENSG00000130701	RBBP8NL	Colon_Transverse	Rectal	-3.95	2.51e-09
ENSG00000165617	DACT1	Colon_Transverse	Proximal	-3.32	2.72e-09
ENSG00000213760	ATP6V1G2	Colon_Sigmoid	Overall	-4.1	2.73e-09
ENSG00000196735	HLA-DQA1	Adipose_Subcutaneous	Rectal	-2.67	3.44e-09
ENSG00000259721	RP11-758N13.1	Adipose_Visceral_Omentum	Distal	5.9	3.66e-09
ENSG00000176845	METRNL	Colon_Sigmoid	Rectal	3.86	4.02e-09
ENSG00000261888	AC144831.1	Adipose_Subcutaneous	Rectal	-3.8	4.69e-09
ENSG00000178567	EPM2AIP1	Adipose_Visceral_Omentum	Colon	5.82	5.74e-09
ENSG00000050405	LIMA1	Cells_EBV-transformed_lymphocytes	Distal	-0.88	6.34e-09
ENSG00000023839	ABCC2	Whole_Blood	Overall	2.63	7e-09
ENSG00000171858	RPS21	Cells_EBV-transformed_lymphocytes	Male	3.13	7.45e-09
ENSG00000155287	SLC25A28	Colon_Transverse	Overall	-2.83	7.78e-09
ENSG00000198018	ENTPD7	Colon_Sigmoid	Overall	2.27	1.13e-08
ENSG00000123268	ATF1	Colon_Sigmoid	Rectal	5.02	1.18e-08
ENSG00000134825	TMEM258	Whole_Blood	Overall	-5.4	1.27e-08
ENSG00000263429	LINC00675	Colon_Sigmoid	Colon	-1.7	1.61e-08
ENSG00000076242	MLH1	Adipose_Visceral_Omentum	Colon	5.63	1.67e-08
ENSG00000137672	TRPC6	Colon_Sigmoid	Colon	-0.21	1.67e-08
ENSG00000014919	COX15	Cells_EBV-transformed_lymphocytes	Male	-0.55	1.72e-08
ENSG00000227507	LTB	Whole_Blood	Overall	-5.63	1.81e-08
ENSG00000274370	AC144831.3	Colon_Sigmoid	Male	2.06	1.81e-08
ENSG00000161813	LARP4	Adipose_Subcutaneous	Overall	2.42	2.26e-08
ENSG00000234745	HLA-B	Cells_EBV-transformed_lymphocytes	Overall	-0.09	2.38e-08
ENSG00000164362	TERT	Whole_Blood	Overall	-5.57	2.62e-08
ENSG00000139624	CERS5	Colon_Sigmoid	Overall	-3.51	3.4e-08
ENSG00000196735	HLA-DQA1	Adipose_Subcutaneous	Colon	-0.9	3.44e-08
ENSG00000120693	SMAD9	Whole_Blood	Overall	-2.26	3.69e-08
ENSG00000023839	ABCC2	Whole_Blood	Distal	2.76	3.91e-08
ENSG00000137310	TCF19	Adipose_Subcutaneous	Overall	3.73	4.06e-08
ENSG00000274370	AC144831.3	Colon_Sigmoid	Rectal	1.96	4.1e-08
ENSG00000123268	ATF1	Colon_Sigmoid	Male	3.59	4.26e-08
ENSG00000014919	COX15	Cells_EBV-transformed_lymphocytes	Distal	0.98	5.27e-08
ENSG00000226979	LTA	Colon_Transverse	Overall	0.94	6.29e-08
ENSG00000137672	TRPC6	Colon_Sigmoid	Overall	-0.46	6.8e-08
ENSG00000237541	HLA-DQA2	Colon_Transverse	Overall	4.41	6.99e-08
ENSG00000214290	COLCA2	Colon_Transverse	Female	-3.22	7.84e-08
ENSG00000149679	CABLES2	Colon_Sigmoid	Female	-0.76	9.13e-08
ENSG00000176845	METRNL	Colon_Sigmoid	Male	3.41	9.18e-08
ENSG00000168496	FEN1	Adipose_Subcutaneous	Colon	5.33	9.93e-08
ENSG00000134824	FADS2	Whole_Blood	Colon	-2.56	1.06e-07
ENSG00000204287	HLA-DRA	Colon_Sigmoid	Rectal	-0.56	1.07e-07
ENSG00000130701	RBBP8NL	Colon_Transverse	Colon	-3.53	1.09e-07
ENSG00000119574	ZBTB45	Colon_Sigmoid	Overall	-2.28	1.24e-07
ENSG00000149485	FADS1	Adipose_Visceral_Omentum	Distal	3.45	1.3e-07
ENSG00000171858	RPS21	Cells_EBV-transformed_lymphocytes	Colon	2.97	1.34e-07
ENSG00000149485	FADS1	Adipose_Visceral_Omentum	Colon	3.45	1.43e-07
ENSG00000179921	GPBAR1	Adipose_Subcutaneous	Colon	-0.07	1.47e-07
ENSG00000237541	HLA-DQA2	Colon_Transverse	Colon	3.71	1.53e-07
ENSG00000049656	CLPTM1L	Adipose_Visceral_Omentum	Overall	0.1	1.54e-07
ENSG00000272334	RP11-129K12.1	Adipose_Subcutaneous	Colon	4.24	1.62e-07
ENSG00000196141	SPATS2L	Colon_Sigmoid	Colon	1.58	1.7e-07
ENSG00000123384	LRP1	Adipose_Visceral_Omentum	Overall	-1.6	1.78e-07
ENSG00000204842	ATXN2	Colon_Sigmoid	Overall	-0.95	1.83e-07
ENSG00000134824	FADS2	Cells_EBV-transformed_lymphocytes	Distal	-2.54	1.89e-07
ENSG00000168769	TET2	Whole_Blood	Distal	-1.55	2e-07
ENSG00000178449	COX14	Colon_Sigmoid	Overall	5.06	2.04e-07
ENSG00000023839	ABCC2	Whole_Blood	Male	1.68	2.16e-07
ENSG00000260475	RP11-85A1.3	Adipose_Visceral_Omentum	Distal	4.33	2.17e-07
ENSG00000204525	HLA-C	Cells_EBV-transformed_lymphocytes	Overall	0.4	2.21e-07
ENSG00000168496	FEN1	Adipose_Subcutaneous	Distal	5.17	2.35e-07
ENSG00000066084	DIP2B	Adipose_Subcutaneous	Rectal	1.39	2.39e-07
ENSG00000227507	LTB	Whole_Blood	Male	-5.15	2.55e-07
ENSG00000127838	PNKD	Adipose_Visceral_Omentum	Colon	5.05	2.63e-07
ENSG00000213760	ATP6V1G2	Adipose_Visceral_Omentum	Colon	-3.34	2.8e-07
ENSG00000165617	DACT1	Colon_Transverse	Male	-1.74	2.9e-07
ENSG00000101144	BMP7	Colon_Sigmoid	Distal	2.2	3.15e-07
ENSG00000234745	HLA-B	Cells_EBV-transformed_lymphocytes	Colon	-0.85	3.18e-07
ENSG00000213760	ATP6V1G2	Colon_Sigmoid	Male	-2.42	3.27e-07
ENSG00000147679	UTP23	Whole_Blood	Overall	-2.18	3.7e-07
ENSG00000204842	ATXN2	Colon_Sigmoid	Colon	-1.3	3.8e-07
ENSG00000119919	NKX2-3	Colon_Transverse	Distal	-1.49	4.18e-07
ENSG00000014919	COX15	Cells_EBV-transformed_lymphocytes	Colon	0.34	4.55e-07
ENSG00000198018	ENTPD7	Colon_Sigmoid	Distal	2.09	4.56e-07
ENSG00000161813	LARP4	Adipose_Subcutaneous	Colon	1.94	4.79e-07
ENSG00000127528	KLF2	Adipose_Visceral_Omentum	Overall	0.8	5.16e-07
ENSG00000150750	POU2AF2	Colon_Transverse	Female	-2.61	5.21e-07
ENSG00000237541	HLA-DQA2	Colon_Transverse	Male	4.16	5.21e-07
ENSG00000227507	LTB	Whole_Blood	Colon	-5.02	5.26e-07
ENSG00000099326	MZF1	Whole_Blood	Overall	-0.48	5.5e-07
ENSG00000239732	TLR9	Adipose_Subcutaneous	Colon	3.2	5.7e-07
ENSG00000226979	LTA	Colon_Transverse	Male	1.7	5.84e-07
ENSG00000130725	UBE2M	Cells_EBV-transformed_lymphocytes	Overall	3.5	5.86e-07
ENSG00000256433	RP1-102E24.8	Adipose_Subcutaneous	Proximal	3.33	6.21e-07
ENSG00000164362	TERT	Colon_Transverse	Female	-4.98	6.45e-07
ENSG00000135926	TMBIM1	Adipose_Subcutaneous	Colon	3.23	6.58e-07
ENSG00000263429	LINC00675	Colon_Sigmoid	Rectal	-1.02	6.63e-07
ENSG00000066084	DIP2B	Whole_Blood	Proximal	1.59	8.18e-07
ENSG00000130724	CHMP2A	Whole_Blood	Overall	1.94	8.35e-07
ENSG00000135926	TMBIM1	Adipose_Visceral_Omentum	Overall	3.22	8.41e-07
ENSG00000213760	ATP6V1G2	Colon_Sigmoid	Distal	-1.93	8.49e-07
ENSG00000261888	AC144831.1	Adipose_Subcutaneous	Male	-2.13	8.61e-07
ENSG00000050405	LIMA1	Cells_EBV-transformed_lymphocytes	Female	-0.84	8.83e-07
ENSG00000149485	FADS1	Adipose_Visceral_Omentum	Male	3.28	8.99e-07
ENSG00000149679	CABLES2	Colon_Sigmoid	Colon	-0.55	9.02e-07
ENSG00000127838	PNKD	Adipose_Visceral_Omentum	Overall	4.82	9.04e-07
ENSG00000243509	TNFRSF6B	Colon_Transverse	Overall	0.8	9.46e-07
ENSG00000204482	LST1	Cells_EBV-transformed_lymphocytes	Colon	1.18	9.61e-07
ENSG00000204287	HLA-DRA	Cells_EBV-transformed_lymphocytes	Overall	-0.46	1.02e-06
ENSG00000130701	RBBP8NL	Colon_Transverse	Female	-2.71	1.08e-06
ENSG00000130724	CHMP2A	Whole_Blood	Colon	2.19	1.1e-06
ENSG00000226979	LTA	Cells_EBV-transformed_lymphocytes	Colon	0.21	1.11e-06
ENSG00000155287	SLC25A28	Colon_Transverse	Distal	-2.21	1.12e-06
ENSG00000134824	FADS2	Cells_EBV-transformed_lymphocytes	Female	-3.08	1.13e-06
ENSG00000168496	FEN1	Adipose_Subcutaneous	Male	4.87	1.14e-06
ENSG00000263429	LINC00675	Colon_Sigmoid	Proximal	-1.92	1.2e-06
ENSG00000120693	SMAD9	Whole_Blood	Colon	-2.36	1.32e-06
ENSG00000134824	FADS2	Whole_Blood	Male	-1.64	1.36e-06
ENSG00000204842	ATXN2	Colon_Sigmoid	Proximal	-1.36	1.44e-06
ENSG00000093167	LRRFIP2	Colon_Sigmoid	Proximal	-1.35	1.45e-06
ENSG00000130701	RBBP8NL	Colon_Transverse	Male	-3.6	1.53e-06
ENSG00000123268	ATF1	Adipose_Visceral_Omentum	Proximal	3.37	1.61e-06
ENSG00000099326	MZF1	Whole_Blood	Colon	0.2	1.62e-06
ENSG00000176845	METRNL	Adipose_Subcutaneous	Distal	2.97	1.63e-06
ENSG00000204540	PSORS1C1	Cells_EBV-transformed_lymphocytes	Rectal	-1.06	1.65e-06
ENSG00000166888	STAT6	Adipose_Visceral_Omentum	Overall	2.4	1.66e-06
ENSG00000149485	FADS1	Adipose_Visceral_Omentum	Female	3.22	1.69e-06
ENSG00000179921	GPBAR1	Adipose_Subcutaneous	Overall	-0.03	1.7e-06
ENSG00000148584	A1CF	Colon_Transverse	Male	4.77	1.85e-06
ENSG00000164362	TERT	Colon_Transverse	Rectal	-4.73	2.24e-06
ENSG00000165124	SVEP1	Cells_EBV-transformed_lymphocytes	Rectal	-0.35	2.29e-06
ENSG00000226380	AC058791.1	Adipose_Visceral_Omentum	Overall	0.83	2.32e-06
ENSG00000234571	RP5-998N21.4	Adipose_Visceral_Omentum	Proximal	-1.03	2.4e-06
ENSG00000144580	CNOT9	Adipose_Subcutaneous	Overall	-0.98	2.41e-06
ENSG00000271204	RP11-138A9.1	Adipose_Visceral_Omentum	Overall	-0.12	2.48e-06
ENSG00000127837	AAMP	Adipose_Visceral_Omentum	Colon	4.97	2.48e-06
ENSG00000137310	TCF19	Adipose_Subcutaneous	Male	3.28	2.52e-06
ENSG00000165124	SVEP1	Cells_EBV-transformed_lymphocytes	Overall	-0.98	2.6e-06
ENSG00000183520	UTP11	Adipose_Visceral_Omentum	Overall	3.73	2.69e-06
ENSG00000010327	STAB1	Adipose_Visceral_Omentum	Distal	4.58	2.72e-06
ENSG00000234745	HLA-B	Adipose_Visceral_Omentum	Female	-0.08	2.75e-06
ENSG00000260475	RP11-85A1.3	Adipose_Visceral_Omentum	Colon	3.6	3e-06
ENSG00000168496	FEN1	Adipose_Subcutaneous	Female	4.66	3.13e-06
ENSG00000127838	PNKD	Adipose_Visceral_Omentum	Distal	4.57	3.15e-06
ENSG00000139624	CERS5	Colon_Sigmoid	Female	-3.2	3.3e-06
ENSG00000196735	HLA-DQA1	Adipose_Subcutaneous	Distal	-1.74	3.32e-06
ENSG00000066084	DIP2B	Whole_Blood	Male	1.39	3.33e-06
ENSG00000127528	KLF2	Adipose_Visceral_Omentum	Male	1.19	3.33e-06
ENSG00000131941	RHPN2	Colon_Transverse	Male	4.53	3.41e-06
ENSG00000204287	HLA-DRA	Cells_EBV-transformed_lymphocytes	Male	-0.58	3.42e-06
ENSG00000179921	GPBAR1	Adipose_Subcutaneous	Distal	-0.05	3.52e-06
ENSG00000010327	STAB1	Adipose_Subcutaneous	Colon	4.52	3.55e-06
ENSG00000233077	LINC01271	Colon_Sigmoid	Overall	-0.59	3.63e-06
ENSG00000168016	TRANK1	Whole_Blood	Proximal	-2.45	3.9e-06
ENSG00000123384	LRP1	Adipose_Visceral_Omentum	Colon	-1.44	3.9e-06
ENSG00000108387	SEPT4	Cells_EBV-transformed_lymphocytes	Proximal	-2.24	4.08e-06
ENSG00000083812	ZNF324	Adipose_Visceral_Omentum	Rectal	3.48	4.15e-06
ENSG00000168237	GLYCTK	Colon_Sigmoid	Colon	1.42	4.52e-06
ENSG00000007866	TEAD3	Cells_EBV-transformed_lymphocytes	Overall	0.58	4.54e-06
ENSG00000130702	LAMA5	Adipose_Visceral_Omentum	Female	2.16	4.65e-06
ENSG00000163466	ARPC2	Adipose_Visceral_Omentum	Colon	4.27	4.7e-06
ENSG00000224413	AP001476.2	Adipose_Visceral_Omentum	Distal	3.23	4.74e-06
ENSG00000135862	LAMC1	Whole_Blood	Colon	-0.74	4.78e-06
ENSG00000204482	LST1	Cells_EBV-transformed_lymphocytes	Overall	0.4	4.82e-06
ENSG00000261888	AC144831.1	Adipose_Subcutaneous	Distal	-0.85	5.06e-06
ENSG00000263429	LINC00675	Colon_Sigmoid	Female	-1.8	5.11e-06
ENSG00000196126	HLA-DRB1	Adipose_Subcutaneous	Rectal	-2.03	5.18e-06
ENSG00000130725	UBE2M	Whole_Blood	Colon	3.08	5.62e-06
ENSG00000136270	TBRG4	Cells_EBV-transformed_lymphocytes	Overall	-2.21	5.64e-06
ENSG00000237541	HLA-DQA2	Whole_Blood	Distal	3.9	5.77e-06
ENSG00000127837	AAMP	Colon_Sigmoid	Overall	4.73	6.04e-06
ENSG00000139193	CD27	Adipose_Visceral_Omentum	Female	-1.89	6.14e-06
ENSG00000198502	HLA-DRB5	Adipose_Subcutaneous	Male	-3.22	6.16e-06
ENSG00000123384	LRP1	Colon_Transverse	Female	-1.35	6.41e-06
ENSG00000166262	FAM227B	Adipose_Visceral_Omentum	Overall	-0.43	6.49e-06
ENSG00000196141	SPATS2L	Colon_Sigmoid	Overall	1.61	6.85e-06
ENSG00000168769	TET2	Cells_EBV-transformed_lymphocytes	Overall	-1.52	7.03e-06
ENSG00000134825	TMEM258	Whole_Blood	Distal	-3.93	7.04e-06
ENSG00000183431	SF3A3	Cells_EBV-transformed_lymphocytes	Overall	4.36	7.14e-06
ENSG00000271204	RP11-138A9.1	Colon_Sigmoid	Female	-0.06	7.15e-06
ENSG00000176402	GJC3	Colon_Sigmoid	Overall	-3.01	7.16e-06
ENSG00000243509	TNFRSF6B	Adipose_Visceral_Omentum	Colon	0.53	7.31e-06
ENSG00000136280	CCM2	Whole_Blood	Female	-2.08	7.39e-06
ENSG00000023839	ABCC2	Whole_Blood	Colon	1.53	7.39e-06
ENSG00000180871	CXCR2	Adipose_Subcutaneous	Colon	4.44	7.47e-06
ENSG00000114841	DNAH1	Colon_Sigmoid	Colon	1.69	7.56e-06
ENSG00000138777	PPA2	Colon_Sigmoid	Male	1.66	7.66e-06
ENSG00000134825	TMEM258	Whole_Blood	Colon	-4.35	7.77e-06
ENSG00000112041	TULP1	Adipose_Subcutaneous	Overall	-3.78	7.78e-06
ENSG00000103194	USP10	Colon_Transverse	Female	1.16	7.79e-06
ENSG00000263429	LINC00675	Colon_Sigmoid	Male	-0.58	8.03e-06
ENSG00000204435	CSNK2B	Cells_EBV-transformed_lymphocytes	Overall	0.73	8.34e-06
ENSG00000174106	LEMD3	Adipose_Subcutaneous	Overall	4.16	8.39e-06
ENSG00000049656	CLPTM1L	Adipose_Visceral_Omentum	Colon	-0.33	8.47e-06
ENSG00000160862	AZGP1	Cells_EBV-transformed_lymphocytes	Proximal	-4.45	8.55e-06
ENSG00000227507	LTB	Whole_Blood	Distal	-4.45	8.72e-06
ENSG00000271204	RP11-138A9.1	Adipose_Visceral_Omentum	Colon	-0.23	8.89e-06
ENSG00000102572	STK24	Adipose_Subcutaneous	Distal	1.23	8.89e-06
ENSG00000119574	ZBTB45	Colon_Sigmoid	Colon	-1.49	8.99e-06
ENSG00000233077	LINC01271	Colon_Sigmoid	Colon	-0.75	9.14e-06
ENSG00000120693	SMAD9	Adipose_Subcutaneous	Rectal	-0.71	9.3e-06
ENSG00000260475	RP11-85A1.3	Adipose_Visceral_Omentum	Male	3	9.44e-06
ENSG00000130402	ACTN4	Colon_Transverse	Overall	-4.36	9.68e-06
ENSG00000100599	RIN3	Colon_Transverse	Proximal	-2.67	9.88e-06
ENSG00000130702	LAMA5	Adipose_Visceral_Omentum	Male	3.14	1e-05
ENSG00000161813	LARP4	Adipose_Subcutaneous	Distal	2.04	1.01e-05
ENSG00000244623	OR2AE1	Cells_EBV-transformed_lymphocytes	Proximal	4.41	1.05e-05
ENSG00000083838	ZNF446	Colon_Sigmoid	Rectal	-3.34	1.07e-05
ENSG00000148584	A1CF	Colon_Transverse	Overall	4.4	1.07e-05
ENSG00000137672	TRPC6	Colon_Transverse	Distal	0.33	1.11e-05
ENSG00000196141	SPATS2L	Colon_Sigmoid	Proximal	1.06	1.12e-05
ENSG00000131941	RHPN2	Colon_Transverse	Overall	4.12	1.12e-05
ENSG00000197903	HIST1H2BK	Adipose_Visceral_Omentum	Proximal	0.54	1.17e-05
ENSG00000213722	DDAH2	Adipose_Subcutaneous	Overall	-0.72	1.18e-05
ENSG00000204396	VWA7	Whole_Blood	Distal	-1.56	1.21e-05
ENSG00000176402	GJC3	Colon_Sigmoid	Proximal	-2.99	1.21e-05
ENSG00000181852	RNF41	Adipose_Visceral_Omentum	Proximal	4.37	1.25e-05
ENSG00000135108	FBXO21	Whole_Blood	Overall	-1.06	1.25e-05
ENSG00000114854	TNNC1	Cells_EBV-transformed_lymphocytes	Colon	-3.28	1.3e-05
ENSG00000172530	BANP	Adipose_Visceral_Omentum	Overall	2.05	1.33e-05
ENSG00000155287	SLC25A28	Colon_Transverse	Colon	-2.26	1.34e-05
ENSG00000178449	COX14	Adipose_Subcutaneous	Female	4.46	1.34e-05
ENSG00000135108	FBXO21	Whole_Blood	Female	-0.43	1.38e-05
ENSG00000010327	STAB1	Colon_Transverse	Overall	4.24	1.4e-05
ENSG00000120693	SMAD9	Whole_Blood	Distal	-1.76	1.43e-05
ENSG00000067141	NEO1	Adipose_Subcutaneous	Proximal	-2.37	1.44e-05
ENSG00000161609	CCDC155	Adipose_Visceral_Omentum	Male	1.16	1.46e-05
ENSG00000014919	COX15	Cells_EBV-transformed_lymphocytes	Rectal	-0.48	1.48e-05
ENSG00000204396	VWA7	Whole_Blood	Overall	-1.92	1.49e-05
ENSG00000226380	AC058791.1	Adipose_Visceral_Omentum	Rectal	1.29	1.5e-05
ENSG00000110777	POU2AF1	Whole_Blood	Overall	-1.36	1.55e-05
ENSG00000196735	HLA-DQA1	Adipose_Subcutaneous	Male	-1.76	1.57e-05
ENSG00000146833	TRIM4	Whole_Blood	Proximal	-4.25	1.59e-05
ENSG00000231852	CYP21A2	Adipose_Subcutaneous	Male	3.35	1.61e-05
ENSG00000136280	CCM2	Whole_Blood	Overall	-1.78	1.61e-05
ENSG00000183386	FHL3	Adipose_Subcutaneous	Overall	4.52	1.63e-05
ENSG00000127528	KLF2	Adipose_Visceral_Omentum	Colon	0.94	1.64e-05
ENSG00000112041	TULP1	Adipose_Subcutaneous	Colon	-3.65	1.68e-05
ENSG00000213413	PVRIG	Cells_EBV-transformed_lymphocytes	Overall	-0.97	1.71e-05
ENSG00000198018	ENTPD7	Colon_Sigmoid	Colon	1.8	1.74e-05
ENSG00000237541	HLA-DQA2	Colon_Transverse	Rectal	3.99	1.75e-05
ENSG00000134825	TMEM258	Whole_Blood	Female	-3.99	1.8e-05
ENSG00000050405	LIMA1	Cells_EBV-transformed_lymphocytes	Rectal	-0.93	1.84e-05
ENSG00000146112	PPP1R18	Whole_Blood	Colon	0.43	1.84e-05
ENSG00000204410	MSH5	Adipose_Visceral_Omentum	Overall	-0.81	1.85e-05
ENSG00000135926	TMBIM1	Adipose_Visceral_Omentum	Distal	2.76	1.86e-05
ENSG00000239732	TLR9	Adipose_Subcutaneous	Overall	3	1.92e-05
ENSG00000166886	NAB2	Whole_Blood	Female	0.14	1.92e-05
ENSG00000149679	CABLES2	Cells_EBV-transformed_lymphocytes	Distal	-0.59	1.94e-05
ENSG00000101665	SMAD7	Cells_EBV-transformed_lymphocytes	Overall	1.71	1.96e-05
ENSG00000079313	REXO1	Cells_EBV-transformed_lymphocytes	Rectal	-0.36	1.97e-05
ENSG00000204396	VWA7	Whole_Blood	Colon	-2.07	1.98e-05
ENSG00000039068	CDH1	Adipose_Visceral_Omentum	Overall	-1.42	1.99e-05
ENSG00000178567	EPM2AIP1	Adipose_Subcutaneous	Female	4.26	2.02e-05
ENSG00000119574	ZBTB45	Colon_Sigmoid	Rectal	-2.83	2.03e-05
ENSG00000226380	AC058791.1	Adipose_Visceral_Omentum	Female	0.48	2.06e-05
ENSG00000064199	SPA17	Colon_Sigmoid	Colon	3.64	2.1e-05
ENSG00000114841	DNAH1	Colon_Transverse	Distal	0.9	2.13e-05
ENSG00000137310	TCF19	Colon_Sigmoid	Colon	2.96	2.17e-05
ENSG00000204147	ASAH2B	Colon_Transverse	Colon	-2.67	2.18e-05
ENSG00000163806	SPDYA	Whole_Blood	Colon	-3.9	2.27e-05
ENSG00000114854	TNNC1	Cells_EBV-transformed_lymphocytes	Distal	-3.46	2.27e-05
ENSG00000163466	ARPC2	Adipose_Visceral_Omentum	Overall	3.79	2.28e-05
ENSG00000176635	HORMAD2	Adipose_Subcutaneous	Proximal	4.23	2.29e-05
ENSG00000234745	HLA-B	Colon_Transverse	Proximal	-0.93	2.32e-05
ENSG00000204525	HLA-C	Cells_EBV-transformed_lymphocytes	Female	0.37	2.33e-05
ENSG00000196712	NF1	Adipose_Subcutaneous	Colon	1.43	2.34e-05
ENSG00000144580	CNOT9	Adipose_Subcutaneous	Colon	-0.99	2.41e-05
ENSG00000114854	TNNC1	Cells_EBV-transformed_lymphocytes	Overall	-2.87	2.46e-05
ENSG00000130701	RBBP8NL	Colon_Transverse	Proximal	-2.55	2.47e-05
ENSG00000141030	COPS3	Whole_Blood	Overall	1.64	2.56e-05
ENSG00000050405	LIMA1	Cells_EBV-transformed_lymphocytes	Male	-0.59	2.57e-05
ENSG00000158691	ZSCAN12	Whole_Blood	Overall	-0.79	2.58e-05
ENSG00000142507	PSMB6	Adipose_Subcutaneous	Proximal	-4.21	2.61e-05
ENSG00000168273	SMIM4	Whole_Blood	Distal	0.57	2.62e-05
ENSG00000263429	LINC00675	Colon_Sigmoid	Distal	-1.5	2.66e-05
ENSG00000277938	RP5-965G21.3	Colon_Transverse	Rectal	-3.82	2.66e-05
ENSG00000147679	UTP23	Adipose_Visceral_Omentum	Male	-2.02	2.67e-05
ENSG00000182950	ODF3L1	Cells_EBV-transformed_lymphocytes	Male	4.2	2.7e-05
ENSG00000256433	RP1-102E24.8	Adipose_Subcutaneous	Colon	3.01	2.73e-05
ENSG00000197457	STMN3	Whole_Blood	Colon	0.09	2.75e-05
ENSG00000204147	ASAH2B	Colon_Transverse	Male	-3.46	2.76e-05
ENSG00000057149	SERPINB3	Colon_Transverse	Rectal	-4.19	2.77e-05
ENSG00000204371	EHMT2	Whole_Blood	Male	-0.28	2.79e-05
ENSG00000152475	ZNF837	Adipose_Subcutaneous	Female	2.73	2.81e-05
ENSG00000049656	CLPTM1L	Colon_Sigmoid	Rectal	1.38	2.84e-05
ENSG00000231852	CYP21A2	Colon_Sigmoid	Distal	3.2	2.87e-05
ENSG00000076650	GPATCH1	Whole_Blood	Overall	-2.49	2.89e-05
ENSG00000172375	C2CD2L	Adipose_Subcutaneous	Distal	-3.1	2.93e-05
ENSG00000181541	MAB21L2	Adipose_Subcutaneous	Rectal	-2.35	2.93e-05
ENSG00000196735	HLA-DQA1	Adipose_Subcutaneous	Female	-0.33	2.96e-05
ENSG00000102554	KLF5	Adipose_Subcutaneous	Overall	-0.87	2.96e-05
ENSG00000166888	STAT6	Adipose_Visceral_Omentum	Female	2.41	2.96e-05
ENSG00000184545	DUSP8	Adipose_Subcutaneous	Rectal	4.49	2.98e-05
ENSG00000239732	TLR9	Adipose_Subcutaneous	Distal	2.89	3e-05
ENSG00000139624	CERS5	Colon_Sigmoid	Colon	-2.71	3e-05
ENSG00000204520	MICA	Whole_Blood	Overall	1.02	3.08e-05
ENSG00000114841	DNAH1	Colon_Sigmoid	Overall	2.05	3.12e-05
ENSG00000078814	MYH7B	Colon_Transverse	Overall	-4.07	3.2e-05
ENSG00000204525	HLA-C	Cells_EBV-transformed_lymphocytes	Colon	0.82	3.22e-05
ENSG00000204435	CSNK2B	Cells_EBV-transformed_lymphocytes	Colon	0.07	3.26e-05
ENSG00000148584	A1CF	Colon_Transverse	Colon	4.15	3.37e-05
ENSG00000204147	ASAH2B	Colon_Transverse	Proximal	-2.77	3.46e-05
ENSG00000226426	RP11-174J11.1	Colon_Transverse	Overall	4.14	3.46e-05
ENSG00000089009	RPL6	Cells_EBV-transformed_lymphocytes	Colon	-2.75	3.63e-05
ENSG00000179295	PTPN11	Whole_Blood	Colon	4.13	3.63e-05
ENSG00000171574	ZNF584	Adipose_Subcutaneous	Rectal	-4.34	3.7e-05
ENSG00000204604	ZNF468	Colon_Sigmoid	Distal	-2.78	3.77e-05
ENSG00000213722	DDAH2	Whole_Blood	Male	-1.1	3.79e-05
ENSG00000214753	HNRNPUL2	Adipose_Subcutaneous	Distal	4.12	3.86e-05
ENSG00000197903	HIST1H2BK	Adipose_Visceral_Omentum	Colon	0.74	3.9e-05
ENSG00000042753	AP2S1	Adipose_Visceral_Omentum	Male	0.55	3.92e-05
ENSG00000135108	FBXO21	Whole_Blood	Colon	-0.44	3.97e-05
ENSG00000171858	RPS21	Cells_EBV-transformed_lymphocytes	Proximal	2.26	3.97e-05
ENSG00000155287	SLC25A28	Colon_Transverse	Male	-2.45	3.99e-05
ENSG00000228022	HCG20	Adipose_Subcutaneous	Overall	-0.94	4.12e-05
ENSG00000257582	LINC01475	Colon_Transverse	Distal	-3.97	4.2e-05
ENSG00000050405	LIMA1	Colon_Transverse	Proximal	-1.13	4.29e-05
ENSG00000198502	HLA-DRB5	Adipose_Visceral_Omentum	Overall	-2.91	4.32e-05
ENSG00000213639	PPP1CB	Colon_Transverse	Colon	4.27	4.32e-05
ENSG00000172530	BANP	Adipose_Visceral_Omentum	Male	2.04	4.38e-05
ENSG00000176402	GJC3	Colon_Sigmoid	Colon	-2.77	4.41e-05
ENSG00000197093	GAL3ST4	Whole_Blood	Overall	-2.99	4.45e-05
ENSG00000146833	TRIM4	Adipose_Subcutaneous	Overall	-4.02	4.45e-05
ENSG00000110013	SIAE	Colon_Sigmoid	Colon	-3.8	4.48e-05
ENSG00000146112	PPP1R18	Adipose_Subcutaneous	Proximal	-0.67	4.54e-05
ENSG00000007866	TEAD3	Cells_EBV-transformed_lymphocytes	Colon	0.43	4.66e-05
ENSG00000130725	UBE2M	Cells_EBV-transformed_lymphocytes	Rectal	3.01	4.7e-05
ENSG00000197114	ZGPAT	Whole_Blood	Colon	-4.07	4.7e-05
ENSG00000112041	TULP1	Adipose_Subcutaneous	Proximal	-3.92	4.72e-05
ENSG00000166888	STAT6	Adipose_Visceral_Omentum	Colon	2.03	4.73e-05
ENSG00000179295	PTPN11	Adipose_Visceral_Omentum	Overall	4.06	4.81e-05
ENSG00000089009	RPL6	Colon_Sigmoid	Overall	-2.71	4.81e-05
ENSG00000111321	LTBR	Adipose_Visceral_Omentum	Proximal	3.89	4.81e-05
ENSG00000130703	OSBPL2	Adipose_Visceral_Omentum	Rectal	1.31	4.94e-05
ENSG00000166262	FAM227B	Adipose_Visceral_Omentum	Colon	-0.13	4.95e-05
ENSG00000168237	GLYCTK	Colon_Sigmoid	Distal	0.92	4.96e-05
ENSG00000091732	ZC3HC1	Whole_Blood	Colon	-3.59	5.08e-05
ENSG00000168237	GLYCTK	Colon_Sigmoid	Overall	1.7	5.17e-05
ENSG00000127528	KLF2	Adipose_Visceral_Omentum	Distal	0.97	5.18e-05
ENSG00000127837	AAMP	Adipose_Subcutaneous	Distal	4.34	5.23e-05
ENSG00000168685	IL7R	Cells_EBV-transformed_lymphocytes	Female	1.19	5.37e-05
ENSG00000181852	RNF41	Adipose_Visceral_Omentum	Colon	4.04	5.39e-05
ENSG00000274370	AC144831.3	Colon_Sigmoid	Colon	1.99	5.5e-05
ENSG00000224389	C4B	Adipose_Visceral_Omentum	Overall	-0.69	5.56e-05
ENSG00000233077	LINC01271	Colon_Sigmoid	Distal	-0.66	5.62e-05
ENSG00000184076	UQCR10	Colon_Transverse	Female	-0.51	5.7e-05
ENSG00000099958	DERL3	Colon_Sigmoid	Overall	-2.31	5.74e-05
ENSG00000101405	OXT	Colon_Transverse	Colon	-2.31	5.84e-05
ENSG00000205869	KRTAP5-1	Colon_Transverse	Rectal	-3.98	5.88e-05
ENSG00000150477	KIAA1328	Whole_Blood	Proximal	3.43	5.98e-05
ENSG00000168769	TET2	Colon_Sigmoid	Rectal	-1.06	6.01e-05
ENSG00000091732	ZC3HC1	Whole_Blood	Overall	-3.59	6.04e-05
ENSG00000198018	ENTPD7	Colon_Sigmoid	Male	1.59	6.06e-05
ENSG00000244623	OR2AE1	Cells_EBV-transformed_lymphocytes	Overall	4.01	6.09e-05
ENSG00000204463	BAG6	Whole_Blood	Overall	-0.45	6.12e-05
ENSG00000127311	HELB	Adipose_Visceral_Omentum	Proximal	3.98	6.14e-05
ENSG00000168675	LDLRAD4	Cells_EBV-transformed_lymphocytes	Male	4	6.24e-05
ENSG00000166262	FAM227B	Adipose_Visceral_Omentum	Distal	-0.31	6.28e-05
ENSG00000204657	OR2H2	Whole_Blood	Proximal	1.13	6.38e-05
ENSG00000232098	CTD-2619J13.14	Colon_Sigmoid	Rectal	2.2	6.43e-05
ENSG00000204287	HLA-DRA	Cells_EBV-transformed_lymphocytes	Distal	0.64	6.47e-05
ENSG00000137672	TRPC6	Colon_Sigmoid	Proximal	-0.58	6.52e-05
ENSG00000099326	MZF1	Adipose_Visceral_Omentum	Rectal	-2.75	6.58e-05
ENSG00000244687	UBE2V1	Cells_EBV-transformed_lymphocytes	Distal	2.17	6.68e-05
ENSG00000183520	UTP11	Adipose_Visceral_Omentum	Male	3.12	6.69e-05
ENSG00000120693	SMAD9	Whole_Blood	Male	-2.05	6.75e-05
ENSG00000178567	EPM2AIP1	Adipose_Visceral_Omentum	Overall	3.98	6.76e-05
ENSG00000182950	ODF3L1	Cells_EBV-transformed_lymphocytes	Overall	3.98	6.76e-05
ENSG00000174106	LEMD3	Adipose_Subcutaneous	Male	3.4	6.83e-05
ENSG00000121988	ZRANB3	Whole_Blood	Female	-0.42	6.91e-05
ENSG00000213719	CLIC1	Cells_EBV-transformed_lymphocytes	Distal	-2.4	7e-05
ENSG00000204613	TRIM10	Whole_Blood	Proximal	-2.92	7.03e-05
ENSG00000076242	MLH1	Colon_Sigmoid	Female	4.06	7.05e-05
ENSG00000188779	SKOR1	Colon_Transverse	Overall	2.97	7.07e-05
ENSG00000180871	CXCR2	Whole_Blood	Distal	3.93	7.33e-05
ENSG00000099290	WASHC2A	Whole_Blood	Overall	1.11	7.37e-05
ENSG00000123384	LRP1	Colon_Transverse	Proximal	-1.12	7.39e-05
ENSG00000197114	ZGPAT	Whole_Blood	Proximal	-3.96	7.42e-05
ENSG00000140564	FURIN	Whole_Blood	Proximal	-0.34	7.44e-05
ENSG00000101144	BMP7	Colon_Sigmoid	Overall	2.02	7.47e-05
ENSG00000168273	SMIM4	Whole_Blood	Colon	-0.32	7.55e-05
ENSG00000261888	AC144831.1	Adipose_Subcutaneous	Female	-1.72	7.57e-05
ENSG00000119919	NKX2-3	Adipose_Visceral_Omentum	Overall	-1.23	7.59e-05
ENSG00000007866	TEAD3	Cells_EBV-transformed_lymphocytes	Female	1.32	7.72e-05
ENSG00000137672	TRPC6	Colon_Sigmoid	Female	-0.53	7.79e-05
ENSG00000095932	SMIM24	Colon_Transverse	Overall	-2.44	7.91e-05
ENSG00000136286	MYO1G	Adipose_Visceral_Omentum	Overall	0.47	7.97e-05
ENSG00000256235	SMIM3	Cells_EBV-transformed_lymphocytes	Rectal	-2.35	7.98e-05
ENSG00000171103	TRMT61B	Colon_Sigmoid	Colon	-3.89	8e-05
ENSG00000174197	MGA	Adipose_Visceral_Omentum	Colon	1.09	8.05e-05
ENSG00000127838	PNKD	Adipose_Visceral_Omentum	Proximal	3.87	8.12e-05
ENSG00000178449	COX14	Adipose_Subcutaneous	Colon	3.94	8.17e-05
ENSG00000131400	NAPSA	Adipose_Visceral_Omentum	Overall	-3.94	8.18e-05
ENSG00000136286	MYO1G	Adipose_Visceral_Omentum	Female	0.28	8.19e-05
ENSG00000183520	UTP11	Adipose_Visceral_Omentum	Proximal	2.98	8.23e-05
ENSG00000123810	B9D2	Adipose_Subcutaneous	Proximal	-3.94	8.27e-05
ENSG00000247624	CPEB2-AS1	Colon_Sigmoid	Overall	-3.94	8.28e-05
ENSG00000129932	DOHH	Adipose_Visceral_Omentum	Overall	3.67	8.35e-05
ENSG00000179921	GPBAR1	Adipose_Subcutaneous	Proximal	-0.07	8.37e-05
ENSG00000234608	MAPKAPK5-AS1	Colon_Transverse	Overall	4.06	8.4e-05
ENSG00000164867	NOS3	Colon_Sigmoid	Proximal	2.48	8.4e-05
ENSG00000112592	TBP	Colon_Transverse	Rectal	-3.91	8.5e-05
ENSG00000161813	LARP4	Adipose_Subcutaneous	Male	1.8	8.56e-05
ENSG00000189298	ZKSCAN3	Whole_Blood	Proximal	1.33	8.63e-05
ENSG00000198502	HLA-DRB5	Adipose_Subcutaneous	Distal	-3.67	8.64e-05
ENSG00000174233	ADCY6	Whole_Blood	Male	0.6	8.66e-05
ENSG00000099326	MZF1	Whole_Blood	Proximal	0.17	8.81e-05
ENSG00000269994	RP11-276H19.2	Colon_Sigmoid	Proximal	3.77	8.96e-05
ENSG00000146112	PPP1R18	Whole_Blood	Overall	0.39	9e-05
ENSG00000197903	HIST1H2BK	Adipose_Visceral_Omentum	Overall	0.51	9.05e-05
ENSG00000135127	BICDL1	Cells_EBV-transformed_lymphocytes	Overall	4.12	9.23e-05
ENSG00000204740	MALRD1	Adipose_Subcutaneous	Proximal	-2.62	9.27e-05
ENSG00000085491	SLC25A24	Colon_Transverse	Female	-0.2	9.43e-05
ENSG00000189143	CLDN4	Colon_Sigmoid	Colon	-1.99	9.44e-05
ENSG00000213413	PVRIG	Cells_EBV-transformed_lymphocytes	Rectal	-1.07	9.46e-05
ENSG00000198018	ENTPD7	Colon_Sigmoid	Rectal	1.64	9.47e-05
ENSG00000153094	BCL2L11	Whole_Blood	Colon	-0.91	9.54e-05
ENSG00000131941	RHPN2	Colon_Transverse	Rectal	3.93	9.55e-05
ENSG00000249806	RP11-223C24.1	Colon_Transverse	Overall	2.79	9.65e-05
ENSG00000039068	CDH1	Adipose_Visceral_Omentum	Male	-1.3	9.7e-05
ENSG00000204147	ASAH2B	Whole_Blood	Overall	-3.12	9.84e-05
ENSG00000165124	SVEP1	Cells_EBV-transformed_lymphocytes	Female	-0.9	0.000101
ENSG00000183431	SF3A3	Cells_EBV-transformed_lymphocytes	Male	3.76	0.000101
ENSG00000226979	LTA	Cells_EBV-transformed_lymphocytes	Distal	0.7	0.000101
ENSG00000124126	PREX1	Whole_Blood	Distal	2.67	0.000101
ENSG00000149485	FADS1	Adipose_Visceral_Omentum	Rectal	3.88	0.000102
ENSG00000138182	KIF20B	Colon_Transverse	Distal	2.56	0.000103
ENSG00000247624	CPEB2-AS1	Colon_Sigmoid	Male	-3.88	0.000103
ENSG00000183520	UTP11	Adipose_Subcutaneous	Colon	3.11	0.000103
ENSG00000079819	EPB41L2	Colon_Transverse	Female	-0.8	0.000103
ENSG00000099326	MZF1	Whole_Blood	Female	-0.03	0.000104
ENSG00000114854	TNNC1	Cells_EBV-transformed_lymphocytes	Male	-2.13	0.000105
ENSG00000132510	KDM6B	Adipose_Visceral_Omentum	Proximal	1.45	0.000105
ENSG00000119574	ZBTB45	Colon_Sigmoid	Male	-1.68	0.000106
ENSG00000137310	TCF19	Adipose_Subcutaneous	Proximal	2.84	0.000107
ENSG00000137834	SMAD6	Whole_Blood	Overall	0.58	0.000108
ENSG00000197457	STMN3	Whole_Blood	Female	1.14	0.00011
ENSG00000083812	ZNF324	Adipose_Visceral_Omentum	Overall	3.52	0.000111
ENSG00000204531	POU5F1	Cells_EBV-transformed_lymphocytes	Overall	1.75	0.000112
ENSG00000115266	APC2	Colon_Sigmoid	Rectal	3.88	0.000112
ENSG00000176845	METRNL	Colon_Sigmoid	Colon	2.28	0.000113
ENSG00000118971	CCND2	Colon_Sigmoid	Overall	3.17	0.000114
ENSG00000139624	CERS5	Colon_Transverse	Rectal	-2.71	0.000114
ENSG00000189143	CLDN4	Adipose_Visceral_Omentum	Overall	-2.01	0.000114
ENSG00000106089	STX1A	Adipose_Subcutaneous	Colon	1.29	0.000114
ENSG00000089022	MAPKAPK5	Adipose_Visceral_Omentum	Overall	-4	0.000115
ENSG00000123810	B9D2	Adipose_Subcutaneous	Colon	-3.85	0.000116
ENSG00000204314	PRRT1	Cells_EBV-transformed_lymphocytes	Rectal	2.87	0.000117
ENSG00000130703	OSBPL2	Adipose_Visceral_Omentum	Overall	0.43	0.000118
ENSG00000261888	AC144831.1	Adipose_Subcutaneous	Colon	-1.01	0.00012
ENSG00000144354	CDCA7	Colon_Transverse	Colon	1.53	0.000121
ENSG00000204264	PSMB8	Adipose_Subcutaneous	Rectal	-1	0.000122
ENSG00000139193	CD27	Adipose_Visceral_Omentum	Colon	-1.27	0.000122
ENSG00000183386	FHL3	Adipose_Subcutaneous	Male	3.95	0.000122
ENSG00000226979	LTA	Cells_EBV-transformed_lymphocytes	Rectal	1.5	0.000122
ENSG00000184956	MUC6	Adipose_Subcutaneous	Overall	-0.09	0.000123
ENSG00000273145	CITF22-92A6.1	Whole_Blood	Distal	-1.32	0.000124
ENSG00000076650	GPATCH1	Adipose_Subcutaneous	Male	-2.75	0.000127
ENSG00000163743	RCHY1	Whole_Blood	Overall	-0.18	0.000127
ENSG00000124126	PREX1	Whole_Blood	Overall	2.7	0.00013
ENSG00000127838	PNKD	Whole_Blood	Female	3.76	0.00013
ENSG00000135926	TMBIM1	Adipose_Subcutaneous	Proximal	2.5	0.000132
ENSG00000213719	CLIC1	Colon_Sigmoid	Colon	-2.92	0.000132
ENSG00000232098	CTD-2619J13.14	Cells_EBV-transformed_lymphocytes	Male	1.95	0.000132
ENSG00000100983	GSS	Colon_Sigmoid	Overall	-0.03	0.000133
ENSG00000126861	OMG	Adipose_Visceral_Omentum	Colon	3.82	0.000134
ENSG00000170604	IRF2BP1	Cells_EBV-transformed_lymphocytes	Overall	-3.08	0.000136
ENSG00000164362	TERT	Whole_Blood	Colon	-3.82	0.000136
ENSG00000137310	TCF19	Adipose_Subcutaneous	Rectal	2.15	0.000136
ENSG00000204536	CCHCR1	Cells_EBV-transformed_lymphocytes	Rectal	1	0.000136
ENSG00000110881	ASIC1	Colon_Transverse	Overall	-3.28	0.000137
ENSG00000106261	ZKSCAN1	Adipose_Subcutaneous	Rectal	-3.45	0.000139
ENSG00000235100	RP11-80H5.9	Cells_EBV-transformed_lymphocytes	Distal	3.78	0.000139
ENSG00000144668	ITGA9	Whole_Blood	Proximal	0.52	0.00014
ENSG00000128607	KLHDC10	Whole_Blood	Overall	2.81	0.000142
ENSG00000172530	BANP	Colon_Transverse	Rectal	2.26	0.000142
ENSG00000196735	HLA-DQA1	Colon_Sigmoid	Proximal	-0.1	0.000142
ENSG00000237541	HLA-DQA2	Colon_Transverse	Proximal	2.27	0.000143
ENSG00000204713	TRIM27	Cells_EBV-transformed_lymphocytes	Proximal	-0.1	0.000144
ENSG00000116874	WARS2	Colon_Transverse	Proximal	1	0.000144
ENSG00000066923	STAG3	Colon_Sigmoid	Overall	-1.57	0.000145
ENSG00000176635	HORMAD2	Adipose_Subcutaneous	Colon	3.8	0.000146
ENSG00000197457	STMN3	Whole_Blood	Proximal	-0.1	0.000146
ENSG00000165617	DACT1	Colon_Transverse	Overall	-1.93	0.000147
ENSG00000204475	NCR3	Adipose_Visceral_Omentum	Overall	-0.52	0.000148
ENSG00000136816	TOR1B	Whole_Blood	Colon	0.27	0.000149
ENSG00000141030	COPS3	Whole_Blood	Colon	1.87	0.00015
ENSG00000231852	CYP21A2	Adipose_Subcutaneous	Overall	2.84	0.000151
ENSG00000102890	ELMO3	Whole_Blood	Female	1.94	0.000151
ENSG00000197888	UGT2B17	Whole_Blood	Colon	-3.79	0.000151
ENSG00000130701	RBBP8NL	Colon_Transverse	Distal	-2.89	0.000152
ENSG00000115073	ACTR1B	Whole_Blood	Colon	-3.57	0.000153
ENSG00000155287	SLC25A28	Colon_Transverse	Rectal	-2.26	0.000155
ENSG00000205869	KRTAP5-1	Adipose_Visceral_Omentum	Overall	-3.75	0.000156
ENSG00000178053	MLF1	Colon_Sigmoid	Rectal	2.62	0.000156
ENSG00000260475	RP11-85A1.3	Adipose_Visceral_Omentum	Female	3.34	0.000156
ENSG00000182208	MOB2	Adipose_Visceral_Omentum	Rectal	-0.32	0.000156
ENSG00000144580	CNOT9	Adipose_Subcutaneous	Distal	-0.92	0.000157
ENSG00000235863	B3GALT4	Colon_Transverse	Colon	-2.14	0.000157
ENSG00000178449	COX14	Adipose_Visceral_Omentum	Distal	3.58	0.000158
ENSG00000161813	LARP4	Adipose_Subcutaneous	Proximal	1.28	0.000159
ENSG00000108107	RPL28	Adipose_Visceral_Omentum	Colon	-3.69	0.000159
ENSG00000260876	LINC01229	Colon_Transverse	Male	1.29	0.000159
ENSG00000131969	ABHD12B	Colon_Transverse	Rectal	-1.49	0.00016
ENSG00000100994	PYGB	Cells_EBV-transformed_lymphocytes	Rectal	-1.18	0.000161
ENSG00000266498	RP11-45M22.5	Colon_Transverse	Colon	-3.77	0.000161
ENSG00000130702	LAMA5	Adipose_Visceral_Omentum	Colon	2.05	0.000163
ENSG00000007866	TEAD3	Cells_EBV-transformed_lymphocytes	Proximal	0.32	0.000163
ENSG00000101464	PIGU	Cells_EBV-transformed_lymphocytes	Rectal	-1.09	0.000164
ENSG00000132912	DCTN4	Adipose_Visceral_Omentum	Rectal	-3.76	0.000164
ENSG00000102890	ELMO3	Whole_Blood	Colon	1.62	0.000165
ENSG00000282021	CTD-2336O2.3	Adipose_Subcutaneous	Rectal	1.12	0.000167
ENSG00000123810	B9D2	Adipose_Subcutaneous	Overall	-3.76	0.000168
ENSG00000243509	TNFRSF6B	Adipose_Visceral_Omentum	Female	1.32	0.000169
ENSG00000118971	CCND2	Adipose_Visceral_Omentum	Male	3.63	0.000169
ENSG00000197457	STMN3	Whole_Blood	Overall	-0.02	0.00017
ENSG00000156076	WIF1	Adipose_Visceral_Omentum	Male	1.31	0.00017
ENSG00000168397	ATG4B	Colon_Sigmoid	Colon	3.49	0.00017
ENSG00000100599	RIN3	Colon_Sigmoid	Colon	-2.32	0.00017
ENSG00000087152	ATXN7L3	Colon_Sigmoid	Colon	-3.28	0.000171
ENSG00000274370	AC144831.3	Colon_Sigmoid	Female	1.69	0.000171
ENSG00000272334	RP11-129K12.1	Adipose_Subcutaneous	Female	3.67	0.000172
ENSG00000188051	TMEM221	Whole_Blood	Female	-0.85	0.000174
ENSG00000187554	TLR5	Adipose_Subcutaneous	Male	2.79	0.000176
ENSG00000228817	BACH1-IT2	Colon_Transverse	Overall	-1.24	0.000176
ENSG00000172380	GNG12	Cells_EBV-transformed_lymphocytes	Distal	-1.23	0.000176
ENSG00000164520	RAET1E	Adipose_Visceral_Omentum	Colon	3.75	0.000178
ENSG00000134824	FADS2	Cells_EBV-transformed_lymphocytes	Rectal	-1.77	0.000178
ENSG00000106077	ABHD11	Cells_EBV-transformed_lymphocytes	Overall	1.96	0.000178
ENSG00000204396	VWA7	Adipose_Visceral_Omentum	Male	-1.93	0.00018
ENSG00000114841	DNAH1	Colon_Sigmoid	Male	2.48	0.00018
ENSG00000101665	SMAD7	Cells_EBV-transformed_lymphocytes	Distal	1.62	0.000183
ENSG00000112561	TFEB	Cells_EBV-transformed_lymphocytes	Rectal	1.58	0.000184
ENSG00000204580	DDR1	Colon_Transverse	Overall	-0.52	0.000186
ENSG00000237595	RP11-112L6.3	Colon_Transverse	Distal	-3.67	0.000188
ENSG00000228919	AC097381.1	Adipose_Subcutaneous	Male	3.73	0.000189
ENSG00000242550	SERPINB10	Adipose_Visceral_Omentum	Overall	3.89	0.000191
ENSG00000204314	PRRT1	Colon_Sigmoid	Male	2.83	0.000192
ENSG00000106077	ABHD11	Cells_EBV-transformed_lymphocytes	Colon	1.87	0.000193
ENSG00000140575	IQGAP1	Whole_Blood	Male	3.73	0.000193
ENSG00000121310	ECHDC2	Whole_Blood	Proximal	-3.01	0.000193
ENSG00000135378	PRRG4	Whole_Blood	Male	0.31	0.000194
ENSG00000182902	SLC25A18	Adipose_Visceral_Omentum	Female	-1.09	0.000194
ENSG00000185940	KRTAP5-5	Colon_Transverse	Overall	3.73	0.000195
ENSG00000110318	CEP126	Whole_Blood	Overall	0.49	0.000195
ENSG00000198160	MIER1	Adipose_Visceral_Omentum	Overall	3.85	0.000197
ENSG00000243509	TNFRSF6B	Adipose_Visceral_Omentum	Proximal	0.4	0.000197
ENSG00000228789	HCG22	Colon_Sigmoid	Overall	-3.62	0.000197
ENSG00000226380	AC058791.1	Adipose_Visceral_Omentum	Distal	0.45	0.000197
ENSG00000266411	RP11-180P8.3	Adipose_Visceral_Omentum	Colon	3.72	0.000197
ENSG00000213760	ATP6V1G2	Adipose_Visceral_Omentum	Proximal	-3.62	0.000199
ENSG00000078814	MYH7B	Colon_Transverse	Rectal	-3.67	0.000199
ENSG00000078747	ITCH	Adipose_Subcutaneous	Overall	3.19	0.000199
ENSG00000150477	KIAA1328	Whole_Blood	Overall	3.28	0.000202
ENSG00000127837	AAMP	Colon_Sigmoid	Male	3.21	0.000202
ENSG00000179921	GPBAR1	Adipose_Subcutaneous	Female	-0.08	0.000203
ENSG00000112041	TULP1	Adipose_Subcutaneous	Female	-3.7	0.000204
ENSG00000213722	DDAH2	Adipose_Subcutaneous	Rectal	-0.68	0.000204
ENSG00000127311	HELB	Colon_Sigmoid	Overall	3.68	0.000204
ENSG00000174106	LEMD3	Adipose_Subcutaneous	Colon	3.45	0.000205
ENSG00000066923	STAG3	Cells_EBV-transformed_lymphocytes	Proximal	-1.19	0.000205
ENSG00000198589	LRBA	Colon_Sigmoid	Rectal	-0.34	0.000205
ENSG00000130589	HELZ2	Adipose_Visceral_Omentum	Overall	3.37	0.000205
ENSG00000198590	C3orf35	Whole_Blood	Proximal	0.58	0.000206
ENSG00000204536	CCHCR1	Adipose_Visceral_Omentum	Overall	2.94	0.000206
ENSG00000233822	HIST1H2BN	Cells_EBV-transformed_lymphocytes	Proximal	-3.05	0.000207
ENSG00000136270	TBRG4	Adipose_Visceral_Omentum	Female	-2.99	0.000208
ENSG00000132881	RSG1	Cells_EBV-transformed_lymphocytes	Distal	-1.97	0.000208
ENSG00000196123	KIAA0895L	Colon_Transverse	Colon	2.89	0.000209
ENSG00000112419	PHACTR2	Colon_Sigmoid	Rectal	-2.06	0.000209
ENSG00000128298	BAIAP2L2	Whole_Blood	Female	0.87	0.000209
ENSG00000204540	PSORS1C1	Cells_EBV-transformed_lymphocytes	Overall	-2.49	0.000209
ENSG00000149639	SOGA1	Cells_EBV-transformed_lymphocytes	Colon	2.7	0.00021
ENSG00000196712	NF1	Adipose_Subcutaneous	Distal	1.37	0.00021
ENSG00000244623	OR2AE1	Cells_EBV-transformed_lymphocytes	Colon	3.7	0.000212
ENSG00000169371	SNUPN	Colon_Sigmoid	Overall	2.93	0.000213
ENSG00000188064	WNT7B	Cells_EBV-transformed_lymphocytes	Overall	-3.7	0.000214
ENSG00000197888	UGT2B17	Whole_Blood	Proximal	-3.7	0.000215
ENSG00000175489	LRRC25	Adipose_Visceral_Omentum	Female	3.36	0.000215
ENSG00000204531	POU5F1	Cells_EBV-transformed_lymphocytes	Rectal	1.3	0.000215
ENSG00000139624	CERS5	Colon_Sigmoid	Distal	-2.29	0.000217
ENSG00000163466	ARPC2	Adipose_Subcutaneous	Distal	3.65	0.000217
ENSG00000168273	SMIM4	Whole_Blood	Overall	-0.95	0.000218
ENSG00000077514	POLD3	Adipose_Visceral_Omentum	Rectal	-0.19	0.000219
ENSG00000168036	CTNNB1	Adipose_Visceral_Omentum	Overall	0.63	0.000219
ENSG00000105325	FZR1	Colon_Sigmoid	Overall	3.01	0.00022
ENSG00000213760	ATP6V1G2	Colon_Sigmoid	Rectal	-1.17	0.00022
ENSG00000134825	TMEM258	Whole_Blood	Male	-3.86	0.000221
ENSG00000204482	LST1	Cells_EBV-transformed_lymphocytes	Proximal	1.35	0.000221
ENSG00000101654	RNMT	Colon_Transverse	Overall	3.36	0.000222
ENSG00000204580	DDR1	Colon_Transverse	Proximal	-0.93	0.000223
ENSG00000049656	CLPTM1L	Adipose_Visceral_Omentum	Male	-0.14	0.000223
ENSG00000271204	RP11-138A9.1	Colon_Sigmoid	Distal	0.01	0.000226
ENSG00000122870	BICC1	Adipose_Visceral_Omentum	Rectal	-2.15	0.000227
ENSG00000197093	GAL3ST4	Colon_Sigmoid	Rectal	-2.45	0.000227
ENSG00000165617	DACT1	Colon_Transverse	Distal	-1.63	0.000227
ENSG00000242550	SERPINB10	Adipose_Visceral_Omentum	Rectal	3.69	0.000228
ENSG00000196141	SPATS2L	Colon_Sigmoid	Female	1.24	0.000229
ENSG00000076242	MLH1	Adipose_Visceral_Omentum	Overall	3.88	0.000229
ENSG00000165124	SVEP1	Cells_EBV-transformed_lymphocytes	Distal	-1.1	0.000229
ENSG00000130402	ACTN4	Colon_Transverse	Colon	-3.63	0.000229
ENSG00000176182	MYPOP	Adipose_Subcutaneous	Overall	0.63	0.000231
ENSG00000213420	GPC2	Colon_Sigmoid	Overall	-1.38	0.000232
ENSG00000146833	TRIM4	Whole_Blood	Colon	-3.63	0.000232
ENSG00000010327	STAB1	Adipose_Subcutaneous	Male	3.59	0.000232
ENSG00000101464	PIGU	Whole_Blood	Overall	-2.42	0.000232
ENSG00000189298	ZKSCAN3	Whole_Blood	Overall	0.88	0.000233
ENSG00000141905	NFIC	Adipose_Subcutaneous	Overall	2.72	0.000233
ENSG00000143344	RGL1	Adipose_Subcutaneous	Male	-0.77	0.000234
ENSG00000179902	C1orf194	Whole_Blood	Distal	1.18	0.000235
ENSG00000173546	CSPG4	Adipose_Subcutaneous	Male	-2.27	0.000236
ENSG00000101200	AVP	Adipose_Subcutaneous	Overall	-3.68	0.000236
ENSG00000213413	PVRIG	Cells_EBV-transformed_lymphocytes	Proximal	-1.58	0.000237
ENSG00000101654	RNMT	Colon_Transverse	Rectal	3.07	0.000237
ENSG00000266498	RP11-45M22.5	Colon_Transverse	Overall	-3.68	0.000237
ENSG00000173064	HECTD4	Cells_EBV-transformed_lymphocytes	Colon	-3.12	0.000237
ENSG00000184956	MUC6	Adipose_Subcutaneous	Distal	-0.18	0.000237
ENSG00000152475	ZNF837	Adipose_Visceral_Omentum	Colon	2.6	0.000239
ENSG00000078401	EDN1	Cells_EBV-transformed_lymphocytes	Male	-2.71	0.000239
ENSG00000089022	MAPKAPK5	Adipose_Visceral_Omentum	Colon	-3.77	0.000241
ENSG00000204314	PRRT1	Colon_Sigmoid	Distal	2.85	0.000241
ENSG00000144354	CDCA7	Colon_Transverse	Proximal	1.44	0.000242
ENSG00000057149	SERPINB3	Colon_Transverse	Overall	-3.67	0.000246
ENSG00000204713	TRIM27	Cells_EBV-transformed_lymphocytes	Overall	1.08	0.000247
ENSG00000126860	EVI2A	Cells_EBV-transformed_lymphocytes	Colon	-3.71	0.000248
ENSG00000204740	MALRD1	Adipose_Subcutaneous	Colon	-2.24	0.000248
ENSG00000131849	ZNF132	Colon_Sigmoid	Rectal	-3.66	0.000249
ENSG00000259834	RP11-284N8.3	Colon_Sigmoid	Overall	-2.31	0.000249
ENSG00000168334	XIRP1	Colon_Sigmoid	Rectal	-1.82	0.00025
ENSG00000214894	LINC00243	Whole_Blood	Proximal	3.24	0.00025
ENSG00000083812	ZNF324	Adipose_Visceral_Omentum	Male	2.93	0.00025
ENSG00000183397	C19orf71	Whole_Blood	Overall	2.82	0.000251
ENSG00000182472	CAPN12	Whole_Blood	Overall	-2.6	0.000251
ENSG00000155393	HEATR3	Colon_Transverse	Overall	3.6	0.000254
ENSG00000204387	C6orf48	Colon_Sigmoid	Rectal	1.08	0.000255
ENSG00000087303	NID2	Colon_Transverse	Colon	1.2	0.000256
ENSG00000204713	TRIM27	Cells_EBV-transformed_lymphocytes	Female	1.23	0.000257
ENSG00000273319	RP11-138A9.2	Adipose_Visceral_Omentum	Overall	3.06	0.000257
ENSG00000136938	ANP32B	Adipose_Visceral_Omentum	Proximal	-2.08	0.00026
ENSG00000226426	RP11-174J11.1	Colon_Transverse	Colon	3.65	0.00026
ENSG00000063241	ISOC2	Adipose_Subcutaneous	Male	-0.09	0.00026
ENSG00000167588	GPD1	Colon_Sigmoid	Distal	1.38	0.000262
ENSG00000131941	RHPN2	Colon_Transverse	Distal	3.44	0.000262
ENSG00000185043	CIB1	Colon_Sigmoid	Overall	1.87	0.000262
ENSG00000180871	CXCR2	Whole_Blood	Overall	3.62	0.000266
ENSG00000231852	CYP21A2	Colon_Sigmoid	Rectal	3.2	0.000268
ENSG00000171858	RPS21	Cells_EBV-transformed_lymphocytes	Distal	2.33	0.000269
ENSG00000185664	PMEL	Colon_Sigmoid	Rectal	3.64	0.000269
ENSG00000124171	PARD6B	Adipose_Visceral_Omentum	Female	2.71	0.00027
ENSG00000160862	AZGP1	Cells_EBV-transformed_lymphocytes	Overall	-3.64	0.00027
ENSG00000164163	ABCE1	Cells_EBV-transformed_lymphocytes	Male	-3.64	0.00027
ENSG00000163806	SPDYA	Adipose_Subcutaneous	Proximal	-3.08	0.000271
ENSG00000164989	CCDC171	Colon_Transverse	Rectal	1.53	0.000272
ENSG00000272463	RP11-532F6.3	Cells_EBV-transformed_lymphocytes	Rectal	-2.22	0.000274
ENSG00000101363	MANBAL	Adipose_Visceral_Omentum	Proximal	2.83	0.000276
ENSG00000101306	MYLK2	Colon_Sigmoid	Proximal	1.22	0.000277
ENSG00000260947	RP11-384P7.7	Adipose_Visceral_Omentum	Rectal	-1.33	0.000277
ENSG00000173064	HECTD4	Cells_EBV-transformed_lymphocytes	Overall	-3.26	0.000278
ENSG00000137312	FLOT1	Adipose_Visceral_Omentum	Proximal	2.32	0.000279
ENSG00000266411	RP11-180P8.3	Adipose_Visceral_Omentum	Proximal	3.63	0.00028
ENSG00000055955	ITIH4	Colon_Sigmoid	Overall	2.36	0.000281
ENSG00000250048	LINC00603	Adipose_Subcutaneous	Male	3.63	0.000287
ENSG00000166526	ZNF3	Colon_Transverse	Rectal	-0.27	0.000288
ENSG00000235100	RP11-80H5.9	Colon_Transverse	Overall	3.64	0.000288
ENSG00000196123	KIAA0895L	Colon_Transverse	Female	2.74	0.000288
ENSG00000099326	MZF1	Whole_Blood	Male	-0.37	0.000289
ENSG00000130638	ATXN10	Adipose_Visceral_Omentum	Colon	-2.8	0.00029
ENSG00000176845	METRNL	Adipose_Subcutaneous	Female	2.4	0.000292
ENSG00000124171	PARD6B	Adipose_Visceral_Omentum	Overall	3.32	0.000295
ENSG00000175294	CATSPER1	Colon_Sigmoid	Rectal	-2.69	0.000296
ENSG00000197903	HIST1H2BK	Adipose_Visceral_Omentum	Female	0.93	0.0003
ENSG00000147679	UTP23	Whole_Blood	Colon	-0.41	0.0003
ENSG00000185862	EVI2B	Adipose_Visceral_Omentum	Colon	1.81	0.000302
ENSG00000213639	PPP1CB	Colon_Transverse	Proximal	3.84	0.000302
ENSG00000116874	WARS2	Colon_Transverse	Colon	0.96	0.000302
ENSG00000249806	RP11-223C24.1	Colon_Transverse	Male	2.9	0.000303
ENSG00000095951	HIVEP1	Colon_Transverse	Rectal	2.49	0.000303
ENSG00000118939	UCHL3	Adipose_Subcutaneous	Rectal	3.27	0.000304
ENSG00000089009	RPL6	Adipose_Visceral_Omentum	Proximal	-2.41	0.000307
ENSG00000179295	PTPN11	Adipose_Subcutaneous	Proximal	3.61	0.000307
ENSG00000130638	ATXN10	Adipose_Visceral_Omentum	Overall	-3.2	0.000308
ENSG00000204482	LST1	Cells_EBV-transformed_lymphocytes	Distal	0.41	0.000309
ENSG00000226251	RP11-15I11.3	Adipose_Subcutaneous	Distal	-3.61	0.000309
ENSG00000254837	AP001372.2	Colon_Sigmoid	Rectal	-1.32	0.00031
ENSG00000178982	EIF3K	Adipose_Subcutaneous	Male	2.68	0.000311
ENSG00000181852	RNF41	Adipose_Visceral_Omentum	Overall	3.61	0.000311
ENSG00000158691	ZSCAN12	Whole_Blood	Proximal	-1.26	0.000312
ENSG00000110318	CEP126	Whole_Blood	Colon	0.24	0.000315
ENSG00000213719	CLIC1	Cells_EBV-transformed_lymphocytes	Overall	-2.91	0.000317
ENSG00000095951	HIVEP1	Colon_Transverse	Overall	2.68	0.000319
ENSG00000168769	TET2	Cells_EBV-transformed_lymphocytes	Male	-1.45	0.00032
ENSG00000131941	RHPN2	Colon_Transverse	Colon	3.57	0.000321
ENSG00000149532	CPSF7	Colon_Sigmoid	Colon	0.65	0.000322
ENSG00000130725	UBE2M	Whole_Blood	Proximal	2.24	0.000323
ENSG00000135862	LAMC1	Whole_Blood	Distal	-0.47	0.000323
ENSG00000139193	CD27	Adipose_Visceral_Omentum	Overall	-1.49	0.000326
ENSG00000164465	DCBLD1	Adipose_Subcutaneous	Female	1.57	0.000327
ENSG00000078747	ITCH	Adipose_Subcutaneous	Rectal	3.58	0.000329
ENSG00000128253	RFPL2	Whole_Blood	Proximal	3.59	0.000331
ENSG00000182768	NGRN	Adipose_Visceral_Omentum	Male	2.65	0.000333
ENSG00000215021	PHB2	Cells_EBV-transformed_lymphocytes	Colon	-1.51	0.000333
ENSG00000281721	LINC01080	Colon_Transverse	Distal	3.59	0.000336
ENSG00000066117	SMARCD1	Whole_Blood	Overall	3.73	0.000336
ENSG00000135378	PRRG4	Colon_Transverse	Proximal	-0.37	0.000338
ENSG00000225413	AP000345.4	Colon_Sigmoid	Overall	0.6	0.000339
ENSG00000231500	RPS18	Whole_Blood	Colon	3.56	0.00034
ENSG00000226251	RP11-15I11.3	Adipose_Subcutaneous	Colon	-3.58	0.000343
ENSG00000134779	TPGS2	Whole_Blood	Overall	1.7	0.000345
ENSG00000187626	ZKSCAN4	Whole_Blood	Proximal	2.51	0.000349
ENSG00000204084	INPP5B	Cells_EBV-transformed_lymphocytes	Overall	0.9	0.00035
ENSG00000146112	PPP1R18	Whole_Blood	Female	0.6	0.000352
ENSG00000235119	RP11-9M16.2	Colon_Transverse	Distal	2.7	0.000353
ENSG00000179934	CCR8	Whole_Blood	Female	-2.16	0.000354
ENSG00000111275	ALDH2	Colon_Transverse	Overall	-2.71	0.000356
ENSG00000156076	WIF1	Adipose_Visceral_Omentum	Overall	1.66	0.000356
ENSG00000204540	PSORS1C1	Cells_EBV-transformed_lymphocytes	Male	-2.16	0.000356
ENSG00000226380	AC058791.1	Adipose_Visceral_Omentum	Colon	0.19	0.000356
ENSG00000127311	HELB	Adipose_Visceral_Omentum	Male	3.54	0.000359
ENSG00000135549	PKIB	Colon_Transverse	Distal	1.99	0.000362
ENSG00000204287	HLA-DRA	Cells_EBV-transformed_lymphocytes	Colon	-0.21	0.000362
ENSG00000101405	OXT	Colon_Transverse	Proximal	-2.13	0.000362
ENSG00000124126	PREX1	Colon_Sigmoid	Rectal	2.12	0.000364
ENSG00000110013	SIAE	Colon_Sigmoid	Overall	-3.31	0.000369
ENSG00000130589	HELZ2	Colon_Transverse	Colon	2.77	0.000369
ENSG00000138182	KIF20B	Colon_Transverse	Overall	2.4	0.00037
ENSG00000204386	NEU1	Adipose_Subcutaneous	Colon	1.34	0.000373
ENSG00000196141	SPATS2L	Colon_Sigmoid	Distal	1.19	0.000374
ENSG00000141736	ERBB2	Cells_EBV-transformed_lymphocytes	Overall	2.59	0.000374
ENSG00000159640	ACE	Whole_Blood	Overall	-0.08	0.000374
ENSG00000135127	BICDL1	Whole_Blood	Colon	3.64	0.000375
ENSG00000116171	SCP2	Cells_EBV-transformed_lymphocytes	Proximal	-2.18	0.000377
ENSG00000130725	UBE2M	Cells_EBV-transformed_lymphocytes	Male	2.26	0.000378
ENSG00000128253	RFPL2	Whole_Blood	Colon	3.55	0.000381
ENSG00000234745	HLA-B	Cells_EBV-transformed_lymphocytes	Distal	-0.14	0.000381
ENSG00000204842	ATXN2	Colon_Sigmoid	Female	-0.97	0.000382
ENSG00000213413	PVRIG	Cells_EBV-transformed_lymphocytes	Colon	-1.44	0.000386
ENSG00000204099	NEU4	Colon_Sigmoid	Rectal	-1.83	0.000386
ENSG00000064199	SPA17	Cells_EBV-transformed_lymphocytes	Female	2.33	0.000386
ENSG00000135390	ATP5G2	Colon_Sigmoid	Rectal	-3.48	0.000387
ENSG00000135698	MPHOSPH6	Colon_Sigmoid	Overall	1.37	0.000387
ENSG00000066735	KIF26A	Whole_Blood	Male	-0.46	0.000389
ENSG00000165985	C1QL3	Cells_EBV-transformed_lymphocytes	Male	3.47	0.000393
ENSG00000083838	ZNF446	Colon_Sigmoid	Overall	-3.59	0.000395
ENSG00000119574	ZBTB45	Colon_Sigmoid	Proximal	-1.29	0.000395
ENSG00000167588	GPD1	Adipose_Subcutaneous	Overall	1.48	0.000395
ENSG00000095951	HIVEP1	Colon_Transverse	Male	2.43	0.000397
ENSG00000131400	NAPSA	Adipose_Visceral_Omentum	Colon	-3.54	0.000398
ENSG00000164867	NOS3	Adipose_Visceral_Omentum	Colon	2.38	0.000401
ENSG00000106261	ZKSCAN1	Adipose_Subcutaneous	Proximal	-2.85	0.000402
ENSG00000108107	RPL28	Adipose_Visceral_Omentum	Overall	-3.46	0.000402
ENSG00000204435	CSNK2B	Cells_EBV-transformed_lymphocytes	Proximal	0.25	0.000402
ENSG00000227507	LTB	Whole_Blood	Proximal	-3.54	0.000402
ENSG00000091157	WDR7	Colon_Sigmoid	Male	-0.71	0.000404
ENSG00000019144	PHLDB1	Cells_EBV-transformed_lymphocytes	Overall	1.61	0.000405
ENSG00000136938	ANP32B	Adipose_Visceral_Omentum	Colon	-1.99	0.000411
ENSG00000108306	FBXL20	Colon_Transverse	Rectal	-3.49	0.000415
ENSG00000196712	NF1	Adipose_Subcutaneous	Overall	0.86	0.000415
ENSG00000127528	KLF2	Adipose_Visceral_Omentum	Rectal	-0.23	0.000415
ENSG00000049656	CLPTM1L	Adipose_Visceral_Omentum	Female	0.15	0.000417
ENSG00000130304	SLC27A1	Adipose_Visceral_Omentum	Female	2.42	0.000417
ENSG00000111300	NAA25	Colon_Sigmoid	Colon	2.78	0.000423
ENSG00000260274	RP11-817O13.8	Cells_EBV-transformed_lymphocytes	Overall	2.31	0.000424
ENSG00000250378	RP11-119J18.1	Colon_Transverse	Proximal	-3.5	0.000425
ENSG00000189298	ZKSCAN3	Whole_Blood	Colon	1.49	0.000426
ENSG00000182902	SLC25A18	Adipose_Visceral_Omentum	Overall	-0.36	0.000426
ENSG00000083845	RPS5	Colon_Sigmoid	Overall	3.8	0.000429
ENSG00000153208	MERTK	Whole_Blood	Overall	0.73	0.000432
ENSG00000116701	NCF2	Adipose_Subcutaneous	Male	0.6	0.000432
ENSG00000144026	ZNF514	Cells_EBV-transformed_lymphocytes	Rectal	2.42	0.000433
ENSG00000039068	CDH1	Adipose_Visceral_Omentum	Colon	-1.17	0.000435
ENSG00000178449	COX14	Adipose_Visceral_Omentum	Rectal	3.58	0.000435
ENSG00000076650	GPATCH1	Adipose_Subcutaneous	Colon	-2.24	0.000437
ENSG00000111252	SH2B3	Colon_Sigmoid	Overall	-0.7	0.000438
ENSG00000064199	SPA17	Adipose_Subcutaneous	Overall	2.8	0.00044
ENSG00000123416	TUBA1B	Cells_EBV-transformed_lymphocytes	Female	3.51	0.000442
ENSG00000255974	CYP2A6	Whole_Blood	Male	3.23	0.000442
ENSG00000145996	CDKAL1	Colon_Sigmoid	Distal	-2.82	0.000443
ENSG00000204923	FBXO48	Cells_EBV-transformed_lymphocytes	Male	-0.77	0.000443
ENSG00000226426	RP11-174J11.1	Colon_Transverse	Male	3.51	0.000446
ENSG00000101460	MAP1LC3A	Colon_Transverse	Overall	-3.22	0.000447
ENSG00000102572	STK24	Adipose_Subcutaneous	Colon	0.89	0.000447
ENSG00000135926	TMBIM1	Colon_Transverse	Male	2.35	0.000449
ENSG00000185022	MAFF	Whole_Blood	Female	-0.34	0.00045
ENSG00000185043	CIB1	Cells_EBV-transformed_lymphocytes	Colon	1.41	0.000451
ENSG00000108107	RPL28	Adipose_Visceral_Omentum	Female	-3.43	0.000451
ENSG00000035664	DAPK2	Adipose_Visceral_Omentum	Male	-0.59	0.000452
ENSG00000164733	CTSB	Colon_Transverse	Proximal	2.17	0.000453
ENSG00000117222	RBBP5	Cells_EBV-transformed_lymphocytes	Overall	-0.12	0.000454
ENSG00000178075	GRAMD1C	Whole_Blood	Colon	2.08	0.000456
ENSG00000182134	TDRKH	Adipose_Subcutaneous	Rectal	2.62	0.000457
ENSG00000166888	STAT6	Adipose_Visceral_Omentum	Male	0.93	0.000458
ENSG00000082068	WDR70	Adipose_Subcutaneous	Distal	-1.51	0.000459
ENSG00000126861	OMG	Adipose_Visceral_Omentum	Distal	3.5	0.00046
ENSG00000196821	C6orf106	Adipose_Subcutaneous	Proximal	-2.23	0.00046
ENSG00000136270	TBRG4	Cells_EBV-transformed_lymphocytes	Colon	-1.73	0.000461
ENSG00000281831	HCP5B	Whole_Blood	Proximal	0.93	0.000462
ENSG00000271119	CTD-2012J19.3	Colon_Transverse	Overall	-3.23	0.000463
ENSG00000076650	GPATCH1	Adipose_Subcutaneous	Rectal	-2.02	0.000464
ENSG00000235863	B3GALT4	Colon_Transverse	Distal	-2.06	0.000465
ENSG00000233077	LINC01271	Colon_Sigmoid	Male	-1.58	0.000466
ENSG00000135862	LAMC1	Cells_EBV-transformed_lymphocytes	Male	-0.25	0.000467
ENSG00000148584	A1CF	Colon_Transverse	Distal	3.5	0.000467
ENSG00000168496	FEN1	Adipose_Subcutaneous	Proximal	3.5	0.000468
ENSG00000108312	UBTF	Cells_EBV-transformed_lymphocytes	Colon	2.67	0.000469
ENSG00000101246	ARFRP1	Colon_Sigmoid	Overall	-1.17	0.000469
ENSG00000118971	CCND2	Colon_Sigmoid	Colon	2.65	0.000471
ENSG00000111252	SH2B3	Colon_Sigmoid	Colon	-0.7	0.000472
ENSG00000240583	AQP1	Adipose_Subcutaneous	Overall	-1.24	0.000474
ENSG00000101200	AVP	Adipose_Subcutaneous	Colon	-3.49	0.000475
ENSG00000149639	SOGA1	Cells_EBV-transformed_lymphocytes	Proximal	3.25	0.000476
ENSG00000204531	POU5F1	Cells_EBV-transformed_lymphocytes	Proximal	1.56	0.000478
ENSG00000083535	PIBF1	Adipose_Subcutaneous	Overall	-2.81	0.00048
ENSG00000106565	TMEM176B	Adipose_Visceral_Omentum	Distal	-0.12	0.000483
ENSG00000135378	PRRG4	Adipose_Subcutaneous	Overall	0.01	0.000484
ENSG00000168496	FEN1	Adipose_Subcutaneous	Rectal	3.49	0.000484
ENSG00000144026	ZNF514	Cells_EBV-transformed_lymphocytes	Overall	3.01	0.00049
ENSG00000152684	PELO	Cells_EBV-transformed_lymphocytes	Overall	2.1	0.000492
ENSG00000023228	NDUFS1	Colon_Transverse	Overall	-2.97	0.000492
ENSG00000166888	STAT6	Colon_Sigmoid	Distal	1.5	0.000492
ENSG00000197114	ZGPAT	Whole_Blood	Overall	-3.48	0.000497
ENSG00000135740	SLC9A5	Cells_EBV-transformed_lymphocytes	Colon	2.56	0.000497
ENSG00000214894	LINC00243	Whole_Blood	Colon	2.88	0.000497
ENSG00000228559	RP3-340B19.3	Adipose_Subcutaneous	Colon	-2.5	0.000498
ENSG00000113621	TXNDC15	Cells_EBV-transformed_lymphocytes	Male	-1.55	0.000499
ENSG00000076685	NT5C2	Colon_Transverse	Colon	1.7	0.0005
ENSG00000136280	CCM2	Whole_Blood	Colon	-1.31	0.0005
ENSG00000168237	GLYCTK	Colon_Sigmoid	Male	1.96	0.000502
ENSG00000231852	CYP21A2	Adipose_Subcutaneous	Colon	2.86	0.000504
ENSG00000171103	TRMT61B	Colon_Transverse	Proximal	-3.43	0.000505
ENSG00000134825	TMEM258	Adipose_Visceral_Omentum	Rectal	-3.18	0.000506
ENSG00000198502	HLA-DRB5	Adipose_Visceral_Omentum	Rectal	-1.57	0.000507
ENSG00000149084	HSD17B12	Cells_EBV-transformed_lymphocytes	Overall	-1.65	0.000507
ENSG00000266411	RP11-180P8.3	Adipose_Visceral_Omentum	Male	3.48	0.000508
ENSG00000144063	MALL	Adipose_Subcutaneous	Male	-3.48	0.000508
ENSG00000119919	NKX2-3	Adipose_Visceral_Omentum	Colon	-1.1	0.000509
ENSG00000213760	ATP6V1G2	Colon_Transverse	Female	-3.4	0.000509
ENSG00000112299	VNN1	Cells_EBV-transformed_lymphocytes	Overall	2.98	0.00051
ENSG00000234608	MAPKAPK5-AS1	Colon_Transverse	Colon	3.45	0.000511
ENSG00000085274	MYNN	Cells_EBV-transformed_lymphocytes	Overall	-3.08	0.000512
ENSG00000106261	ZKSCAN1	Adipose_Subcutaneous	Overall	-3.17	0.000513
ENSG00000226029	LINC01772	Adipose_Visceral_Omentum	Colon	0.31	0.000514
ENSG00000183386	FHL3	Adipose_Subcutaneous	Colon	3.68	0.000514
ENSG00000204613	TRIM10	Whole_Blood	Overall	-1.64	0.000517
ENSG00000167552	TUBA1A	Whole_Blood	Female	3.45	0.000517
ENSG00000141030	COPS3	Whole_Blood	Distal	1.89	0.000518
ENSG00000116711	PLA2G4A	Whole_Blood	Overall	3.47	0.000521
ENSG00000240996	RP11-80H5.7	Cells_EBV-transformed_lymphocytes	Rectal	-1.58	0.000523
ENSG00000135220	UGT2A3	Colon_Transverse	Proximal	1.36	0.000529
ENSG00000101460	MAP1LC3A	Colon_Transverse	Rectal	-3.38	0.000529
ENSG00000154803	FLCN	Cells_EBV-transformed_lymphocytes	Colon	-2.84	0.00053
ENSG00000276180	HIST1H4I	Whole_Blood	Proximal	-0.31	0.000532
ENSG00000234608	MAPKAPK5-AS1	Colon_Transverse	Male	3.71	0.000532
ENSG00000232810	TNF	Adipose_Subcutaneous	Overall	-2.25	0.000534
ENSG00000163431	LMOD1	Colon_Sigmoid	Colon	-2.62	0.000535
ENSG00000167522	ANKRD11	Colon_Sigmoid	Distal	1.66	0.000536
ENSG00000126391	FRMD8	Colon_Transverse	Colon	3.46	0.000538
ENSG00000160862	AZGP1	Cells_EBV-transformed_lymphocytes	Colon	-3.46	0.000539
ENSG00000162398	LEXM	Cells_EBV-transformed_lymphocytes	Colon	-2.12	0.00054
ENSG00000134779	TPGS2	Whole_Blood	Proximal	0.82	0.000541
ENSG00000135220	UGT2A3	Colon_Transverse	Colon	1.39	0.000542
ENSG00000197093	GAL3ST4	Adipose_Visceral_Omentum	Female	-2.87	0.000544
ENSG00000155287	SLC25A28	Colon_Transverse	Female	-1.55	0.000547
ENSG00000130402	ACTN4	Cells_EBV-transformed_lymphocytes	Female	-3.4	0.000548
ENSG00000204386	NEU1	Adipose_Subcutaneous	Overall	1.43	0.000549
ENSG00000130338	TULP4	Cells_EBV-transformed_lymphocytes	Distal	1.36	0.000549
ENSG00000213420	GPC2	Colon_Sigmoid	Rectal	-1.43	0.00055
ENSG00000168090	COPS6	Adipose_Subcutaneous	Rectal	-0.85	0.00055
ENSG00000166278	C2	Whole_Blood	Colon	1.07	0.000551
ENSG00000272068	RP11-284F21.9	Colon_Transverse	Overall	1.25	0.000551
ENSG00000143401	ANP32E	Adipose_Subcutaneous	Colon	2.38	0.000553
ENSG00000228559	RP3-340B19.3	Colon_Sigmoid	Proximal	-2.79	0.000553
ENSG00000168769	TET2	Whole_Blood	Colon	-1.31	0.000555
ENSG00000136261	BZW2	Colon_Sigmoid	Male	-0.42	0.000557
ENSG00000105329	TGFB1	Whole_Blood	Female	0.83	0.000559
ENSG00000101144	BMP7	Colon_Sigmoid	Colon	1.91	0.000559
ENSG00000127837	AAMP	Adipose_Subcutaneous	Proximal	3.78	0.000561
ENSG00000099958	DERL3	Adipose_Visceral_Omentum	Colon	-2.33	0.000563
ENSG00000130724	CHMP2A	Colon_Transverse	Rectal	0.11	0.000572
ENSG00000111328	CDK2AP1	Colon_Sigmoid	Overall	3.52	0.000573
ENSG00000205250	E2F4	Adipose_Visceral_Omentum	Colon	-1.16	0.000575
ENSG00000076685	NT5C2	Colon_Transverse	Proximal	1.8	0.000575
ENSG00000172375	C2CD2L	Adipose_Subcutaneous	Colon	-2.49	0.000579
ENSG00000163466	ARPC2	Adipose_Subcutaneous	Proximal	3.23	0.00058
ENSG00000130706	ADRM1	Cells_EBV-transformed_lymphocytes	Rectal	-0.21	0.00058
ENSG00000124171	PARD6B	Cells_EBV-transformed_lymphocytes	Proximal	2.53	0.000582
ENSG00000049656	CLPTM1L	Adipose_Visceral_Omentum	Distal	0.14	0.000585
ENSG00000189298	ZKSCAN3	Whole_Blood	Female	0.56	0.000588
ENSG00000197888	UGT2B17	Whole_Blood	Overall	-3.44	0.000589
ENSG00000051825	MPHOSPH9	Adipose_Subcutaneous	Overall	-2.5	0.000589
ENSG00000204257	HLA-DMA	Colon_Sigmoid	Colon	0.29	0.00059
ENSG00000171812	COL8A2	Whole_Blood	Female	-3.44	0.000591
ENSG00000110777	POU2AF1	Whole_Blood	Colon	-1.11	0.000594
ENSG00000176222	ZNF404	Whole_Blood	Male	0.38	0.000595
ENSG00000042832	TG	Whole_Blood	Proximal	-3.3	0.000596
ENSG00000167258	CDK12	Colon_Sigmoid	Rectal	-3.43	0.000599
ENSG00000134884	ARGLU1	Colon_Transverse	Distal	-1.02	0.000599
ENSG00000260274	RP11-817O13.8	Whole_Blood	Distal	2.96	0.000599
ENSG00000197256	KANK2	Colon_Sigmoid	Distal	-0.07	0.0006
ENSG00000135926	TMBIM1	Adipose_Subcutaneous	Female	2.19	0.0006
ENSG00000204371	EHMT2	Whole_Blood	Distal	-0.76	0.000603
ENSG00000101654	RNMT	Colon_Transverse	Male	3.13	0.000604
ENSG00000224413	AP001476.2	Adipose_Visceral_Omentum	Colon	2.09	0.000605
ENSG00000099290	WASHC2A	Whole_Blood	Female	0.35	0.000605
ENSG00000184357	HIST1H1B	Colon_Transverse	Proximal	-0.06	0.000606
ENSG00000144747	TMF1	Cells_EBV-transformed_lymphocytes	Proximal	-1.35	0.000606
ENSG00000273702	RP11-758H9.2	Adipose_Subcutaneous	Proximal	0.82	0.000608
ENSG00000198018	ENTPD7	Colon_Sigmoid	Female	1.55	0.000609
ENSG00000165124	SVEP1	Cells_EBV-transformed_lymphocytes	Colon	-1.1	0.000611
ENSG00000162704	ARPC5	Colon_Transverse	Male	-3.26	0.000616
ENSG00000266498	RP11-45M22.5	Colon_Transverse	Female	-3.42	0.000616
ENSG00000066117	SMARCD1	Colon_Sigmoid	Female	3.25	0.000618
ENSG00000140400	MAN2C1	Whole_Blood	Distal	3.39	0.000624
ENSG00000204580	DDR1	Colon_Transverse	Colon	-0.42	0.000624
ENSG00000125122	LRRC29	Colon_Sigmoid	Colon	-1.51	0.000624
ENSG00000255587	RAB44	Cells_EBV-transformed_lymphocytes	Rectal	-1.09	0.000627
ENSG00000099290	WASHC2A	Whole_Blood	Colon	1.43	0.000627
ENSG00000272462	U91328.19	Whole_Blood	Female	1.91	0.000628
ENSG00000091157	WDR7	Colon_Sigmoid	Colon	-1.38	0.000629
ENSG00000087303	NID2	Colon_Transverse	Female	1.54	0.000631
ENSG00000274414	RP5-965G21.4	Cells_EBV-transformed_lymphocytes	Rectal	1.84	0.000632
ENSG00000148344	PTGES	Colon_Transverse	Colon	2.34	0.000633
ENSG00000276180	HIST1H4I	Whole_Blood	Colon	-0.06	0.000637
ENSG00000169371	SNUPN	Adipose_Visceral_Omentum	Colon	3.37	0.00064
ENSG00000115073	ACTR1B	Adipose_Visceral_Omentum	Female	-3.03	0.000642
ENSG00000153214	TMEM87B	Colon_Transverse	Rectal	-0.17	0.000644
ENSG00000127311	HELB	Colon_Transverse	Colon	3.38	0.000644
ENSG00000145439	CBR4	Whole_Blood	Female	-0.18	0.000645
ENSG00000132881	RSG1	Cells_EBV-transformed_lymphocytes	Colon	-0.77	0.000646
ENSG00000106089	STX1A	Adipose_Subcutaneous	Overall	1.51	0.000646
ENSG00000235100	RP11-80H5.9	Colon_Transverse	Male	3.45	0.000647
ENSG00000140939	NOL3	Colon_Transverse	Colon	1.16	0.000649
ENSG00000102554	KLF5	Adipose_Subcutaneous	Male	-0.27	0.000651
ENSG00000101079	NDRG3	Colon_Transverse	Proximal	-2.09	0.000654
ENSG00000258366	RTEL1	Cells_EBV-transformed_lymphocytes	Colon	-1.64	0.000655
ENSG00000153214	TMEM87B	Adipose_Visceral_Omentum	Male	0.75	0.000656
ENSG00000014919	COX15	Cells_EBV-transformed_lymphocytes	Female	0.87	0.00066
ENSG00000267014	LINC01532	Adipose_Visceral_Omentum	Female	-3.4	0.000667
ENSG00000135740	SLC9A5	Cells_EBV-transformed_lymphocytes	Female	2.35	0.000668
ENSG00000143851	PTPN7	Cells_EBV-transformed_lymphocytes	Female	1.5	0.000669
ENSG00000168538	TRAPPC11	Colon_Transverse	Colon	0.4	0.000673
ENSG00000176681	LRRC37A	Adipose_Subcutaneous	Proximal	-3.4	0.000675
ENSG00000106351	AGFG2	Cells_EBV-transformed_lymphocytes	Colon	1.85	0.000676
ENSG00000231817	LINC01198	Adipose_Visceral_Omentum	Female	-1.8	0.000677
ENSG00000119917	IFIT3	Adipose_Subcutaneous	Rectal	-2.04	0.000678
ENSG00000188100	FAM25A	Adipose_Visceral_Omentum	Rectal	2.58	0.000679
ENSG00000101654	RNMT	Colon_Transverse	Colon	3.07	0.00068
ENSG00000233077	LINC01271	Whole_Blood	Female	0.67	0.000681
ENSG00000144224	UBXN4	Colon_Sigmoid	Overall	-1.61	0.000683
ENSG00000228022	HCG20	Adipose_Subcutaneous	Colon	-0.69	0.000684
ENSG00000182950	ODF3L1	Cells_EBV-transformed_lymphocytes	Colon	3.4	0.000685
ENSG00000166278	C2	Colon_Transverse	Male	1.67	0.000687
ENSG00000101144	BMP7	Colon_Sigmoid	Rectal	1.7	0.000687
ENSG00000164032	H2AFZ	Whole_Blood	Male	3.35	0.000688
ENSG00000260274	RP11-817O13.8	Cells_EBV-transformed_lymphocytes	Colon	2.65	0.000689
ENSG00000100038	TOP3B	Colon_Transverse	Male	3.01	0.000691
ENSG00000091972	CD200	Colon_Transverse	Colon	0.36	0.000691
ENSG00000197558	SSPO	Adipose_Subcutaneous	Rectal	0.29	0.000692
ENSG00000076650	GPATCH1	Whole_Blood	Distal	-1.77	0.000692
ENSG00000121653	MAPK8IP1	Adipose_Visceral_Omentum	Male	-3.64	0.000696
ENSG00000168397	ATG4B	Colon_Sigmoid	Overall	3.44	0.000697
ENSG00000175538	KCNE3	Adipose_Visceral_Omentum	Overall	0.98	0.000697
ENSG00000027847	B4GALT7	Cells_EBV-transformed_lymphocytes	Female	-3.38	0.000699
ENSG00000179934	CCR8	Whole_Blood	Distal	-2.03	0.0007
ENSG00000258366	RTEL1	Cells_EBV-transformed_lymphocytes	Proximal	-1.48	0.000707
ENSG00000176678	FOXL1	Adipose_Visceral_Omentum	Colon	2.96	0.00071
ENSG00000182749	PAQR7	Adipose_Subcutaneous	Female	3.38	0.000714
ENSG00000152782	PANK1	Colon_Transverse	Rectal	0.11	0.000716
ENSG00000234127	TRIM26	Colon_Sigmoid	Overall	0.39	0.000717
ENSG00000101405	OXT	Colon_Transverse	Overall	-1.91	0.000721
ENSG00000111737	RAB35	Whole_Blood	Overall	1.26	0.000722
ENSG00000126391	FRMD8	Colon_Transverse	Overall	3.38	0.000723
ENSG00000204657	OR2H2	Whole_Blood	Colon	0.64	0.000723
ENSG00000134824	FADS2	Whole_Blood	Proximal	-1.42	0.000725
ENSG00000161091	MFSD12	Adipose_Subcutaneous	Overall	-0.43	0.000726
ENSG00000166278	C2	Colon_Transverse	Distal	1.86	0.000728
ENSG00000176402	GJC3	Colon_Sigmoid	Male	-2.29	0.00073
ENSG00000196712	NF1	Whole_Blood	Female	0.25	0.000736
ENSG00000105329	TGFB1	Whole_Blood	Colon	0.96	0.000736
ENSG00000130638	ATXN10	Adipose_Visceral_Omentum	Proximal	-2.67	0.000738
ENSG00000125122	LRRC29	Whole_Blood	Female	-1.57	0.000738
ENSG00000078814	MYH7B	Colon_Transverse	Male	-3.3	0.00074
ENSG00000226979	LTA	Adipose_Visceral_Omentum	Proximal	-0.21	0.000741
ENSG00000088325	TPX2	Adipose_Visceral_Omentum	Proximal	2.34	0.000741
ENSG00000274156	RP11-407N8.6	Colon_Transverse	Colon	-2.47	0.000744
ENSG00000136286	MYO1G	Adipose_Visceral_Omentum	Colon	0.49	0.000744
ENSG00000162746	FCRLB	Colon_Sigmoid	Female	-0.08	0.000749
ENSG00000173889	PHC3	Whole_Blood	Proximal	0.87	0.00075
ENSG00000231826	LINC01819	Adipose_Visceral_Omentum	Rectal	3.47	0.00075
ENSG00000128951	DUT	Cells_EBV-transformed_lymphocytes	Male	-2.33	0.000751
ENSG00000102554	KLF5	Adipose_Subcutaneous	Colon	-0.76	0.000752
ENSG00000135127	BICDL1	Adipose_Subcutaneous	Distal	3.55	0.000754
ENSG00000213420	GPC2	Colon_Sigmoid	Proximal	-1.02	0.000754
ENSG00000176678	FOXL1	Adipose_Visceral_Omentum	Distal	2.73	0.000757
ENSG00000213722	DDAH2	Adipose_Subcutaneous	Colon	-1.24	0.000758
ENSG00000150477	KIAA1328	Colon_Transverse	Colon	2.97	0.000759
ENSG00000135723	FHOD1	Colon_Transverse	Colon	0.44	0.00076
ENSG00000135698	MPHOSPH6	Colon_Sigmoid	Rectal	2.13	0.000761
ENSG00000130725	UBE2M	Colon_Transverse	Female	2.59	0.000764
ENSG00000124782	RREB1	Cells_EBV-transformed_lymphocytes	Overall	3.1	0.000765
ENSG00000272468	RP1-86C11.7	Whole_Blood	Colon	-2.46	0.000765
ENSG00000153214	TMEM87B	Adipose_Visceral_Omentum	Overall	0.62	0.000766
ENSG00000006451	RALA	Whole_Blood	Colon	-1.94	0.000767
ENSG00000054803	CBLN4	Adipose_Visceral_Omentum	Overall	3.36	0.000771
ENSG00000124508	BTN2A2	Whole_Blood	Female	1.53	0.000773
ENSG00000065618	COL17A1	Cells_EBV-transformed_lymphocytes	Rectal	-0.08	0.000773
ENSG00000117362	APH1A	Colon_Transverse	Colon	2.01	0.000777
ENSG00000214435	AS3MT	Adipose_Visceral_Omentum	Proximal	0.43	0.00078
ENSG00000085514	PILRA	Adipose_Visceral_Omentum	Overall	3.35	0.000784
ENSG00000110245	APOC3	Cells_EBV-transformed_lymphocytes	Male	0.13	0.000785
ENSG00000091157	WDR7	Colon_Sigmoid	Proximal	-1.35	0.000786
ENSG00000130724	CHMP2A	Whole_Blood	Proximal	1.72	0.000787
ENSG00000273983	HIST1H3G	Whole_Blood	Proximal	-3.36	0.000787
ENSG00000272218	RP11-11N5.3	Adipose_Subcutaneous	Male	-3.36	0.000788
ENSG00000165215	CLDN3	Colon_Transverse	Overall	1.12	0.000788
ENSG00000223387	LINC02068	Cells_EBV-transformed_lymphocytes	Distal	-3.35	0.000795
ENSG00000273319	RP11-138A9.2	Adipose_Visceral_Omentum	Female	3.01	0.000795
ENSG00000171757	LRRC34	Adipose_Subcutaneous	Overall	1.14	0.000795
ENSG00000066923	STAG3	Colon_Sigmoid	Rectal	-1.03	0.0008
ENSG00000180871	CXCR2	Cells_EBV-transformed_lymphocytes	Proximal	3.32	0.000801
ENSG00000144674	GOLGA4	Colon_Transverse	Proximal	-0.47	0.000803
ENSG00000138623	SEMA7A	Colon_Sigmoid	Proximal	-1.01	0.000804
ENSG00000196126	HLA-DRB1	Adipose_Subcutaneous	Male	-2.22	0.000804
ENSG00000137764	MAP2K5	Colon_Transverse	Overall	3.4	0.000809
ENSG00000160862	AZGP1	Cells_EBV-transformed_lymphocytes	Female	-3.35	0.000809
ENSG00000184545	DUSP8	Cells_EBV-transformed_lymphocytes	Overall	3.23	0.00081
ENSG00000183431	SF3A3	Cells_EBV-transformed_lymphocytes	Colon	3.49	0.000812
ENSG00000138182	KIF20B	Colon_Transverse	Male	2.35	0.000812
ENSG00000232118	BACH1-AS1	Adipose_Subcutaneous	Overall	-2.52	0.000813
ENSG00000010322	NISCH	Cells_EBV-transformed_lymphocytes	Rectal	-2.61	0.000813
ENSG00000177669	MBOAT4	Whole_Blood	Overall	2.39	0.000816
ENSG00000091732	ZC3HC1	Whole_Blood	Proximal	-3.1	0.00082
ENSG00000118526	TCF21	Adipose_Subcutaneous	Distal	0.49	0.000821
ENSG00000155393	HEATR3	Adipose_Visceral_Omentum	Male	3.29	0.000825
ENSG00000162241	SLC25A45	Colon_Sigmoid	Colon	-3.33	0.000825
ENSG00000217930	PAM16	Colon_Sigmoid	Proximal	-1.45	0.000825
ENSG00000091732	ZC3HC1	Colon_Transverse	Male	-3.36	0.000825
ENSG00000206344	HCG27	Cells_EBV-transformed_lymphocytes	Rectal	2.46	0.000826
ENSG00000089022	MAPKAPK5	Adipose_Subcutaneous	Male	-3.43	0.000827
ENSG00000139636	LMBR1L	Colon_Transverse	Female	3.55	0.000831
ENSG00000159322	ADPGK	Colon_Transverse	Overall	1.47	0.000831
ENSG00000173960	UBXN2A	Adipose_Subcutaneous	Distal	2.76	0.000833
ENSG00000196642	RABL6	Colon_Transverse	Overall	-0.14	0.000838
ENSG00000260456	C16orf95	Adipose_Subcutaneous	Male	0.79	0.000842
ENSG00000123810	B9D2	Adipose_Subcutaneous	Rectal	-3.34	0.000845
ENSG00000198342	ZNF442	Whole_Blood	Male	1.36	0.000848
ENSG00000204257	HLA-DMA	Colon_Sigmoid	Proximal	0.78	0.00085
ENSG00000260259	LINC02166	Adipose_Subcutaneous	Distal	-1.71	0.000851
ENSG00000203896	LIME1	Whole_Blood	Colon	1.21	0.000856
ENSG00000125787	GNRH2	Cells_EBV-transformed_lymphocytes	Overall	-2.79	0.000858
ENSG00000136141	LRCH1	Adipose_Visceral_Omentum	Colon	-1.09	0.000862
ENSG00000174197	MGA	Adipose_Subcutaneous	Distal	-0.11	0.000865
ENSG00000108179	PPIF	Whole_Blood	Colon	1.3	0.000868
ENSG00000083838	ZNF446	Colon_Sigmoid	Male	-3.09	0.000871
ENSG00000277938	RP5-965G21.3	Colon_Transverse	Distal	-2.98	0.000877
ENSG00000123810	B9D2	Colon_Sigmoid	Female	-3.33	0.00088
ENSG00000145996	CDKAL1	Cells_EBV-transformed_lymphocytes	Colon	-2.79	0.000883
ENSG00000176635	HORMAD2	Adipose_Subcutaneous	Overall	3.32	0.000885
ENSG00000161813	LARP4	Adipose_Subcutaneous	Female	1.62	0.000886
ENSG00000116288	PARK7	Adipose_Visceral_Omentum	Proximal	-3.15	0.000893
ENSG00000066923	STAG3	Colon_Sigmoid	Colon	-1.16	0.000895
ENSG00000088992	TESC	Colon_Transverse	Overall	-0.71	0.000898
ENSG00000100997	ABHD12	Colon_Transverse	Rectal	-3.34	0.000903
ENSG00000089248	ERP29	Colon_Transverse	Colon	-3.32	0.000908
ENSG00000049656	CLPTM1L	Adipose_Visceral_Omentum	Proximal	-0.7	0.000911
ENSG00000088992	TESC	Colon_Transverse	Colon	-1.46	0.000911
ENSG00000152475	ZNF837	Adipose_Visceral_Omentum	Overall	2.43	0.000911
ENSG00000124508	BTN2A2	Colon_Sigmoid	Rectal	1.72	0.000915
ENSG00000171914	TLN2	Adipose_Subcutaneous	Female	0.28	0.000919
ENSG00000112419	PHACTR2	Colon_Transverse	Overall	-2.47	0.00092
ENSG00000197093	GAL3ST4	Colon_Sigmoid	Colon	-2.46	0.000928
ENSG00000103194	USP10	Colon_Transverse	Overall	0.78	0.000929
ENSG00000198901	PRC1	Cells_EBV-transformed_lymphocytes	Colon	0.46	0.000931
ENSG00000163935	SFMBT1	Colon_Transverse	Overall	0.4	0.000933
ENSG00000181541	MAB21L2	Adipose_Subcutaneous	Overall	-2.23	0.000934
ENSG00000168334	XIRP1	Cells_EBV-transformed_lymphocytes	Overall	-0.64	0.000935
ENSG00000042832	TG	Whole_Blood	Colon	-3.51	0.000941
ENSG00000135108	FBXO21	Whole_Blood	Distal	0.52	0.000942
ENSG00000108106	UBE2S	Whole_Blood	Overall	-2.56	0.000944
ENSG00000196821	C6orf106	Adipose_Subcutaneous	Overall	-1.88	0.000944
ENSG00000166526	ZNF3	Colon_Transverse	Overall	-0.56	0.000948
ENSG00000108107	RPL28	Colon_Transverse	Distal	-3.23	0.000951
ENSG00000137834	SMAD6	Whole_Blood	Female	0.72	0.000952
ENSG00000168273	SMIM4	Whole_Blood	Male	-1.02	0.000953
ENSG00000087365	SF3B2	Adipose_Subcutaneous	Rectal	-2.88	0.000953
ENSG00000111321	LTBR	Adipose_Visceral_Omentum	Colon	3.18	0.000955
ENSG00000111897	SERINC1	Colon_Transverse	Distal	-1.16	0.000955
ENSG00000214435	AS3MT	Whole_Blood	Colon	-0.04	0.000956
ENSG00000149639	SOGA1	Cells_EBV-transformed_lymphocytes	Overall	2.82	0.000957
ENSG00000143476	DTL	Colon_Transverse	Distal	-0.96	0.000959
ENSG00000124782	RREB1	Colon_Transverse	Female	3.02	0.000959
ENSG00000127837	AAMP	Whole_Blood	Female	3.43	0.000962
ENSG00000184378	ACTRT3	Colon_Transverse	Overall	1.39	0.000966
ENSG00000261211	RP1-80N2.3	Whole_Blood	Colon	1.11	0.000968
ENSG00000121552	CSTA	Cells_EBV-transformed_lymphocytes	Female	0.98	0.000969
ENSG00000263513	FAM72C	Cells_EBV-transformed_lymphocytes	Proximal	-3.26	0.000971
ENSG00000185862	EVI2B	Whole_Blood	Distal	1.65	0.000971
ENSG00000089248	ERP29	Whole_Blood	Overall	-3.3	0.000973
ENSG00000113520	IL4	Cells_EBV-transformed_lymphocytes	Distal	-0.26	0.000974
ENSG00000240849	TMEM189	Adipose_Visceral_Omentum	Distal	-1.65	0.000975
ENSG00000198502	HLA-DRB5	Adipose_Subcutaneous	Colon	-3.29	0.000977
ENSG00000121716	PILRB	Cells_EBV-transformed_lymphocytes	Overall	3.29	0.000981
ENSG00000176148	TCP11L1	Adipose_Subcutaneous	Distal	3.27	0.000985
ENSG00000153208	MERTK	Whole_Blood	Distal	-0.51	0.000986
ENSG00000125787	GNRH2	Cells_EBV-transformed_lymphocytes	Male	-2	0.000987
ENSG00000177150	FAM210A	Cells_EBV-transformed_lymphocytes	Colon	1.29	0.000987
ENSG00000101144	BMP7	Colon_Sigmoid	Male	1.03	0.000988
ENSG00000112624	GLTSCR1L	Colon_Transverse	Overall	-0.97	0.00099
ENSG00000214300	SPDYE3	Adipose_Subcutaneous	Overall	0.01	0.000991
ENSG00000198892	SHISA4	Adipose_Visceral_Omentum	Overall	-1.98	0.000991
ENSG00000197915	HRNR	Colon_Sigmoid	Overall	2.97	0.000992
ENSG00000130589	HELZ2	Colon_Transverse	Proximal	2.67	0.000994
ENSG00000055955	ITIH4	Colon_Sigmoid	Rectal	2.13	0.000998
ENSG00000103194	USP10	Colon_Transverse	Proximal	1.43	0.000999
ENSG00000155393	HEATR3	Adipose_Visceral_Omentum	Colon	3.24	0.001
ENSG00000204410	MSH5	Adipose_Visceral_Omentum	Male	-0.83	0.001
ENSG00000204410	MSH5	Adipose_Visceral_Omentum	Colon	-1.11	0.001
ENSG00000197114	ZGPAT	Whole_Blood	Female	-3.29	0.001
ENSG00000115073	ACTR1B	Whole_Blood	Overall	-3.07	0.00101
ENSG00000177150	FAM210A	Cells_EBV-transformed_lymphocytes	Rectal	1.61	0.00101
ENSG00000088992	TESC	Adipose_Subcutaneous	Female	-0.36	0.00101
ENSG00000115234	SNX17	Adipose_Subcutaneous	Overall	-1.11	0.00101
ENSG00000125378	BMP4	Whole_Blood	Overall	1.92	0.00101
ENSG00000203896	LIME1	Whole_Blood	Overall	1.77	0.00101
ENSG00000115073	ACTR1B	Whole_Blood	Distal	-3.29	0.00101
ENSG00000263033	RP11-396B14.2	Adipose_Subcutaneous	Proximal	-0.52	0.00101
ENSG00000137672	TRPC6	Colon_Transverse	Male	-0.04	0.00102
ENSG00000235109	ZSCAN31	Whole_Blood	Overall	0.04	0.00102
ENSG00000164615	CAMLG	Colon_Transverse	Distal	2.37	0.00102
ENSG00000101306	MYLK2	Colon_Sigmoid	Colon	0.33	0.00102
ENSG00000105974	CAV1	Whole_Blood	Proximal	1.55	0.00102
ENSG00000179044	EXOC3L1	Adipose_Subcutaneous	Female	3.28	0.00102
ENSG00000243147	MRPL33	Cells_EBV-transformed_lymphocytes	Male	-3.28	0.00102
ENSG00000276180	HIST1H4I	Whole_Blood	Overall	-0.57	0.00102
ENSG00000150477	KIAA1328	Colon_Transverse	Male	2.97	0.00102
ENSG00000283597	FAM169B	Adipose_Visceral_Omentum	Rectal	1.24	0.00103
ENSG00000184076	UQCR10	Colon_Transverse	Proximal	-0.18	0.00104
ENSG00000165617	DACT1	Colon_Transverse	Female	-1.97	0.00104
ENSG00000204308	RNF5	Colon_Transverse	Rectal	-3.24	0.00104
ENSG00000108179	PPIF	Whole_Blood	Overall	0.83	0.00104
ENSG00000269994	RP11-276H19.2	Colon_Transverse	Overall	3.45	0.00104
ENSG00000162733	DDR2	Adipose_Visceral_Omentum	Overall	0.63	0.00104
ENSG00000152767	FARP1	Whole_Blood	Distal	2.42	0.00104
ENSG00000120693	SMAD9	Whole_Blood	Female	-1.1	0.00104
ENSG00000083845	RPS5	Whole_Blood	Colon	3.61	0.00104
ENSG00000196526	AFAP1	Whole_Blood	Overall	-0.7	0.00105
ENSG00000213719	CLIC1	Colon_Transverse	Rectal	-2.76	0.00105
ENSG00000248360	LINC00504	Adipose_Visceral_Omentum	Distal	3.28	0.00105
ENSG00000204498	NFKBIL1	Adipose_Subcutaneous	Male	0.43	0.00105
ENSG00000050426	LETMD1	Colon_Transverse	Colon	-0.23	0.00106
ENSG00000183379	SYNDIG1L	Adipose_Visceral_Omentum	Rectal	2.21	0.00106
ENSG00000213988	ZNF90	Colon_Transverse	Colon	-2.57	0.00106
ENSG00000126860	EVI2A	Cells_EBV-transformed_lymphocytes	Distal	-3.38	0.00106
ENSG00000275179	RP4-737E23.7	Adipose_Subcutaneous	Colon	-3.27	0.00106
ENSG00000125787	GNRH2	Colon_Transverse	Distal	-2.94	0.00106
ENSG00000112561	TFEB	Cells_EBV-transformed_lymphocytes	Overall	0.54	0.00106
ENSG00000140398	NEIL1	Whole_Blood	Distal	1.22	0.00107
ENSG00000115850	LCT	Cells_EBV-transformed_lymphocytes	Overall	-3.27	0.00107
ENSG00000177150	FAM210A	Cells_EBV-transformed_lymphocytes	Male	0.32	0.00107
ENSG00000108100	CCNY	Cells_EBV-transformed_lymphocytes	Colon	-3.27	0.00107
ENSG00000137185	ZSCAN9	Colon_Sigmoid	Proximal	0.93	0.00107
ENSG00000226029	LINC01772	Cells_EBV-transformed_lymphocytes	Distal	-0.89	0.00107
ENSG00000135722	FBXL8	Colon_Transverse	Female	3.27	0.00108
ENSG00000108106	UBE2S	Whole_Blood	Colon	-2.5	0.00108
ENSG00000111300	NAA25	Colon_Sigmoid	Overall	3.14	0.00108
ENSG00000179044	EXOC3L1	Colon_Transverse	Colon	3.27	0.00108
ENSG00000078804	TP53INP2	Adipose_Visceral_Omentum	Rectal	-3.06	0.00109
ENSG00000196123	KIAA0895L	Colon_Transverse	Overall	2.62	0.00109
ENSG00000205707	ETFRF1	Adipose_Subcutaneous	Overall	-0.83	0.00109
ENSG00000273983	HIST1H3G	Whole_Blood	Colon	-3.26	0.00109
ENSG00000188938	FAM120AOS	Whole_Blood	Proximal	-1.38	0.0011
ENSG00000187626	ZKSCAN4	Colon_Transverse	Overall	2.57	0.0011
ENSG00000006451	RALA	Cells_EBV-transformed_lymphocytes	Distal	-1.79	0.0011
ENSG00000008323	PLEKHG6	Adipose_Visceral_Omentum	Overall	0.37	0.0011
ENSG00000132821	VSTM2L	Adipose_Visceral_Omentum	Proximal	0.44	0.0011
ENSG00000142530	FAM71E1	Adipose_Subcutaneous	Female	-0.21	0.0011
ENSG00000121413	ZSCAN18	Adipose_Subcutaneous	Rectal	-2.33	0.00111
ENSG00000148584	A1CF	Colon_Transverse	Proximal	3.26	0.00111
ENSG00000108468	CBX1	Colon_Sigmoid	Female	-2.99	0.00111
ENSG00000158691	ZSCAN12	Cells_EBV-transformed_lymphocytes	Colon	-0.78	0.00112
ENSG00000138834	MAPK8IP3	Cells_EBV-transformed_lymphocytes	Male	1.19	0.00113
ENSG00000158691	ZSCAN12	Cells_EBV-transformed_lymphocytes	Female	-0.69	0.00113
ENSG00000205765	C5orf51	Adipose_Visceral_Omentum	Female	3.26	0.00113
ENSG00000228919	AC097381.1	Adipose_Subcutaneous	Overall	3.26	0.00113
ENSG00000055118	KCNH2	Adipose_Subcutaneous	Proximal	-0.42	0.00113
ENSG00000160299	PCNT	Adipose_Visceral_Omentum	Distal	-3.15	0.00113
ENSG00000230131	RP11-282I1.1	Colon_Sigmoid	Rectal	3.25	0.00114
ENSG00000164465	DCBLD1	Adipose_Subcutaneous	Overall	1.45	0.00114
ENSG00000213339	QTRT1	Cells_EBV-transformed_lymphocytes	Overall	-0.2	0.00114
ENSG00000171962	DRC3	Colon_Sigmoid	Rectal	-2.61	0.00114
ENSG00000170074	FAM153A	Whole_Blood	Female	-2.32	0.00114
ENSG00000168397	ATG4B	Colon_Sigmoid	Distal	3.09	0.00114
ENSG00000204713	TRIM27	Cells_EBV-transformed_lymphocytes	Colon	0.27	0.00114
ENSG00000197093	GAL3ST4	Colon_Sigmoid	Proximal	-2.33	0.00114
ENSG00000165997	ARL5B	Colon_Transverse	Proximal	0.49	0.00114
ENSG00000197982	C1orf122	Cells_EBV-transformed_lymphocytes	Overall	-0.45	0.00114
ENSG00000140521	POLG	Adipose_Subcutaneous	Male	3.23	0.00115
ENSG00000204842	ATXN2	Colon_Sigmoid	Male	-0.4	0.00115
ENSG00000105329	TGFB1	Whole_Blood	Overall	1.24	0.00115
ENSG00000135457	TFCP2	Adipose_Subcutaneous	Distal	0.01	0.00115
ENSG00000067955	CBFB	Cells_EBV-transformed_lymphocytes	Colon	-3	0.00115
ENSG00000185532	PRKG1	Adipose_Subcutaneous	Colon	-3.18	0.00115
ENSG00000163466	ARPC2	Adipose_Visceral_Omentum	Female	3.36	0.00115
ENSG00000274180	NATD1	Whole_Blood	Overall	1.71	0.00116
ENSG00000119574	ZBTB45	Colon_Sigmoid	Female	-1.49	0.00116
ENSG00000103496	STX4	Colon_Transverse	Proximal	0.53	0.00116
ENSG00000259834	RP11-284N8.3	Colon_Sigmoid	Colon	-1.44	0.00116
ENSG00000277938	RP5-965G21.3	Colon_Transverse	Overall	-2.69	0.00117
ENSG00000232196	MTRNR2L4	Adipose_Subcutaneous	Female	-2.43	0.00117
ENSG00000144580	CNOT9	Adipose_Subcutaneous	Female	-0.56	0.00118
ENSG00000261526	CTB-31O20.2	Adipose_Subcutaneous	Distal	-0.74	0.00118
ENSG00000172380	GNG12	Cells_EBV-transformed_lymphocytes	Colon	-0.7	0.00119
ENSG00000204644	ZFP57	Cells_EBV-transformed_lymphocytes	Overall	3.21	0.00119
ENSG00000101665	SMAD7	Colon_Sigmoid	Female	1.92	0.00119
ENSG00000130193	THEM6	Whole_Blood	Colon	-0.24	0.00119
ENSG00000057149	SERPINB3	Colon_Transverse	Colon	-3.24	0.00119
ENSG00000124126	PREX1	Whole_Blood	Male	2.34	0.0012
ENSG00000075568	TMEM131	Whole_Blood	Colon	-0.26	0.0012
ENSG00000237595	RP11-112L6.3	Colon_Transverse	Overall	-3.18	0.0012
ENSG00000130589	HELZ2	Colon_Transverse	Female	3.01	0.0012
ENSG00000140835	CHST4	Adipose_Subcutaneous	Distal	3.23	0.0012
ENSG00000152763	WDR78	Colon_Transverse	Overall	-3.37	0.0012
ENSG00000198892	SHISA4	Adipose_Visceral_Omentum	Colon	-1.83	0.0012
ENSG00000266411	RP11-180P8.3	Adipose_Visceral_Omentum	Overall	3.24	0.00121
ENSG00000165171	WBSCR27	Colon_Sigmoid	Overall	-1.93	0.00121
ENSG00000064989	CALCRL	Adipose_Visceral_Omentum	Proximal	-0.08	0.00121
ENSG00000125378	BMP4	Whole_Blood	Colon	1.23	0.00121
ENSG00000204310	AGPAT1	Adipose_Visceral_Omentum	Colon	-0.88	0.00121
ENSG00000274184	RP11-158H5.8	Adipose_Subcutaneous	Colon	3.19	0.00121
ENSG00000110090	CPT1A	Adipose_Subcutaneous	Rectal	-1.87	0.00122
ENSG00000110881	ASIC1	Adipose_Visceral_Omentum	Female	-2.52	0.00122
ENSG00000228559	RP3-340B19.3	Adipose_Subcutaneous	Female	-2.15	0.00122
ENSG00000131400	NAPSA	Adipose_Visceral_Omentum	Rectal	-3.23	0.00123
ENSG00000198556	ZNF789	Colon_Transverse	Rectal	1.26	0.00123
ENSG00000126391	FRMD8	Colon_Transverse	Male	3.23	0.00123
ENSG00000149485	FADS1	Adipose_Visceral_Omentum	Proximal	2.24	0.00123
ENSG00000177105	RHOG	Adipose_Subcutaneous	Proximal	-1.73	0.00123
ENSG00000159314	ARHGAP27	Cells_EBV-transformed_lymphocytes	Female	1.47	0.00123
ENSG00000231028	LINC00271	Adipose_Subcutaneous	Proximal	-3.21	0.00124
ENSG00000006194	ZNF263	Whole_Blood	Female	-3.2	0.00124
ENSG00000123384	LRP1	Adipose_Visceral_Omentum	Distal	-1.23	0.00124
ENSG00000130724	CHMP2A	Whole_Blood	Male	1.32	0.00124
ENSG00000204482	LST1	Cells_EBV-transformed_lymphocytes	Female	0.54	0.00125
ENSG00000089022	MAPKAPK5	Adipose_Visceral_Omentum	Proximal	-3.43	0.00125
ENSG00000197903	HIST1H2BK	Cells_EBV-transformed_lymphocytes	Rectal	0.97	0.00125
ENSG00000198574	SH2D1B	Colon_Transverse	Distal	-3.22	0.00125
ENSG00000152953	STK32B	Adipose_Visceral_Omentum	Female	3.23	0.00125
ENSG00000204613	TRIM10	Colon_Sigmoid	Colon	-1.87	0.00126
ENSG00000111266	DUSP16	Whole_Blood	Overall	1.53	0.00126
ENSG00000140575	IQGAP1	Adipose_Subcutaneous	Proximal	2.71	0.00126
ENSG00000154803	FLCN	Cells_EBV-transformed_lymphocytes	Overall	-2.64	0.00126
ENSG00000197043	ANXA6	Cells_EBV-transformed_lymphocytes	Overall	-2.71	0.00126
ENSG00000146833	TRIM4	Whole_Blood	Female	-3.18	0.00126
ENSG00000169371	SNUPN	Adipose_Visceral_Omentum	Distal	3.19	0.00126
ENSG00000054803	CBLN4	Adipose_Visceral_Omentum	Distal	3.22	0.00126
ENSG00000196821	C6orf106	Adipose_Visceral_Omentum	Colon	-1.4	0.00127
ENSG00000100994	PYGB	Cells_EBV-transformed_lymphocytes	Overall	-1.57	0.00127
ENSG00000137273	FOXF2	Adipose_Visceral_Omentum	Distal	-2.77	0.00127
ENSG00000049249	TNFRSF9	Whole_Blood	Proximal	3.13	0.00127
ENSG00000136141	LRCH1	Whole_Blood	Overall	-1.15	0.00128
ENSG00000154803	FLCN	Cells_EBV-transformed_lymphocytes	Distal	-3.13	0.00128
ENSG00000075568	TMEM131	Whole_Blood	Distal	-0.14	0.00128
ENSG00000156958	GALK2	Adipose_Visceral_Omentum	Overall	-2.44	0.00128
ENSG00000167397	VKORC1	Colon_Sigmoid	Overall	-0.66	0.00128
ENSG00000100027	YPEL1	Colon_Transverse	Rectal	0.46	0.00129
ENSG00000136932	TRMO	Colon_Transverse	Proximal	3.29	0.00129
ENSG00000110777	POU2AF1	Whole_Blood	Distal	-1.09	0.00129
ENSG00000253658	LINC01592	Adipose_Subcutaneous	Proximal	-3.22	0.0013
ENSG00000130669	PAK4	Adipose_Visceral_Omentum	Rectal	-0.66	0.0013
ENSG00000093167	LRRFIP2	Cells_EBV-transformed_lymphocytes	Colon	-0.86	0.0013
ENSG00000239732	TLR9	Whole_Blood	Male	2.51	0.0013
ENSG00000213062	RP1-206D15.6	Cells_EBV-transformed_lymphocytes	Overall	0.58	0.0013
ENSG00000261526	CTB-31O20.2	Adipose_Subcutaneous	Colon	-1.11	0.00131
ENSG00000272068	RP11-284F21.9	Colon_Transverse	Female	2.28	0.00131
ENSG00000239732	TLR9	Adipose_Subcutaneous	Proximal	2.19	0.00131
ENSG00000184378	ACTRT3	Colon_Transverse	Colon	1.72	0.00132
ENSG00000141905	NFIC	Adipose_Visceral_Omentum	Female	2.45	0.00132
ENSG00000162896	PIGR	Adipose_Visceral_Omentum	Rectal	0.32	0.00132
ENSG00000188186	LAMTOR4	Cells_EBV-transformed_lymphocytes	Rectal	0.39	0.00132
ENSG00000179934	CCR8	Whole_Blood	Colon	-2.05	0.00132
ENSG00000232629	HLA-DQB2	Colon_Sigmoid	Proximal	-0.93	0.00133
ENSG00000182871	COL18A1	Adipose_Subcutaneous	Distal	-2.33	0.00133
ENSG00000099364	FBXL19	Colon_Sigmoid	Proximal	1.25	0.00133
ENSG00000112812	PRSS16	Whole_Blood	Colon	3.01	0.00133
ENSG00000243147	MRPL33	Cells_EBV-transformed_lymphocytes	Overall	-3.21	0.00133
ENSG00000101665	SMAD7	Colon_Sigmoid	Colon	1.4	0.00134
ENSG00000078747	ITCH	Adipose_Subcutaneous	Male	2.98	0.00135
ENSG00000101200	AVP	Adipose_Subcutaneous	Female	-3.21	0.00135
ENSG00000173960	UBXN2A	Adipose_Subcutaneous	Colon	1.94	0.00135
ENSG00000112964	GHR	Adipose_Subcutaneous	Female	0.69	0.00136
ENSG00000168090	COPS6	Adipose_Subcutaneous	Overall	-0.73	0.00136
ENSG00000272800	RP11-438L19.1	Adipose_Visceral_Omentum	Overall	0.79	0.00136
ENSG00000188263	IL17REL	Colon_Transverse	Rectal	-3.2	0.00137
ENSG00000131849	ZNF132	Colon_Sigmoid	Overall	-3.18	0.00137
ENSG00000075568	TMEM131	Whole_Blood	Overall	0.6	0.00137
ENSG00000129514	FOXA1	Colon_Sigmoid	Overall	-0.42	0.00138
ENSG00000144677	CTDSPL	Adipose_Visceral_Omentum	Overall	-0.02	0.00138
ENSG00000106351	AGFG2	Cells_EBV-transformed_lymphocytes	Overall	1.64	0.00139
ENSG00000162241	SLC25A45	Adipose_Subcutaneous	Overall	-3.08	0.00139
ENSG00000204371	EHMT2	Whole_Blood	Overall	-0.01	0.00139
ENSG00000184232	OAF	Cells_EBV-transformed_lymphocytes	Rectal	-0.69	0.0014
ENSG00000135220	UGT2A3	Colon_Transverse	Overall	0.39	0.0014
ENSG00000087237	CETP	Adipose_Visceral_Omentum	Rectal	-2.42	0.0014
ENSG00000095932	SMIM24	Colon_Transverse	Female	-1.94	0.0014
ENSG00000149679	CABLES2	Colon_Sigmoid	Proximal	-0.25	0.00141
ENSG00000072694	FCGR2B	Adipose_Subcutaneous	Male	-2.68	0.00141
ENSG00000042062	FAM65C	Adipose_Visceral_Omentum	Overall	1.72	0.00141
ENSG00000165113	GKAP1	Adipose_Subcutaneous	Overall	1.18	0.00141
ENSG00000154252	GAL3ST2	Cells_EBV-transformed_lymphocytes	Overall	-2.65	0.00141
ENSG00000180871	CXCR2	Whole_Blood	Female	3.17	0.00141
ENSG00000175646	PRM1	Colon_Transverse	Female	3.19	0.00141
ENSG00000106089	STX1A	Adipose_Subcutaneous	Distal	1.2	0.00142
ENSG00000143409	MINDY1	Adipose_Visceral_Omentum	Proximal	-2.09	0.00142
ENSG00000185133	INPP5J	Colon_Sigmoid	Colon	-3.19	0.00142
ENSG00000172932	ANKRD13D	Cells_EBV-transformed_lymphocytes	Male	-2.66	0.00142
ENSG00000112812	PRSS16	Adipose_Visceral_Omentum	Female	3.2	0.00142
ENSG00000137764	MAP2K5	Colon_Transverse	Male	2.78	0.00142
ENSG00000105329	TGFB1	Colon_Sigmoid	Rectal	0.96	0.00142
ENSG00000154767	XPC	Adipose_Visceral_Omentum	Female	0.85	0.00142
ENSG00000189143	CLDN4	Colon_Sigmoid	Distal	-1.74	0.00142
ENSG00000174106	LEMD3	Colon_Transverse	Proximal	3.12	0.00142
ENSG00000164125	FAM198B	Cells_EBV-transformed_lymphocytes	Female	-0.79	0.00143
ENSG00000166387	PPFIBP2	Cells_EBV-transformed_lymphocytes	Proximal	-0.8	0.00143
ENSG00000136816	TOR1B	Whole_Blood	Proximal	-0.06	0.00143
ENSG00000116785	CFHR3	Adipose_Subcutaneous	Colon	3.19	0.00143
ENSG00000135723	FHOD1	Colon_Transverse	Female	0.22	0.00143
ENSG00000107554	DNMBP	Adipose_Visceral_Omentum	Proximal	2.21	0.00143
ENSG00000250378	RP11-119J18.1	Adipose_Subcutaneous	Colon	-3.16	0.00143
ENSG00000272334	RP11-129K12.1	Adipose_Subcutaneous	Overall	3.18	0.00144
ENSG00000054967	RELT	Adipose_Visceral_Omentum	Male	0.42	0.00145
ENSG00000139180	NDUFA9	Colon_Sigmoid	Overall	-1.15	0.00145
ENSG00000073146	MOV10L1	Adipose_Visceral_Omentum	Distal	2.29	0.00145
ENSG00000166278	C2	Whole_Blood	Overall	0.85	0.00146
ENSG00000131969	ABHD12B	Colon_Transverse	Male	-2.06	0.00146
ENSG00000113391	FAM172A	Colon_Transverse	Male	3.18	0.00146
ENSG00000240204	SMKR1	Adipose_Subcutaneous	Distal	-3.18	0.00146
ENSG00000238142	RP11-108M9.4	Adipose_Subcutaneous	Male	-1.56	0.00146
ENSG00000163431	LMOD1	Colon_Sigmoid	Overall	-2.79	0.00146
ENSG00000188707	ZBED6CL	Colon_Sigmoid	Female	3.15	0.00146
ENSG00000131386	GALNT15	Colon_Transverse	Distal	-2.83	0.00147
ENSG00000151151	IPMK	Colon_Sigmoid	Proximal	-0.74	0.00148
ENSG00000182749	PAQR7	Adipose_Subcutaneous	Overall	3.18	0.00148
ENSG00000177663	IL17RA	Adipose_Subcutaneous	Distal	1.04	0.00148
ENSG00000163466	ARPC2	Whole_Blood	Male	2.01	0.00149
ENSG00000023839	ABCC2	Whole_Blood	Female	1.83	0.00149
ENSG00000154124	OTULIN	Adipose_Subcutaneous	Female	-3.16	0.00149
ENSG00000176182	MYPOP	Adipose_Subcutaneous	Male	0.42	0.0015
ENSG00000228789	HCG22	Colon_Sigmoid	Colon	-3.08	0.0015
ENSG00000271119	CTD-2012J19.3	Colon_Transverse	Male	-3.17	0.0015
ENSG00000272068	RP11-284F21.9	Colon_Transverse	Colon	1.4	0.00151
ENSG00000162398	LEXM	Cells_EBV-transformed_lymphocytes	Female	-1.37	0.00151
ENSG00000170142	UBE2E1	Colon_Transverse	Overall	2.79	0.00151
ENSG00000112659	CUL9	Cells_EBV-transformed_lymphocytes	Male	0.84	0.00152
ENSG00000272468	RP1-86C11.7	Whole_Blood	Female	-2.5	0.00152
ENSG00000177731	FLII	Cells_EBV-transformed_lymphocytes	Colon	0.99	0.00152
ENSG00000101000	PROCR	Adipose_Subcutaneous	Rectal	0.65	0.00152
ENSG00000185940	KRTAP5-5	Colon_Transverse	Female	3.17	0.00153
ENSG00000106948	AKNA	Colon_Transverse	Distal	0.9	0.00153
ENSG00000125971	DYNLRB1	Colon_Transverse	Overall	-3.13	0.00154
ENSG00000087303	NID2	Colon_Transverse	Overall	1.04	0.00154
ENSG00000099968	BCL2L13	Cells_EBV-transformed_lymphocytes	Female	-0.16	0.00154
ENSG00000105048	TNNT1	Colon_Sigmoid	Female	-0.47	0.00154
ENSG00000231500	RPS18	Colon_Transverse	Distal	3.15	0.00154
ENSG00000166949	SMAD3	Cells_EBV-transformed_lymphocytes	Male	-1.86	0.00154
ENSG00000165215	CLDN3	Colon_Transverse	Colon	1.06	0.00155
ENSG00000198951	NAGA	Colon_Sigmoid	Colon	0.9	0.00155
ENSG00000163806	SPDYA	Whole_Blood	Overall	-2.85	0.00155
ENSG00000124508	BTN2A2	Whole_Blood	Overall	1.82	0.00155
ENSG00000163083	INHBB	Whole_Blood	Colon	-0.69	0.00156
ENSG00000197376	OR8S1	Colon_Transverse	Overall	2.06	0.00156
ENSG00000119812	FAM98A	Adipose_Subcutaneous	Distal	3.07	0.00156
ENSG00000212123	PRR22	Colon_Transverse	Overall	0.35	0.00156
ENSG00000255974	CYP2A6	Whole_Blood	Distal	3.04	0.00157
ENSG00000057149	SERPINB3	Colon_Transverse	Female	-3.16	0.00157
ENSG00000134884	ARGLU1	Colon_Transverse	Female	-1.51	0.00157
ENSG00000148671	ADIRF	Adipose_Visceral_Omentum	Rectal	3.16	0.00157
ENSG00000254810	RP11-672A2.4	Whole_Blood	Overall	-1.42	0.00157
ENSG00000124782	RREB1	Cells_EBV-transformed_lymphocytes	Colon	2.89	0.00157
ENSG00000111275	ALDH2	Adipose_Subcutaneous	Colon	-2.47	0.00157
ENSG00000139865	TTC6	Colon_Transverse	Colon	3.16	0.00158
ENSG00000272468	RP1-86C11.7	Whole_Blood	Proximal	-2.31	0.00158
ENSG00000168350	DEGS2	Colon_Sigmoid	Rectal	0.18	0.00158
ENSG00000156958	GALK2	Adipose_Visceral_Omentum	Colon	-2.56	0.00159
ENSG00000198646	NCOA6	Adipose_Subcutaneous	Rectal	2.51	0.00159
ENSG00000228559	RP3-340B19.3	Colon_Sigmoid	Overall	-2.3	0.0016
ENSG00000177150	FAM210A	Cells_EBV-transformed_lymphocytes	Overall	1.25	0.0016
ENSG00000260947	RP11-384P7.7	Adipose_Subcutaneous	Overall	-1.94	0.00161
ENSG00000055955	ITIH4	Colon_Sigmoid	Colon	2.1	0.00161
ENSG00000100991	TRPC4AP	Adipose_Subcutaneous	Overall	2.99	0.00162
ENSG00000197813	CTC-301O7.4	Cells_EBV-transformed_lymphocytes	Male	0.24	0.00163
ENSG00000238142	RP11-108M9.4	Colon_Transverse	Overall	-2.35	0.00163
ENSG00000173546	CSPG4	Adipose_Subcutaneous	Overall	-2.43	0.00164
ENSG00000155660	PDIA4	Whole_Blood	Female	-0.26	0.00164
ENSG00000035664	DAPK2	Cells_EBV-transformed_lymphocytes	Overall	-1.12	0.00164
ENSG00000224389	C4B	Whole_Blood	Colon	-0.16	0.00164
ENSG00000185940	KRTAP5-5	Colon_Transverse	Distal	3.15	0.00165
ENSG00000162086	ZNF75A	Adipose_Visceral_Omentum	Female	1.83	0.00165
ENSG00000277767	RP11-365P13.5	Whole_Blood	Overall	-3.09	0.00166
ENSG00000174684	B4GAT1	Adipose_Subcutaneous	Distal	-3.14	0.00166
ENSG00000272049	RP11-480D4.6	Colon_Transverse	Male	-3.13	0.00166
ENSG00000160284	SPATC1L	Adipose_Visceral_Omentum	Colon	3.06	0.00166
ENSG00000185532	PRKG1	Adipose_Subcutaneous	Proximal	-2.97	0.00166
ENSG00000163611	SPICE1	Whole_Blood	Overall	2.02	0.00166
ENSG00000120063	GNA13	Adipose_Visceral_Omentum	Distal	3.14	0.00167
ENSG00000091157	WDR7	Colon_Sigmoid	Overall	-1.05	0.00167
ENSG00000134070	IRAK2	Cells_EBV-transformed_lymphocytes	Distal	1.77	0.00167
ENSG00000165983	PTER	Adipose_Subcutaneous	Male	-1.98	0.00168
ENSG00000258366	RTEL1	Cells_EBV-transformed_lymphocytes	Overall	-1.66	0.00168
ENSG00000134200	TSHB	Colon_Sigmoid	Overall	-3.11	0.00168
ENSG00000213533	TMEM110	Cells_EBV-transformed_lymphocytes	Overall	0.24	0.00169
ENSG00000165861	ZFYVE1	Colon_Sigmoid	Rectal	-0.92	0.00169
ENSG00000185940	KRTAP5-5	Colon_Transverse	Colon	3.14	0.00169
ENSG00000100994	PYGB	Cells_EBV-transformed_lymphocytes	Distal	-2.46	0.0017
ENSG00000135966	TGFBRAP1	Colon_Transverse	Distal	1.36	0.0017
ENSG00000126106	TMEM53	Whole_Blood	Female	1.95	0.0017
ENSG00000107338	SHB	Colon_Transverse	Overall	1.03	0.00171
ENSG00000204301	NOTCH4	Adipose_Subcutaneous	Rectal	-2.95	0.00172
ENSG00000171703	TCEA2	Adipose_Visceral_Omentum	Overall	-1.8	0.00172
ENSG00000176635	HORMAD2	Adipose_Subcutaneous	Female	3.13	0.00172
ENSG00000136378	ADAMTS7	Colon_Transverse	Male	1.59	0.00172
ENSG00000198056	PRIM1	Adipose_Subcutaneous	Overall	-3.13	0.00172
ENSG00000173064	HECTD4	Cells_EBV-transformed_lymphocytes	Proximal	-3.05	0.00173
ENSG00000100983	GSS	Colon_Sigmoid	Rectal	-0.06	0.00173
ENSG00000101000	PROCR	Adipose_Subcutaneous	Overall	0.59	0.00173
ENSG00000144677	CTDSPL	Adipose_Visceral_Omentum	Proximal	-0.08	0.00173
ENSG00000213096	ZNF254	Cells_EBV-transformed_lymphocytes	Rectal	-3.11	0.00173
ENSG00000188064	WNT7B	Cells_EBV-transformed_lymphocytes	Female	-3.13	0.00174
ENSG00000054803	CBLN4	Adipose_Visceral_Omentum	Colon	3.13	0.00174
ENSG00000232046	LINC01798	Colon_Transverse	Colon	-1.82	0.00174
ENSG00000133962	CATSPERB	Whole_Blood	Male	-2.11	0.00174
ENSG00000164124	TMEM144	Adipose_Visceral_Omentum	Female	-3.31	0.00174
ENSG00000055211	GINM1	Whole_Blood	Distal	-3.11	0.00174
ENSG00000197912	SPG7	Colon_Transverse	Distal	0.57	0.00175
ENSG00000204344	STK19	Adipose_Subcutaneous	Distal	-0.12	0.00175
ENSG00000266498	RP11-45M22.5	Colon_Transverse	Distal	-3.13	0.00175
ENSG00000110777	POU2AF1	Whole_Blood	Male	-1.09	0.00175
ENSG00000245750	DRAIC	Adipose_Visceral_Omentum	Rectal	-3.13	0.00175
ENSG00000119125	GDA	Adipose_Subcutaneous	Female	0.05	0.00175
ENSG00000160293	VAV2	Whole_Blood	Proximal	-0.48	0.00175
ENSG00000144029	MRPS5	Adipose_Subcutaneous	Rectal	2.68	0.00176
ENSG00000143493	INTS7	Whole_Blood	Distal	1.59	0.00176
ENSG00000091536	MYO15A	Colon_Transverse	Colon	2.6	0.00176
ENSG00000184939	ZFP90	Colon_Sigmoid	Male	3.17	0.00177
ENSG00000167985	SDHAF2	Colon_Sigmoid	Overall	-2.75	0.00177
ENSG00000148426	PROSER2	Whole_Blood	Female	0.91	0.00178
ENSG00000197102	DYNC1H1	Adipose_Subcutaneous	Colon	0.46	0.00178
ENSG00000233760	AC004947.2	Adipose_Visceral_Omentum	Male	-3.28	0.00178
ENSG00000168538	TRAPPC11	Colon_Transverse	Proximal	0.4	0.00179
ENSG00000197182	MIRLET7BHG	Whole_Blood	Distal	1.18	0.00179
ENSG00000204161	C10orf128	Cells_EBV-transformed_lymphocytes	Male	0.91	0.00179
ENSG00000185043	CIB1	Colon_Sigmoid	Female	1.81	0.0018
ENSG00000114416	FXR1	Colon_Transverse	Female	2.37	0.0018
ENSG00000235750	KIAA0040	Adipose_Visceral_Omentum	Distal	-0.81	0.0018
ENSG00000104660	LEPROTL1	Cells_EBV-transformed_lymphocytes	Overall	2.78	0.00181
ENSG00000168237	GLYCTK	Colon_Sigmoid	Proximal	1.45	0.00181
ENSG00000003147	ICA1	Cells_EBV-transformed_lymphocytes	Rectal	0.2	0.00181
ENSG00000197376	OR8S1	Colon_Transverse	Colon	2.09	0.00181
ENSG00000189143	CLDN4	Adipose_Visceral_Omentum	Male	-1.7	0.00181
ENSG00000142686	C1orf216	Whole_Blood	Male	-3.06	0.00181
ENSG00000149656	LINC00266-1	Adipose_Subcutaneous	Rectal	0.84	0.00182
ENSG00000176927	EFCAB5	Colon_Transverse	Overall	3.12	0.00182
ENSG00000242247	ARFGAP3	Colon_Transverse	Colon	-1.75	0.00182
ENSG00000165171	WBSCR27	Adipose_Subcutaneous	Colon	-1.7	0.00182
ENSG00000228022	HCG20	Adipose_Subcutaneous	Female	-0.43	0.00182
ENSG00000164163	ABCE1	Cells_EBV-transformed_lymphocytes	Rectal	-3.12	0.00182
ENSG00000174233	ADCY6	Whole_Blood	Overall	0.4	0.00182
ENSG00000232629	HLA-DQB2	Adipose_Subcutaneous	Overall	0.66	0.00183
ENSG00000025423	HSD17B6	Adipose_Visceral_Omentum	Proximal	-0.02	0.00183
ENSG00000196821	C6orf106	Adipose_Subcutaneous	Rectal	-2.2	0.00183
ENSG00000075568	TMEM131	Whole_Blood	Male	0.47	0.00183
ENSG00000228278	ORM2	Whole_Blood	Distal	3.12	0.00183
ENSG00000137309	HMGA1	Adipose_Visceral_Omentum	Proximal	1.95	0.00184
ENSG00000213471	TTLL13P	Adipose_Visceral_Omentum	Female	1.88	0.00184
ENSG00000235100	RP11-80H5.9	Colon_Transverse	Rectal	3.03	0.00185
ENSG00000240583	AQP1	Adipose_Subcutaneous	Distal	-1.44	0.00185
ENSG00000119812	FAM98A	Adipose_Visceral_Omentum	Overall	3.33	0.00185
ENSG00000169410	PTPN9	Colon_Sigmoid	Overall	-2.2	0.00185
ENSG00000108387	SEPT4	Adipose_Subcutaneous	Colon	-1.13	0.00185
ENSG00000159202	UBE2Z	Cells_EBV-transformed_lymphocytes	Female	2.97	0.00186
ENSG00000198848	CES1	Whole_Blood	Colon	-1.31	0.00186
ENSG00000213413	PVRIG	Cells_EBV-transformed_lymphocytes	Male	-0.48	0.00187
ENSG00000204657	OR2H2	Whole_Blood	Overall	0.58	0.00187
ENSG00000245532	NEAT1	Whole_Blood	Colon	-3.1	0.00187
ENSG00000144741	SLC25A26	Colon_Transverse	Overall	-3.07	0.00187
ENSG00000091536	MYO15A	Colon_Transverse	Overall	2.61	0.00187
ENSG00000271553	RP11-274B21.10	Cells_EBV-transformed_lymphocytes	Female	2.5	0.00187
ENSG00000090975	PITPNM2	Cells_EBV-transformed_lymphocytes	Overall	-1.02	0.00187
ENSG00000153310	FAM49B	Whole_Blood	Male	-0.32	0.00188
ENSG00000103852	TTC23	Colon_Sigmoid	Colon	0.89	0.00188
ENSG00000140993	TIGD7	Cells_EBV-transformed_lymphocytes	Female	-3.27	0.00188
ENSG00000136270	TBRG4	Cells_EBV-transformed_lymphocytes	Proximal	-1.75	0.00188
ENSG00000234745	HLA-B	Adipose_Visceral_Omentum	Rectal	1.84	0.00189
ENSG00000198498	TMA16	Whole_Blood	Proximal	-0.39	0.00189
ENSG00000142208	AKT1	Colon_Transverse	Distal	-3.01	0.00189
ENSG00000233822	HIST1H2BN	Cells_EBV-transformed_lymphocytes	Overall	-2.64	0.00189
ENSG00000175538	KCNE3	Whole_Blood	Distal	0.67	0.0019
ENSG00000154079	SDHAF4	Whole_Blood	Proximal	-2.4	0.0019
ENSG00000215717	TMEM167B	Whole_Blood	Distal	0.73	0.0019
ENSG00000164897	TMUB1	Adipose_Subcutaneous	Distal	-3.45	0.0019
ENSG00000127838	PNKD	Adipose_Visceral_Omentum	Male	3.05	0.0019
ENSG00000134884	ARGLU1	Colon_Transverse	Overall	-1.68	0.00191
ENSG00000198160	MIER1	Adipose_Visceral_Omentum	Female	3.27	0.00191
ENSG00000104974	LILRA1	Whole_Blood	Female	-3.08	0.00192
ENSG00000167528	ZNF641	Colon_Transverse	Overall	2.31	0.00192
ENSG00000214894	LINC00243	Whole_Blood	Overall	2.24	0.00192
ENSG00000108312	UBTF	Cells_EBV-transformed_lymphocytes	Proximal	2.39	0.00192
ENSG00000006453	BAIAP2L1	Cells_EBV-transformed_lymphocytes	Overall	-1.25	0.00192
ENSG00000119599	DCAF4	Adipose_Subcutaneous	Male	3.36	0.00192
ENSG00000074855	ANO8	Cells_EBV-transformed_lymphocytes	Proximal	-1.71	0.00192
ENSG00000242553	AP001432.14	Cells_EBV-transformed_lymphocytes	Colon	-1.77	0.00193
ENSG00000144677	CTDSPL	Adipose_Visceral_Omentum	Colon	-0.01	0.00193
ENSG00000160818	GPATCH4	Colon_Sigmoid	Rectal	0.37	0.00193
ENSG00000261211	RP1-80N2.3	Whole_Blood	Distal	0.79	0.00193
ENSG00000144306	SCRN3	Adipose_Visceral_Omentum	Proximal	-1.79	0.00194
ENSG00000180806	HOXC9	Colon_Transverse	Colon	-2.85	0.00194
ENSG00000183087	GAS6	Adipose_Subcutaneous	Overall	-1.12	0.00194
ENSG00000233822	HIST1H2BN	Colon_Sigmoid	Colon	-2.68	0.00194
ENSG00000179598	PLD6	Adipose_Visceral_Omentum	Female	0.79	0.00194
ENSG00000100100	PIK3IP1	Whole_Blood	Distal	-0.58	0.00194
ENSG00000144224	UBXN4	Colon_Sigmoid	Female	-2.11	0.00194
ENSG00000117280	RAB29	Whole_Blood	Overall	-2.97	0.00195
ENSG00000171574	ZNF584	Cells_EBV-transformed_lymphocytes	Overall	-3.41	0.00195
ENSG00000185019	UBOX5	Adipose_Visceral_Omentum	Distal	-3.19	0.00196
ENSG00000064199	SPA17	Colon_Sigmoid	Distal	2.51	0.00196
ENSG00000243147	MRPL33	Cells_EBV-transformed_lymphocytes	Colon	-3.1	0.00196
ENSG00000083807	SLC27A5	Colon_Transverse	Colon	1.61	0.00196
ENSG00000204161	C10orf128	Cells_EBV-transformed_lymphocytes	Overall	1.58	0.00197
ENSG00000204525	HLA-C	Colon_Sigmoid	Distal	-0.12	0.00197
ENSG00000134779	TPGS2	Whole_Blood	Colon	1.62	0.00197
ENSG00000251396	LINC01301	Adipose_Visceral_Omentum	Male	1.85	0.00197
ENSG00000105329	TGFB1	Whole_Blood	Proximal	0.65	0.00198
ENSG00000168610	STAT3	Adipose_Subcutaneous	Male	-2.38	0.00198
ENSG00000124171	PARD6B	Cells_EBV-transformed_lymphocytes	Rectal	2.94	0.00198
ENSG00000145536	ADAMTS16	Colon_Sigmoid	Female	-2.1	0.00198
ENSG00000154548	SRSF12	Cells_EBV-transformed_lymphocytes	Female	0.12	0.00199
ENSG00000196123	KIAA0895L	Colon_Transverse	Proximal	2.49	0.00199
ENSG00000124659	TBCC	Colon_Transverse	Distal	-0.3	0.00199
ENSG00000141452	C18orf8	Cells_EBV-transformed_lymphocytes	Female	0.59	0.00199
ENSG00000229274	XXbac-BPG13B8.10	Adipose_Visceral_Omentum	Proximal	1.8	0.00199
ENSG00000134779	TPGS2	Whole_Blood	Male	1.64	0.00199
ENSG00000124635	HIST1H2BJ	Whole_Blood	Proximal	-2.5	0.002
ENSG00000178982	EIF3K	Colon_Sigmoid	Overall	3.12	0.002
ENSG00000105974	CAV1	Whole_Blood	Overall	1.26	0.002
ENSG00000261824	LINC00662	Colon_Transverse	Rectal	0.3	0.002
ENSG00000123416	TUBA1B	Cells_EBV-transformed_lymphocytes	Overall	3.09	0.002
ENSG00000162761	LMX1A	Adipose_Subcutaneous	Female	-1.67	0.002
ENSG00000111266	DUSP16	Whole_Blood	Male	1.85	0.002
ENSG00000116473	RAP1A	Colon_Sigmoid	Rectal	-0.59	0.002
ENSG00000167588	GPD1	Adipose_Subcutaneous	Female	1.6	0.002
ENSG00000099968	BCL2L13	Cells_EBV-transformed_lymphocytes	Colon	-0.36	0.002
ENSG00000273319	RP11-138A9.2	Adipose_Visceral_Omentum	Colon	2.71	0.00201
ENSG00000272325	NUDT3	Whole_Blood	Distal	-0.44	0.00201
ENSG00000065029	ZNF76	Colon_Transverse	Female	-0.78	0.00202
ENSG00000153208	MERTK	Whole_Blood	Male	0.2	0.00202
ENSG00000281721	LINC01080	Colon_Transverse	Male	3.09	0.00202
ENSG00000182950	ODF3L1	Cells_EBV-transformed_lymphocytes	Proximal	3.09	0.00202
ENSG00000185862	EVI2B	Adipose_Visceral_Omentum	Overall	1.54	0.00202
ENSG00000101654	RNMT	Colon_Transverse	Distal	2.63	0.00203
ENSG00000106344	RBM28	Adipose_Subcutaneous	Distal	1.36	0.00203
ENSG00000140577	CRTC3	Cells_EBV-transformed_lymphocytes	Male	-2.55	0.00203
ENSG00000161682	FAM171A2	Adipose_Subcutaneous	Female	2.24	0.00203
ENSG00000204475	NCR3	Adipose_Visceral_Omentum	Rectal	-0.3	0.00203
ENSG00000259494	MRPL46	Whole_Blood	Male	-3.09	0.00203
ENSG00000162692	VCAM1	Adipose_Subcutaneous	Overall	-3.15	0.00204
ENSG00000145996	CDKAL1	Colon_Sigmoid	Overall	-2.28	0.00204
ENSG00000114854	TNNC1	Colon_Sigmoid	Rectal	-1.03	0.00206
ENSG00000106344	RBM28	Adipose_Visceral_Omentum	Colon	1.25	0.00206
ENSG00000179934	CCR8	Whole_Blood	Overall	-1.83	0.00206
ENSG00000135740	SLC9A5	Colon_Transverse	Proximal	1.97	0.00206
ENSG00000278090	RP11-6O2.2	Colon_Sigmoid	Proximal	-0.97	0.00206
ENSG00000281831	HCP5B	Whole_Blood	Colon	-0.05	0.00206
ENSG00000067955	CBFB	Colon_Sigmoid	Female	-3.06	0.00206
ENSG00000268043	NBPF12	Whole_Blood	Overall	-0.58	0.00207
ENSG00000140577	CRTC3	Colon_Sigmoid	Overall	-2.57	0.00207
ENSG00000130706	ADRM1	Cells_EBV-transformed_lymphocytes	Overall	-0.01	0.00209
ENSG00000203883	SOX18	Cells_EBV-transformed_lymphocytes	Overall	-2.61	0.0021
ENSG00000162104	ADCY9	Cells_EBV-transformed_lymphocytes	Colon	-1.43	0.00211
ENSG00000101447	FAM83D	Adipose_Subcutaneous	Colon	2	0.00211
ENSG00000050820	BCAR1	Adipose_Visceral_Omentum	Proximal	0.67	0.00211
ENSG00000196460	RFX8	Adipose_Subcutaneous	Proximal	3.05	0.00211
ENSG00000205037	RP11-863P13.4	Colon_Sigmoid	Rectal	0.85	0.00212
ENSG00000223953	C1QTNF5	Adipose_Visceral_Omentum	Colon	-3.07	0.00212
ENSG00000085274	MYNN	Cells_EBV-transformed_lymphocytes	Colon	-2.66	0.00212
ENSG00000175229	GAL3ST3	Adipose_Visceral_Omentum	Rectal	0.24	0.00213
ENSG00000231826	LINC01819	Adipose_Visceral_Omentum	Overall	3.12	0.00213
ENSG00000168101	NUDT16L1	Colon_Transverse	Proximal	2.36	0.00213
ENSG00000165806	CASP7	Cells_EBV-transformed_lymphocytes	Rectal	0.29	0.00213
ENSG00000043143	JADE2	Cells_EBV-transformed_lymphocytes	Male	1.09	0.00213
ENSG00000198216	CACNA1E	Adipose_Visceral_Omentum	Distal	-2.68	0.00213
ENSG00000110318	CEP126	Whole_Blood	Male	0.22	0.00214
ENSG00000118526	TCF21	Adipose_Subcutaneous	Overall	0.3	0.00214
ENSG00000152782	PANK1	Colon_Transverse	Overall	-0.15	0.00214
ENSG00000204130	RUFY2	Colon_Sigmoid	Male	-2.09	0.00215
ENSG00000197915	HRNR	Colon_Sigmoid	Male	2.23	0.00215
ENSG00000111275	ALDH2	Adipose_Subcutaneous	Male	-2.36	0.00215
ENSG00000064601	CTSA	Adipose_Visceral_Omentum	Distal	-1.29	0.00215
ENSG00000133872	SARAF	Cells_EBV-transformed_lymphocytes	Overall	0.97	0.00216
ENSG00000170776	AKAP13	Whole_Blood	Female	-1.03	0.00216
ENSG00000272416	CTD-2081C10.7	Colon_Transverse	Proximal	3.07	0.00216
ENSG00000188186	LAMTOR4	Cells_EBV-transformed_lymphocytes	Overall	-0.68	0.00216
ENSG00000198848	CES1	Whole_Blood	Distal	-0.86	0.00217
ENSG00000165572	KBTBD6	Colon_Sigmoid	Female	1.04	0.00217
ENSG00000274349	ZNF658	Colon_Transverse	Male	3.11	0.00217
ENSG00000077514	POLD3	Colon_Sigmoid	Overall	0.08	0.00217
ENSG00000184381	PLA2G6	Cells_EBV-transformed_lymphocytes	Female	-2.19	0.00217
ENSG00000103005	USB1	Colon_Transverse	Male	-0.06	0.00217
ENSG00000139899	CBLN3	Adipose_Subcutaneous	Colon	-3.01	0.00217
ENSG00000122679	RAMP3	Adipose_Visceral_Omentum	Female	1.79	0.00217
ENSG00000168040	FADD	Whole_Blood	Female	-2.13	0.00218
ENSG00000204604	ZNF468	Cells_EBV-transformed_lymphocytes	Overall	-1.57	0.00218
ENSG00000184076	UQCR10	Colon_Sigmoid	Overall	-0.47	0.00218
ENSG00000091483	FH	Whole_Blood	Colon	3.06	0.00218
ENSG00000101246	ARFRP1	Colon_Sigmoid	Colon	-1.02	0.00218
ENSG00000144580	CNOT9	Adipose_Subcutaneous	Proximal	-0.77	0.00219
ENSG00000184956	MUC6	Adipose_Subcutaneous	Colon	-0.51	0.00219
ENSG00000274156	RP11-407N8.6	Colon_Transverse	Male	-2.48	0.0022
ENSG00000137288	UQCC2	Cells_EBV-transformed_lymphocytes	Rectal	-2.49	0.0022
ENSG00000064666	CNN2	Cells_EBV-transformed_lymphocytes	Colon	-1.98	0.0022
ENSG00000188786	MTF1	Adipose_Subcutaneous	Male	0.3	0.00221
ENSG00000222014	RAB6C	Colon_Sigmoid	Female	3.03	0.00221
ENSG00000088298	EDEM2	Adipose_Subcutaneous	Rectal	3.01	0.00222
ENSG00000269873	CTD-2587H19.3	Colon_Sigmoid	Male	-3.06	0.00223
ENSG00000163464	CXCR1	Whole_Blood	Overall	0.5	0.00223
ENSG00000156958	GALK2	Cells_EBV-transformed_lymphocytes	Distal	-1.76	0.00223
ENSG00000232629	HLA-DQB2	Colon_Sigmoid	Colon	-0.09	0.00224
ENSG00000228022	HCG20	Colon_Sigmoid	Rectal	-1.72	0.00224
ENSG00000215612	HMX1	Colon_Transverse	Proximal	-2.55	0.00224
ENSG00000183955	KMT5A	Cells_EBV-transformed_lymphocytes	Overall	-1.57	0.00224
ENSG00000165895	ARHGAP42	Adipose_Subcutaneous	Proximal	-0.38	0.00224
ENSG00000274156	RP11-407N8.6	Colon_Transverse	Distal	-2.46	0.00224
ENSG00000170191	NANP	Adipose_Visceral_Omentum	Rectal	3.06	0.00224
ENSG00000268362	CTD-2017D11.1	Colon_Sigmoid	Rectal	-3	0.00224
ENSG00000177731	FLII	Adipose_Subcutaneous	Proximal	1.04	0.00224
ENSG00000108094	CUL2	Adipose_Visceral_Omentum	Colon	-3.06	0.00225
ENSG00000114988	LMAN2L	Colon_Sigmoid	Rectal	0.27	0.00225
ENSG00000188306	LRRIQ4	Colon_Transverse	Rectal	-1.1	0.00225
ENSG00000080493	SLC4A4	Adipose_Subcutaneous	Rectal	3.06	0.00225
ENSG00000139865	TTC6	Colon_Transverse	Overall	3.05	0.00225
ENSG00000204351	SKIV2L	Colon_Sigmoid	Female	-3.04	0.00225
ENSG00000180549	FUT7	Cells_EBV-transformed_lymphocytes	Colon	-3.01	0.00226
ENSG00000213420	GPC2	Colon_Sigmoid	Colon	-1.05	0.00226
ENSG00000135740	SLC9A5	Cells_EBV-transformed_lymphocytes	Overall	2.2	0.00226
ENSG00000204613	TRIM10	Whole_Blood	Female	-0.89	0.00226
ENSG00000183160	TMEM119	Colon_Transverse	Female	-0.49	0.00226
ENSG00000087303	NID2	Colon_Transverse	Proximal	0.98	0.00227
ENSG00000120253	NUP43	Adipose_Visceral_Omentum	Distal	-1.69	0.00227
ENSG00000203883	SOX18	Colon_Sigmoid	Male	-3.03	0.00227
ENSG00000205707	ETFRF1	Adipose_Subcutaneous	Male	-1.22	0.00227
ENSG00000103194	USP10	Colon_Transverse	Rectal	0.66	0.00227
ENSG00000130702	LAMA5	Adipose_Visceral_Omentum	Distal	1.77	0.00227
ENSG00000157429	ZNF19	Whole_Blood	Distal	0.96	0.00228
ENSG00000260475	RP11-85A1.3	Adipose_Visceral_Omentum	Rectal	3.05	0.00228
ENSG00000124126	PREX1	Whole_Blood	Colon	2.25	0.00228
ENSG00000135723	FHOD1	Colon_Transverse	Overall	0.2	0.00228
ENSG00000125378	BMP4	Whole_Blood	Female	1.96	0.00228
ENSG00000205869	KRTAP5-1	Colon_Transverse	Female	-3.02	0.00228
ENSG00000132640	BTBD3	Adipose_Subcutaneous	Overall	-1.68	0.00228
ENSG00000144118	RALB	Colon_Sigmoid	Colon	3.26	0.00228
ENSG00000203896	LIME1	Whole_Blood	Proximal	0.79	0.00228
ENSG00000146192	FGD2	Colon_Sigmoid	Female	0.26	0.00229
ENSG00000276180	HIST1H4I	Whole_Blood	Female	0.22	0.00229
ENSG00000225413	AP000345.4	Colon_Sigmoid	Rectal	0.8	0.00229
ENSG00000164362	TERT	Colon_Transverse	Proximal	-3.05	0.00229
ENSG00000126777	KTN1	Adipose_Subcutaneous	Distal	1.38	0.00229
ENSG00000204386	NEU1	Adipose_Subcutaneous	Distal	1.16	0.0023
ENSG00000272573	MUSTN1	Colon_Transverse	Overall	1.7	0.00231
ENSG00000128253	RFPL2	Whole_Blood	Overall	3.05	0.00231
ENSG00000231826	LINC01819	Adipose_Visceral_Omentum	Colon	3.19	0.00231
ENSG00000166888	STAT6	Adipose_Visceral_Omentum	Proximal	1.86	0.00231
ENSG00000104897	SF3A2	Colon_Transverse	Male	1.25	0.00231
ENSG00000177106	EPS8L2	Adipose_Subcutaneous	Proximal	-1.01	0.00232
ENSG00000251533	LINC00605	Colon_Transverse	Colon	3.04	0.00233
ENSG00000226251	RP11-15I11.3	Adipose_Subcutaneous	Male	-3.04	0.00234
ENSG00000127804	METTL16	Whole_Blood	Male	-0.31	0.00234
ENSG00000106526	ACTR3C	Adipose_Visceral_Omentum	Female	-1.57	0.00234
ENSG00000164116	GUCY1A3	Adipose_Visceral_Omentum	Proximal	1.3	0.00235
ENSG00000122679	RAMP3	Adipose_Visceral_Omentum	Overall	1.87	0.00235
ENSG00000118507	AKAP7	Adipose_Visceral_Omentum	Female	2.79	0.00235
ENSG00000184939	ZFP90	Colon_Sigmoid	Overall	3.08	0.00236
ENSG00000136938	ANP32B	Cells_EBV-transformed_lymphocytes	Male	-0.33	0.00236
ENSG00000141736	ERBB2	Adipose_Subcutaneous	Rectal	2.48	0.00236
ENSG00000024422	EHD2	Cells_EBV-transformed_lymphocytes	Overall	-1.94	0.00236
ENSG00000107338	SHB	Colon_Transverse	Male	0.86	0.00237
ENSG00000232629	HLA-DQB2	Adipose_Subcutaneous	Rectal	1.97	0.00237
ENSG00000122870	BICC1	Adipose_Visceral_Omentum	Overall	-2.21	0.00237
ENSG00000176102	CSTF3	Adipose_Subcutaneous	Overall	-0.6	0.00237
ENSG00000164896	FASTK	Cells_EBV-transformed_lymphocytes	Distal	1.07	0.00237
ENSG00000125841	NRSN2	Cells_EBV-transformed_lymphocytes	Proximal	2.01	0.00237
ENSG00000105325	FZR1	Colon_Sigmoid	Rectal	2.66	0.00237
ENSG00000255121	RP11-110I1.12	Colon_Transverse	Female	2.75	0.00237
ENSG00000179772	FOXS1	Adipose_Subcutaneous	Proximal	2.73	0.00238
ENSG00000184076	UQCR10	Colon_Transverse	Colon	-0.29	0.00238
ENSG00000231346	LINC01160	Adipose_Visceral_Omentum	Proximal	0.75	0.00238
ENSG00000123739	PLA2G12A	Cells_EBV-transformed_lymphocytes	Colon	-2.59	0.00238
ENSG00000173451	THAP2	Colon_Sigmoid	Overall	-2.77	0.00239
ENSG00000241878	PISD	Whole_Blood	Colon	-1.67	0.00239
ENSG00000196126	HLA-DRB1	Adipose_Subcutaneous	Overall	-1.06	0.00239
ENSG00000132518	GUCY2D	Adipose_Subcutaneous	Proximal	3.26	0.00239
ENSG00000164520	RAET1E	Adipose_Visceral_Omentum	Distal	3.04	0.0024
ENSG00000218357	LINC01644	Whole_Blood	Overall	-3.04	0.0024
ENSG00000227036	LINC00511	Colon_Sigmoid	Overall	-2.4	0.0024
ENSG00000148344	PTGES	Colon_Transverse	Distal	2.23	0.0024
ENSG00000275228	RP11-370I10.10	Colon_Sigmoid	Colon	3.03	0.00241
ENSG00000100564	PIGH	Colon_Sigmoid	Rectal	-2.72	0.00241
ENSG00000178878	APOLD1	Whole_Blood	Distal	2.22	0.00241
ENSG00000136938	ANP32B	Adipose_Visceral_Omentum	Overall	-0.52	0.00241
ENSG00000141646	SMAD4	Adipose_Subcutaneous	Proximal	3.05	0.00241
ENSG00000064199	SPA17	Colon_Sigmoid	Proximal	2.75	0.00242
ENSG00000204291	COL15A1	Adipose_Visceral_Omentum	Overall	2.17	0.00242
ENSG00000110318	CEP126	Whole_Blood	Proximal	0.64	0.00242
ENSG00000143401	ANP32E	Cells_EBV-transformed_lymphocytes	Proximal	2.24	0.00242
ENSG00000266714	MYO15B	Adipose_Visceral_Omentum	Colon	1.82	0.00242
ENSG00000132702	HAPLN2	Adipose_Visceral_Omentum	Rectal	-3.03	0.00243
ENSG00000160284	SPATC1L	Whole_Blood	Distal	2.95	0.00244
ENSG00000204301	NOTCH4	Adipose_Subcutaneous	Male	-2.33	0.00244
ENSG00000178982	EIF3K	Adipose_Subcutaneous	Colon	3.37	0.00245
ENSG00000182134	TDRKH	Adipose_Subcutaneous	Overall	2.66	0.00245
ENSG00000139624	CERS5	Colon_Sigmoid	Male	-1.65	0.00245
ENSG00000114999	TTL	Cells_EBV-transformed_lymphocytes	Rectal	-1.08	0.00245
ENSG00000182230	FAM153B	Cells_EBV-transformed_lymphocytes	Rectal	-0.93	0.00245
ENSG00000111218	PRMT8	Colon_Transverse	Overall	-3.03	0.00245
ENSG00000089048	ESF1	Colon_Transverse	Distal	-1.84	0.00246
ENSG00000238142	RP11-108M9.4	Adipose_Visceral_Omentum	Colon	-2.74	0.00246
ENSG00000224413	AP001476.2	Adipose_Visceral_Omentum	Overall	1.4	0.00246
ENSG00000273319	RP11-138A9.2	Adipose_Visceral_Omentum	Distal	2.42	0.00247
ENSG00000181852	RNF41	Adipose_Visceral_Omentum	Female	3.03	0.00248
ENSG00000272218	RP11-11N5.3	Adipose_Subcutaneous	Overall	-3.03	0.00248
ENSG00000198892	SHISA4	Adipose_Visceral_Omentum	Proximal	-1.51	0.00248
ENSG00000179832	MROH1	Adipose_Subcutaneous	Distal	-3.03	0.00248
ENSG00000259087	RP11-356O9.2	Colon_Transverse	Overall	3.03	0.00249
ENSG00000213062	RP1-206D15.6	Cells_EBV-transformed_lymphocytes	Proximal	1.23	0.00249
ENSG00000197885	NKIRAS1	Cells_EBV-transformed_lymphocytes	Overall	1.27	0.00249
ENSG00000157538	DSCR3	Whole_Blood	Female	-2.01	0.00249
ENSG00000159640	ACE	Whole_Blood	Colon	-0.06	0.00249
ENSG00000204463	BAG6	Whole_Blood	Colon	0.22	0.00249
ENSG00000150967	ABCB9	Colon_Sigmoid	Overall	-1.87	0.0025
ENSG00000112624	GLTSCR1L	Colon_Transverse	Distal	-0.48	0.0025
ENSG00000149639	SOGA1	Cells_EBV-transformed_lymphocytes	Male	2.53	0.0025
ENSG00000160298	C21orf58	Adipose_Visceral_Omentum	Overall	0.46	0.00251
ENSG00000126861	OMG	Adipose_Visceral_Omentum	Overall	3.02	0.00251
ENSG00000102890	ELMO3	Whole_Blood	Overall	1.39	0.00251
ENSG00000005007	UPF1	Cells_EBV-transformed_lymphocytes	Distal	-1.58	0.00251
ENSG00000133422	MORC2	Cells_EBV-transformed_lymphocytes	Distal	-1.67	0.00251
ENSG00000126391	FRMD8	Colon_Transverse	Distal	3.02	0.00252
ENSG00000030110	BAK1	Adipose_Subcutaneous	Rectal	0.39	0.00252
ENSG00000255046	RP11-297N6.4	Adipose_Visceral_Omentum	Proximal	-1.56	0.00252
ENSG00000223387	LINC02068	Cells_EBV-transformed_lymphocytes	Colon	-3.02	0.00252
ENSG00000166200	COPS2	Colon_Sigmoid	Distal	-2.99	0.00252
ENSG00000135974	C2orf49	Adipose_Subcutaneous	Distal	1.31	0.00252
ENSG00000113924	HGD	Adipose_Visceral_Omentum	Female	-1.89	0.00252
ENSG00000172932	ANKRD13D	Cells_EBV-transformed_lymphocytes	Rectal	-3.17	0.00252
ENSG00000144029	MRPS5	Adipose_Subcutaneous	Overall	2.19	0.00253
ENSG00000137337	MDC1	Adipose_Subcutaneous	Colon	-2.13	0.00253
ENSG00000142675	CNKSR1	Whole_Blood	Distal	-0.27	0.00254
ENSG00000167552	TUBA1A	Whole_Blood	Overall	3	0.00254
ENSG00000266578	RP11-838N2.5	Colon_Sigmoid	Colon	3.02	0.00255
ENSG00000204444	APOM	Colon_Sigmoid	Rectal	-2.97	0.00255
ENSG00000205707	ETFRF1	Adipose_Subcutaneous	Colon	-0.66	0.00255
ENSG00000188779	SKOR1	Colon_Sigmoid	Male	2.52	0.00255
ENSG00000175161	CADM2	Adipose_Visceral_Omentum	Overall	-1.45	0.00255
ENSG00000272971	RP11-284F21.11	Adipose_Subcutaneous	Rectal	-3.02	0.00256
ENSG00000204310	AGPAT1	Colon_Transverse	Male	0.42	0.00256
ENSG00000084710	EFR3B	Cells_EBV-transformed_lymphocytes	Rectal	0.86	0.00256
ENSG00000085274	MYNN	Adipose_Visceral_Omentum	Female	-2.92	0.00257
ENSG00000148737	TCF7L2	Cells_EBV-transformed_lymphocytes	Female	-3.34	0.00257
ENSG00000250048	LINC00603	Adipose_Subcutaneous	Overall	3.01	0.00257
ENSG00000179921	GPBAR1	Colon_Transverse	Male	0.03	0.00257
ENSG00000142039	CCDC97	Cells_EBV-transformed_lymphocytes	Rectal	-1.12	0.00258
ENSG00000259087	RP11-356O9.2	Colon_Transverse	Colon	3.01	0.00258
ENSG00000196391	ZNF774	Cells_EBV-transformed_lymphocytes	Male	2.51	0.00258
ENSG00000172216	CEBPB	Cells_EBV-transformed_lymphocytes	Distal	3.01	0.0026
ENSG00000103196	CRISPLD2	Colon_Transverse	Proximal	0.32	0.0026
ENSG00000173548	SNX33	Cells_EBV-transformed_lymphocytes	Distal	-0.32	0.00261
ENSG00000206344	HCG27	Cells_EBV-transformed_lymphocytes	Male	1.02	0.00261
ENSG00000083720	OXCT1	Colon_Sigmoid	Female	-0.69	0.00261
ENSG00000091536	MYO15A	Colon_Sigmoid	Proximal	2.47	0.00261
ENSG00000168036	CTNNB1	Adipose_Visceral_Omentum	Rectal	1.23	0.00261
ENSG00000233493	TMEM238	Adipose_Subcutaneous	Female	0.24	0.00261
ENSG00000180806	HOXC9	Colon_Transverse	Proximal	-2.77	0.00262
ENSG00000110108	TMEM109	Whole_Blood	Female	3.01	0.00262
ENSG00000034053	APBA2	Colon_Transverse	Rectal	1.92	0.00262
ENSG00000111291	GPRC5D	Adipose_Visceral_Omentum	Rectal	-0.09	0.00262
ENSG00000239521	GATS	Adipose_Visceral_Omentum	Overall	0.57	0.00263
ENSG00000155849	ELMO1	Adipose_Visceral_Omentum	Female	-2.16	0.00263
ENSG00000125901	MRPS26	Colon_Sigmoid	Male	1.9	0.00264
ENSG00000139438	FAM222A	Colon_Sigmoid	Proximal	2.04	0.00264
ENSG00000204520	MICA	Cells_EBV-transformed_lymphocytes	Female	0.65	0.00264
ENSG00000125503	PPP1R12C	Whole_Blood	Overall	-1.11	0.00264
ENSG00000117362	APH1A	Colon_Transverse	Proximal	1.37	0.00265
ENSG00000135838	NPL	Cells_EBV-transformed_lymphocytes	Overall	-0.1	0.00265
ENSG00000224843	LINC00240	Colon_Sigmoid	Proximal	-1.32	0.00265
ENSG00000106351	AGFG2	Cells_EBV-transformed_lymphocytes	Rectal	1.31	0.00265
ENSG00000136261	BZW2	Whole_Blood	Overall	-0.1	0.00266
ENSG00000280303	ERICD	Cells_EBV-transformed_lymphocytes	Male	0.77	0.00266
ENSG00000111540	RAB5B	Adipose_Subcutaneous	Rectal	0.76	0.00266
ENSG00000108094	CUL2	Adipose_Visceral_Omentum	Female	-3	0.00267
ENSG00000102870	ZNF629	Colon_Transverse	Female	-3	0.00267
ENSG00000258711	RP11-218E20.3	Adipose_Subcutaneous	Male	1.54	0.00267
ENSG00000137265	IRF4	Colon_Transverse	Overall	-1.58	0.00268
ENSG00000214575	CPEB1	Adipose_Visceral_Omentum	Rectal	2.73	0.00268
ENSG00000166347	CYB5A	Cells_EBV-transformed_lymphocytes	Male	1.41	0.00268
ENSG00000271967	RP11-134K13.4	Adipose_Visceral_Omentum	Proximal	-3.34	0.00268
ENSG00000162398	LEXM	Cells_EBV-transformed_lymphocytes	Proximal	-1.72	0.00268
ENSG00000109458	GAB1	Adipose_Subcutaneous	Rectal	-3	0.00269
ENSG00000238005	RP11-443B7.1	Cells_EBV-transformed_lymphocytes	Rectal	-2.96	0.00269
ENSG00000214435	AS3MT	Cells_EBV-transformed_lymphocytes	Overall	0.62	0.00269
ENSG00000140939	NOL3	Colon_Transverse	Female	1.02	0.00269
ENSG00000139651	ZNF740	Colon_Sigmoid	Female	3.35	0.00269
ENSG00000144468	RHBDD1	Adipose_Visceral_Omentum	Rectal	-1.03	0.0027
ENSG00000085514	PILRA	Colon_Sigmoid	Rectal	3	0.0027
ENSG00000172375	C2CD2L	Adipose_Subcutaneous	Overall	-1.83	0.0027
ENSG00000275228	RP11-370I10.10	Colon_Sigmoid	Female	3	0.0027
ENSG00000183208	GDPGP1	Adipose_Visceral_Omentum	Male	3.29	0.0027
ENSG00000174197	MGA	Adipose_Visceral_Omentum	Proximal	2.27	0.0027
ENSG00000119919	NKX2-3	Adipose_Visceral_Omentum	Female	-0.98	0.0027
ENSG00000089048	ESF1	Colon_Transverse	Colon	-1.64	0.00272
ENSG00000101079	NDRG3	Whole_Blood	Overall	-2.31	0.00272
ENSG00000228022	HCG20	Adipose_Subcutaneous	Proximal	-0.45	0.00272
ENSG00000106351	AGFG2	Cells_EBV-transformed_lymphocytes	Proximal	1.59	0.00272
ENSG00000108387	SEPT4	Adipose_Subcutaneous	Female	-1.4	0.00272
ENSG00000130193	THEM6	Adipose_Visceral_Omentum	Proximal	0.2	0.00273
ENSG00000166526	ZNF3	Colon_Transverse	Proximal	-1.64	0.00273
ENSG00000146350	TBC1D32	Whole_Blood	Female	-2.01	0.00273
ENSG00000138182	KIF20B	Colon_Transverse	Rectal	2.13	0.00273
ENSG00000142632	ARHGEF19	Cells_EBV-transformed_lymphocytes	Colon	-2.92	0.00273
ENSG00000089902	RCOR1	Adipose_Subcutaneous	Proximal	2.3	0.00273
ENSG00000185432	METTL7A	Colon_Sigmoid	Colon	-0.75	0.00273
ENSG00000231346	LINC01160	Adipose_Visceral_Omentum	Colon	0.79	0.00273
ENSG00000162989	KCNJ3	Adipose_Visceral_Omentum	Distal	3	0.00274
ENSG00000172935	MRGPRF	Adipose_Visceral_Omentum	Rectal	-2.79	0.00275
ENSG00000267651	RP11-95O2.1	Adipose_Subcutaneous	Proximal	1.26	0.00275
ENSG00000160299	PCNT	Adipose_Visceral_Omentum	Colon	-3.1	0.00275
ENSG00000237461	RP11-554F20.1	Adipose_Subcutaneous	Distal	1.93	0.00276
ENSG00000139428	MMAB	Cells_EBV-transformed_lymphocytes	Female	-0.06	0.00276
ENSG00000173548	SNX33	Colon_Sigmoid	Male	-0.15	0.00276
ENSG00000100376	FAM118A	Adipose_Visceral_Omentum	Distal	-2.94	0.00276
ENSG00000254837	AP001372.2	Colon_Sigmoid	Overall	-1.26	0.00276
ENSG00000157870	FAM213B	Whole_Blood	Distal	-2.86	0.00277
ENSG00000187091	PLCD1	Adipose_Visceral_Omentum	Male	0.92	0.00277
ENSG00000113391	FAM172A	Colon_Transverse	Overall	2.99	0.00277
ENSG00000121988	ZRANB3	Whole_Blood	Distal	-1.96	0.00277
ENSG00000145241	CENPC	Colon_Sigmoid	Distal	-0.61	0.00277
ENSG00000130700	GATA5	Colon_Sigmoid	Overall	2.61	0.00277
ENSG00000163464	CXCR1	Whole_Blood	Distal	0.33	0.00278
ENSG00000273765	RP11-370I10.11	Adipose_Visceral_Omentum	Overall	-0.94	0.00278
ENSG00000162616	DNAJB4	Colon_Transverse	Distal	0.1	0.00278
ENSG00000160294	MCM3AP	Colon_Sigmoid	Distal	0.56	0.00279
ENSG00000165215	CLDN3	Colon_Transverse	Male	1	0.00279
ENSG00000143845	ETNK2	Colon_Transverse	Rectal	-0.96	0.00279
ENSG00000089009	RPL6	Adipose_Visceral_Omentum	Male	-1.99	0.00279
ENSG00000179295	PTPN11	Adipose_Subcutaneous	Male	2.99	0.00279
ENSG00000147488	ST18	Adipose_Subcutaneous	Distal	0.8	0.00279
ENSG00000176402	GJC3	Colon_Sigmoid	Rectal	-2.13	0.00279
ENSG00000253658	LINC01592	Adipose_Subcutaneous	Colon	-2.99	0.0028
ENSG00000167258	CDK12	Colon_Sigmoid	Overall	-2.99	0.0028
ENSG00000083535	PIBF1	Adipose_Subcutaneous	Colon	-2.48	0.0028
ENSG00000167588	GPD1	Colon_Sigmoid	Colon	1.23	0.0028
ENSG00000270988	RP11-439C15.5	Colon_Transverse	Colon	-2.99	0.0028
ENSG00000025156	HSF2	Whole_Blood	Distal	-3.07	0.00282
ENSG00000113649	TCERG1	Whole_Blood	Female	-1.67	0.00282
ENSG00000008226	DLEC1	Colon_Transverse	Male	-0.12	0.00283
ENSG00000125149	C16orf70	Adipose_Visceral_Omentum	Female	-2.7	0.00283
ENSG00000147677	EIF3H	Colon_Transverse	Male	0.4	0.00284
ENSG00000139636	LMBR1L	Colon_Transverse	Overall	3.15	0.00284
ENSG00000179598	PLD6	Adipose_Visceral_Omentum	Overall	0.78	0.00284
ENSG00000135722	FBXL8	Whole_Blood	Colon	2.98	0.00284
ENSG00000148090	AUH	Cells_EBV-transformed_lymphocytes	Overall	-1.2	0.00285
ENSG00000117215	PLA2G2D	Adipose_Visceral_Omentum	Proximal	-1.65	0.00286
ENSG00000125149	C16orf70	Whole_Blood	Colon	-2.75	0.00286
ENSG00000128602	SMO	Whole_Blood	Colon	0.03	0.00286
ENSG00000128011	LRFN1	Adipose_Subcutaneous	Distal	-1.4	0.00287
ENSG00000139899	CBLN3	Adipose_Subcutaneous	Distal	-2.93	0.00287
ENSG00000238005	RP11-443B7.1	Cells_EBV-transformed_lymphocytes	Distal	-3.19	0.00287
ENSG00000272440	RP11-379F4.6	Cells_EBV-transformed_lymphocytes	Rectal	1.93	0.00287
ENSG00000112419	PHACTR2	Colon_Transverse	Male	-2.25	0.00287
ENSG00000128607	KLHDC10	Whole_Blood	Colon	2.35	0.00288
ENSG00000176681	LRRC37A	Adipose_Subcutaneous	Colon	-2.98	0.00288
ENSG00000168003	SLC3A2	Adipose_Subcutaneous	Distal	-0.86	0.00288
ENSG00000184357	HIST1H1B	Cells_EBV-transformed_lymphocytes	Overall	0.06	0.00289
ENSG00000234608	MAPKAPK5-AS1	Colon_Transverse	Proximal	3.25	0.00289
ENSG00000135211	TMEM60	Colon_Transverse	Overall	2.96	0.00289
ENSG00000249806	RP11-223C24.1	Colon_Transverse	Distal	2.45	0.00289
ENSG00000075856	SART3	Cells_EBV-transformed_lymphocytes	Overall	1.3	0.00289
ENSG00000111737	RAB35	Whole_Blood	Colon	1.29	0.00289
ENSG00000131437	KIF3A	Colon_Sigmoid	Overall	0.92	0.00289
ENSG00000118307	CASC1	Cells_EBV-transformed_lymphocytes	Male	0.67	0.00289
ENSG00000196526	AFAP1	Whole_Blood	Male	-1.66	0.00289
ENSG00000101003	GINS1	Colon_Transverse	Distal	-2.15	0.00289
ENSG00000164362	TERT	Whole_Blood	Male	-2.98	0.0029
ENSG00000135127	BICDL1	Cells_EBV-transformed_lymphocytes	Male	2.75	0.00291
ENSG00000184640	SEPT9	Colon_Transverse	Colon	0.99	0.00291
ENSG00000204574	ABCF1	Adipose_Subcutaneous	Overall	3.15	0.00291
ENSG00000158125	XDH	Adipose_Visceral_Omentum	Male	0.2	0.00291
ENSG00000110700	RPS13	Cells_EBV-transformed_lymphocytes	Rectal	2.96	0.00292
ENSG00000274678	RP11-2C24.7	Adipose_Visceral_Omentum	Female	2.98	0.00292
ENSG00000197448	GSTK1	Whole_Blood	Overall	2.26	0.00293
ENSG00000111424	VDR	Adipose_Subcutaneous	Colon	0.05	0.00294
ENSG00000131400	NAPSA	Adipose_Visceral_Omentum	Female	-2.97	0.00294
ENSG00000169752	NRG4	Cells_EBV-transformed_lymphocytes	Distal	1.34	0.00294
ENSG00000130724	CHMP2A	Whole_Blood	Female	1.44	0.00294
ENSG00000226816	AC005082.12	Adipose_Visceral_Omentum	Male	2.95	0.00294
ENSG00000144580	CNOT9	Adipose_Subcutaneous	Male	-0.75	0.00295
ENSG00000152952	PLOD2	Colon_Sigmoid	Distal	-1.13	0.00295
ENSG00000087995	METTL2A	Colon_Transverse	Proximal	2.97	0.00295
ENSG00000136235	GPNMB	Whole_Blood	Male	-2.97	0.00295
ENSG00000181472	ZBTB2	Whole_Blood	Female	-1.44	0.00295
ENSG00000204001	LCN8	Colon_Transverse	Overall	-2.25	0.00295
ENSG00000099968	BCL2L13	Cells_EBV-transformed_lymphocytes	Distal	-0.63	0.00296
ENSG00000116285	ERRFI1	Colon_Transverse	Proximal	0.25	0.00296
ENSG00000178802	MPI	Whole_Blood	Overall	-0.57	0.00297
ENSG00000027869	SH2D2A	Adipose_Subcutaneous	Overall	2.97	0.00297
ENSG00000206344	HCG27	Cells_EBV-transformed_lymphocytes	Overall	0.81	0.00297
ENSG00000141030	COPS3	Whole_Blood	Female	1.23	0.00297
ENSG00000197084	LCE1C	Cells_EBV-transformed_lymphocytes	Overall	-2.97	0.00297
ENSG00000257086	RP11-783K16.13	Cells_EBV-transformed_lymphocytes	Female	-1.37	0.00297
ENSG00000152782	PANK1	Colon_Transverse	Distal	-0.22	0.00298
ENSG00000225077	LINC00337	Colon_Transverse	Overall	0.97	0.00298
ENSG00000135926	TMBIM1	Colon_Transverse	Rectal	2.92	0.00298
ENSG00000272971	RP11-284F21.11	Adipose_Subcutaneous	Distal	-2.97	0.00298
ENSG00000254298	CTB-17P3.4	Cells_EBV-transformed_lymphocytes	Male	-2.97	0.00299
ENSG00000198160	MIER1	Whole_Blood	Distal	3.03	0.00299
ENSG00000204344	STK19	Colon_Sigmoid	Colon	0.23	0.00299
ENSG00000117362	APH1A	Colon_Transverse	Overall	1.97	0.00299
ENSG00000132635	PCED1A	Adipose_Subcutaneous	Male	-0.46	0.00299
ENSG00000101363	MANBAL	Colon_Sigmoid	Overall	2.72	0.00299
ENSG00000129351	ILF3	Adipose_Subcutaneous	Overall	-2.97	0.00299
ENSG00000140400	MAN2C1	Whole_Blood	Colon	2.94	0.003
ENSG00000179598	PLD6	Adipose_Visceral_Omentum	Colon	0.74	0.003
ENSG00000177150	FAM210A	Cells_EBV-transformed_lymphocytes	Distal	1.34	0.003
ENSG00000266498	RP11-45M22.5	Colon_Transverse	Proximal	-2.97	0.003
ENSG00000198563	DDX39B	Cells_EBV-transformed_lymphocytes	Colon	0.78	0.003
ENSG00000103852	TTC23	Colon_Sigmoid	Overall	0.92	0.003
ENSG00000275383	RP11-615I2.6	Cells_EBV-transformed_lymphocytes	Overall	1.4	0.003
ENSG00000168090	COPS6	Adipose_Subcutaneous	Proximal	-1.13	0.00301
ENSG00000168685	IL7R	Cells_EBV-transformed_lymphocytes	Proximal	0.01	0.00301
ENSG00000129911	KLF16	Colon_Sigmoid	Rectal	3.21	0.00301
ENSG00000260619	RP11-775C24.3	Adipose_Subcutaneous	Distal	2.97	0.00301
ENSG00000137962	ARHGAP29	Adipose_Visceral_Omentum	Proximal	-0.67	0.00301
ENSG00000188659	SAXO2	Colon_Transverse	Rectal	0.65	0.00302
ENSG00000197429	IPP	Colon_Sigmoid	Rectal	1.13	0.00302
ENSG00000163464	CXCR1	Whole_Blood	Colon	0.3	0.00303
ENSG00000165985	C1QL3	Cells_EBV-transformed_lymphocytes	Overall	2.9	0.00303
ENSG00000101670	LIPG	Adipose_Subcutaneous	Distal	1.51	0.00304
[truncated: 9,342 more rows]

## Sheet: Supplementary Data 3
Ensembl gene ID	Gene	Tissue	Subtype	Effect size	P-value
ENSG00000212993	POU5F1B	Colon_Transverse	overall	-0.72	2.35e-41
ENSG00000212993	POU5F1B	Colon_Transverse	colon	-0.75	3.56e-31
ENSG00000150750	POU2AF2	Colon_Transverse	overall	-0.21	2.64e-25
ENSG00000214290	COLCA2	Colon_Transverse	overall	-0.13	6.91e-24
ENSG00000214290	COLCA2	Colon_Transverse	rectal	-0.2	9.2e-23
ENSG00000196167	COLCA1	Colon_Transverse	overall	-0.16	1.19e-22
ENSG00000212993	POU5F1B	Colon_Transverse	female	-0.73	3.82e-22
ENSG00000150750	POU2AF2	Colon_Transverse	rectal	-0.31	5.1e-22
ENSG00000196167	COLCA1	Colon_Transverse	rectal	-0.24	8.93e-22
ENSG00000273619	AL121832.2	Adipose_Visceral_Omentum	overall	0.17	1.77e-21
ENSG00000212993	POU5F1B	Colon_Transverse	proximal	-0.77	1.99e-21
ENSG00000273619	AL121832.2	Cells_EBV-transformed_lymphocytes	overall	0.22	2.2e-21
ENSG00000123268	ATF1	Colon_Sigmoid	overall	0.18	2.87e-21
ENSG00000123268	ATF1	Adipose_Visceral_Omentum	overall	0.25	3.09e-21
ENSG00000123268	ATF1	Colon_Transverse	overall	0.34	5.8e-21
ENSG00000123268	ATF1	Adipose_Subcutaneous	overall	0.32	6.31e-21
ENSG00000273619	AL121832.2	Colon_Sigmoid	overall	0.15	7.03e-21
ENSG00000214290	COLCA2	Colon_Sigmoid	overall	-0.33	7.77e-21
ENSG00000273619	AL121832.2	Whole_Blood	overall	0.15	1.29e-20
ENSG00000130701	RBBP8NL	Colon_Transverse	overall	-0.32	1.36e-20
ENSG00000273619	AL121832.2	Colon_Transverse	overall	0.14	2.12e-20
ENSG00000273619	AL121832.2	Adipose_Subcutaneous	overall	0.15	2.48e-20
ENSG00000150750	POU2AF2	Colon_Transverse	distal	-0.29	7.16e-20
ENSG00000214290	COLCA2	Colon_Transverse	distal	-0.18	1.55e-19
ENSG00000150750	POU2AF2	Colon_Transverse	male	-0.26	1.56e-19
ENSG00000214290	COLCA2	Colon_Transverse	male	-0.16	2.52e-19
ENSG00000212993	POU5F1B	Colon_Transverse	male	-0.68	2.64e-19
ENSG00000178567	EPM2AIP1	Whole_Blood	proximal	0.84	1.3e-18
ENSG00000196167	COLCA1	Colon_Transverse	male	-0.2	1.88e-18
ENSG00000076242	MLH1	Colon_Sigmoid	proximal	1.29	2.12e-18
ENSG00000272334	AC011816.2	Adipose_Subcutaneous	proximal	0.84	2.46e-18
ENSG00000272334	AC011816.2	Adipose_Visceral_Omentum	proximal	0.67	2.75e-18
ENSG00000212993	POU5F1B	Colon_Transverse	distal	-0.73	3e-18
ENSG00000272334	AC011816.2	Colon_Sigmoid	proximal	0.67	3.25e-18
ENSG00000196167	COLCA1	Colon_Transverse	distal	-0.22	3.96e-18
ENSG00000272334	AC011816.2	Colon_Transverse	proximal	0.62	6.63e-18
ENSG00000123268	ATF1	Colon_Sigmoid	colon	0.2	1.18e-17
ENSG00000275437	AL121832.3	Colon_Sigmoid	overall	-0.23	1.21e-17
ENSG00000123268	ATF1	Adipose_Visceral_Omentum	colon	0.27	1.3e-17
ENSG00000178567	EPM2AIP1	Adipose_Visceral_Omentum	proximal	0.81	1.3e-17
ENSG00000123268	ATF1	Colon_Transverse	colon	0.37	1.8e-17
ENSG00000212993	POU5F1B	Colon_Transverse	rectal	-0.71	2.04e-17
ENSG00000123268	ATF1	Adipose_Subcutaneous	colon	0.34	2.05e-17
ENSG00000178567	EPM2AIP1	Colon_Transverse	proximal	0.89	2.17e-17
ENSG00000272334	AC011816.2	Cells_EBV-transformed_lymphocytes	proximal	0.8	2.3e-17
ENSG00000178567	EPM2AIP1	Colon_Sigmoid	proximal	0.88	3.35e-17
ENSG00000272334	AC011816.2	Whole_Blood	proximal	0.73	4.31e-17
ENSG00000275437	AL121832.3	Adipose_Visceral_Omentum	overall	-0.2	4.68e-17
ENSG00000076242	MLH1	Whole_Blood	proximal	0.36	5.58e-17
ENSG00000275437	AL121832.3	Colon_Transverse	overall	-0.2	7.2e-17
ENSG00000273619	AL121832.2	Whole_Blood	rectal	0.22	7.93e-17
ENSG00000275437	AL121832.3	Colon_Sigmoid	rectal	-0.34	2.24e-16
ENSG00000273619	AL121832.2	Colon_Sigmoid	rectal	0.21	2.25e-16
ENSG00000123268	ATF1	Colon_Sigmoid	distal	0.24	2.78e-16
ENSG00000273619	AL121832.2	Adipose_Visceral_Omentum	rectal	0.23	3.17e-16
ENSG00000273619	AL121832.2	Colon_Transverse	rectal	0.2	3.41e-16
ENSG00000275437	AL121832.3	Cells_EBV-transformed_lymphocytes	overall	-0.51	3.46e-16
ENSG00000123268	ATF1	Adipose_Subcutaneous	distal	0.43	4.16e-16
ENSG00000273619	AL121832.2	Cells_EBV-transformed_lymphocytes	rectal	0.3	4.3e-16
ENSG00000123268	ATF1	Colon_Transverse	distal	0.46	5.2e-16
ENSG00000273619	AL121832.2	Adipose_Subcutaneous	rectal	0.2	7.38e-16
ENSG00000066084	DIP2B	Whole_Blood	overall	0.12	7.46e-16
ENSG00000123268	ATF1	Adipose_Visceral_Omentum	distal	0.33	7.67e-16
ENSG00000275437	AL121832.3	Whole_Blood	overall	-0.17	8.85e-16
ENSG00000275437	AL121832.3	Adipose_Visceral_Omentum	rectal	-0.31	9.11e-16
ENSG00000275437	AL121832.3	Colon_Transverse	rectal	-0.3	1.43e-15
ENSG00000275437	AL121832.3	Adipose_Subcutaneous	overall	-0.2	6.06e-15
ENSG00000076242	MLH1	Adipose_Visceral_Omentum	proximal	0.24	7.45e-15
ENSG00000130701	RBBP8NL	Colon_Transverse	rectal	-0.41	8.3e-15
ENSG00000246228	CASC8	Whole_Blood	overall	0.11	8.82e-15
ENSG00000275437	AL121832.3	Cells_EBV-transformed_lymphocytes	rectal	-0.74	1.82e-14
ENSG00000275437	AL121832.3	Adipose_Subcutaneous	rectal	-0.3	3.24e-14
ENSG00000261888	AC144831.1	Adipose_Subcutaneous	overall	-0.38	4.85e-14
ENSG00000130702	LAMA5	Cells_EBV-transformed_lymphocytes	overall	0.46	5.42e-14
ENSG00000261888	AC144831.1	Colon_Sigmoid	overall	-0.37	7.73e-14
ENSG00000275437	AL121832.3	Whole_Blood	rectal	-0.24	1.64e-13
ENSG00000123268	ATF1	Adipose_Visceral_Omentum	female	0.27	2.01e-13
ENSG00000066084	DIP2B	Whole_Blood	colon	0.14	2.03e-13
ENSG00000123268	ATF1	Colon_Sigmoid	female	0.2	2.56e-13
ENSG00000135862	LAMC1	Whole_Blood	overall	0.16	2.81e-13
ENSG00000066084	DIP2B	Whole_Blood	distal	0.17	3.31e-13
ENSG00000123268	ATF1	Colon_Transverse	female	0.37	4.76e-13
ENSG00000123268	ATF1	Adipose_Subcutaneous	female	0.34	5e-13
ENSG00000150750	POU2AF2	Colon_Transverse	colon	-0.18	5.04e-13
ENSG00000050405	LIMA1	Colon_Transverse	overall	-0.35	7.99e-13
ENSG00000261888	AC144831.1	Adipose_Visceral_Omentum	overall	-0.38	7.99e-13
ENSG00000214290	COLCA2	Colon_Sigmoid	rectal	-0.36	8.49e-13
ENSG00000130702	LAMA5	Cells_EBV-transformed_lymphocytes	rectal	0.69	8.5e-13
ENSG00000246228	CASC8	Whole_Blood	colon	0.13	9.64e-13
ENSG00000130701	RBBP8NL	Colon_Transverse	female	-0.34	1.32e-12
ENSG00000261888	AC144831.1	Colon_Transverse	overall	-0.36	1.36e-12
ENSG00000214290	COLCA2	Colon_Transverse	colon	-0.11	1.54e-12
ENSG00000050405	LIMA1	Colon_Sigmoid	overall	-0.31	4.76e-12
ENSG00000273619	AL121832.2	Adipose_Visceral_Omentum	female	0.18	5.08e-12
ENSG00000196167	COLCA1	Colon_Transverse	colon	-0.14	5.6e-12
ENSG00000135862	LAMC1	Whole_Blood	rectal	0.23	8.25e-12
ENSG00000246228	CASC8	Whole_Blood	female	0.14	8.53e-12
ENSG00000130702	LAMA5	Whole_Blood	overall	0.4	8.62e-12
ENSG00000076242	MLH1	Cells_EBV-transformed_lymphocytes	proximal	0.17	9.4e-12
ENSG00000135862	LAMC1	Adipose_Visceral_Omentum	overall	-1.29	9.73e-12
ENSG00000260475	AL353719.1	Adipose_Visceral_Omentum	overall	0.54	1.23e-11
ENSG00000273619	AL121832.2	Cells_EBV-transformed_lymphocytes	female	0.22	1.31e-11
ENSG00000214290	COLCA2	Colon_Sigmoid	distal	-0.33	1.39e-11
ENSG00000181904	C5orf24	Adipose_Visceral_Omentum	overall	-6.76	1.48e-11
ENSG00000275437	AL121832.3	Colon_Sigmoid	male	-0.25	1.62e-11
ENSG00000176845	METRNL	Cells_EBV-transformed_lymphocytes	overall	0.3	2.06e-11
ENSG00000135862	LAMC1	Adipose_Visceral_Omentum	female	-1.8	2.16e-11
ENSG00000224468	LAMC1-AS1	Colon_Transverse	overall	0.21	2.17e-11
ENSG00000224468	LAMC1-AS1	Cells_EBV-transformed_lymphocytes	female	0.31	2.37e-11
ENSG00000224468	LAMC1-AS1	Cells_EBV-transformed_lymphocytes	overall	0.22	2.37e-11
ENSG00000076242	MLH1	Colon_Transverse	proximal	0.42	2.68e-11
ENSG00000224468	LAMC1-AS1	Colon_Sigmoid	overall	0.2	3.03e-11
ENSG00000224468	LAMC1-AS1	Adipose_Subcutaneous	overall	0.2	3.08e-11
ENSG00000224468	LAMC1-AS1	Colon_Transverse	female	0.29	3.16e-11
ENSG00000224468	LAMC1-AS1	Colon_Sigmoid	female	0.28	3.49e-11
ENSG00000149485	FADS1	Adipose_Subcutaneous	overall	0.22	3.68e-11
ENSG00000224468	LAMC1-AS1	Adipose_Subcutaneous	female	0.28	3.71e-11
ENSG00000176845	METRNL	Whole_Blood	overall	0.23	3.82e-11
ENSG00000149485	FADS1	Colon_Sigmoid	overall	0.21	4.38e-11
ENSG00000273619	AL121832.2	Adipose_Subcutaneous	female	0.15	4.67e-11
ENSG00000261888	AC144831.1	Colon_Sigmoid	rectal	-0.52	4.77e-11
ENSG00000262003	AC087392.1	Colon_Transverse	distal	-0.43	4.81e-11
ENSG00000261888	AC144831.1	Adipose_Subcutaneous	rectal	-0.52	4.91e-11
ENSG00000130701	RBBP8NL	Colon_Transverse	colon	-0.26	6.23e-11
ENSG00000066084	DIP2B	Cells_EBV-transformed_lymphocytes	overall	0.18	6.34e-11
ENSG00000273619	AL121832.2	Colon_Sigmoid	female	0.15	6.48e-11
ENSG00000273619	AL121832.2	Whole_Blood	male	0.15	6.9e-11
ENSG00000130702	LAMA5	Whole_Blood	rectal	0.59	7.13e-11
ENSG00000224468	LAMC1-AS1	Adipose_Visceral_Omentum	overall	0.15	7.64e-11
ENSG00000135862	LAMC1	Whole_Blood	female	0.2	7.79e-11
ENSG00000262003	AC087392.1	Adipose_Visceral_Omentum	overall	-0.23	8.55e-11
ENSG00000050405	LIMA1	Adipose_Visceral_Omentum	overall	-0.23	8.8e-11
ENSG00000050405	LIMA1	Colon_Transverse	colon	-0.38	9.96e-11
ENSG00000050405	LIMA1	Colon_Sigmoid	colon	-0.35	1.02e-10
ENSG00000149679	CABLES2	Colon_Sigmoid	overall	-0.09	1.06e-10
ENSG00000149485	FADS1	Adipose_Visceral_Omentum	overall	0.21	1.1e-10
ENSG00000214290	COLCA2	Colon_Sigmoid	colon	-0.25	1.12e-10
ENSG00000275437	AL121832.3	Adipose_Visceral_Omentum	male	-0.22	1.13e-10
ENSG00000273619	AL121832.2	Colon_Transverse	female	0.14	1.16e-10
ENSG00000273619	AL121832.2	Colon_Sigmoid	male	0.15	1.19e-10
ENSG00000224468	LAMC1-AS1	Adipose_Visceral_Omentum	female	0.22	1.31e-10
ENSG00000275437	AL121832.3	Colon_Transverse	male	-0.22	1.37e-10
ENSG00000149485	FADS1	Colon_Transverse	overall	0.22	1.39e-10
ENSG00000137310	TCF19	Adipose_Subcutaneous	overall	0.18	1.45e-10
ENSG00000262003	AC087392.1	Colon_Transverse	overall	-0.27	1.59e-10
ENSG00000273619	AL121832.2	Cells_EBV-transformed_lymphocytes	male	0.21	1.61e-10
ENSG00000261888	AC144831.1	Adipose_Visceral_Omentum	rectal	-0.53	1.79e-10
ENSG00000273619	AL121832.2	Colon_Transverse	male	0.14	1.89e-10
ENSG00000273619	AL121832.2	Whole_Blood	female	0.15	1.95e-10
ENSG00000261888	AC144831.1	Colon_Transverse	rectal	-0.51	2.14e-10
ENSG00000260475	AL353719.1	Adipose_Subcutaneous	overall	0.43	2.22e-10
ENSG00000135862	LAMC1	Colon_Sigmoid	overall	-0.24	2.29e-10
ENSG00000050405	LIMA1	Whole_Blood	overall	0.17	2.34e-10
ENSG00000262003	AC087392.1	Adipose_Visceral_Omentum	distal	-0.33	2.34e-10
ENSG00000101665	SMAD7	Cells_EBV-transformed_lymphocytes	overall	0.16	2.36e-10
ENSG00000273619	AL121832.2	Adipose_Visceral_Omentum	male	0.16	2.47e-10
ENSG00000135862	LAMC1	Colon_Sigmoid	female	-0.34	3.03e-10
ENSG00000050405	LIMA1	Adipose_Visceral_Omentum	colon	-0.27	3.17e-10
ENSG00000214290	COLCA2	Colon_Sigmoid	male	-0.23	3.23e-10
ENSG00000274370	AC130371.2	Whole_Blood	overall	0.38	3.82e-10
ENSG00000181904	C5orf24	Adipose_Visceral_Omentum	colon	-7.57	3.86e-10
ENSG00000275437	AL121832.3	Adipose_Subcutaneous	male	-0.22	3.94e-10
ENSG00000260475	AL353719.1	Colon_Transverse	overall	0.53	4.08e-10
ENSG00000273619	AL121832.2	Adipose_Subcutaneous	male	0.14	4.16e-10
ENSG00000066084	DIP2B	Whole_Blood	female	0.13	5.61e-10
ENSG00000050405	LIMA1	Colon_Transverse	distal	-0.47	6.29e-10
ENSG00000054938	CHRDL2	Colon_Sigmoid	overall	0.21	6.56e-10
ENSG00000137310	TCF19	Whole_Blood	overall	0.27	8.03e-10
ENSG00000137310	TCF19	Adipose_Visceral_Omentum	overall	0.21	1.11e-09
ENSG00000123268	ATF1	Colon_Sigmoid	male	0.16	1.14e-09
ENSG00000139624	CERS5	Colon_Transverse	overall	-0.16	1.19e-09
ENSG00000123268	ATF1	Colon_Sigmoid	rectal	0.18	1.25e-09
ENSG00000123268	ATF1	Adipose_Subcutaneous	male	0.29	1.38e-09
ENSG00000123268	ATF1	Colon_Transverse	male	0.31	1.44e-09
ENSG00000137310	TCF19	Colon_Transverse	overall	0.26	1.44e-09
ENSG00000139624	CERS5	Colon_Sigmoid	overall	-0.16	1.51e-09
ENSG00000050405	LIMA1	Colon_Sigmoid	distal	-0.42	1.53e-09
ENSG00000149679	CABLES2	Colon_Sigmoid	rectal	-0.13	1.57e-09
ENSG00000246228	CASC8	Whole_Blood	proximal	0.13	1.58e-09
ENSG00000139624	CERS5	Adipose_Subcutaneous	overall	-0.16	1.6e-09
ENSG00000139624	CERS5	Adipose_Visceral_Omentum	overall	-0.16	1.61e-09
ENSG00000257298	AC008147.2	Adipose_Visceral_Omentum	overall	-0.54	1.77e-09
ENSG00000273619	AL121832.2	Adipose_Visceral_Omentum	colon	0.13	1.81e-09
ENSG00000275437	AL121832.3	Cells_EBV-transformed_lymphocytes	male	-0.53	1.86e-09
ENSG00000139624	CERS5	Whole_Blood	overall	-0.16	1.89e-09
ENSG00000257298	AC008147.2	Colon_Sigmoid	overall	-0.87	1.89e-09
ENSG00000123268	ATF1	Adipose_Visceral_Omentum	rectal	0.24	2e-09
ENSG00000123268	ATF1	Adipose_Visceral_Omentum	male	0.22	2.06e-09
ENSG00000123268	ATF1	Colon_Transverse	rectal	0.34	2.11e-09
ENSG00000123268	ATF1	Adipose_Subcutaneous	rectal	0.32	2.14e-09
ENSG00000275437	AL121832.3	Whole_Blood	male	-0.18	2.28e-09
ENSG00000171858	RPS21	Colon_Transverse	rectal	1.82	2.3e-09
ENSG00000066084	DIP2B	Cells_EBV-transformed_lymphocytes	colon	0.19	2.59e-09
ENSG00000273619	AL121832.2	Cells_EBV-transformed_lymphocytes	colon	0.16	2.69e-09
ENSG00000178567	EPM2AIP1	Adipose_Visceral_Omentum	colon	0.45	2.87e-09
ENSG00000054938	CHRDL2	Colon_Sigmoid	male	0.3	3.02e-09
ENSG00000130701	RBBP8NL	Colon_Transverse	male	-0.28	3.08e-09
ENSG00000178567	EPM2AIP1	Whole_Blood	colon	0.46	3.1e-09
ENSG00000272334	AC011816.2	Adipose_Subcutaneous	colon	0.46	3.19e-09
ENSG00000272334	AC011816.2	Colon_Sigmoid	colon	0.36	3.89e-09
ENSG00000181904	C5orf24	Adipose_Visceral_Omentum	female	-8.34	4.17e-09
ENSG00000262003	AC087392.1	Adipose_Subcutaneous	overall	-0.19	4.86e-09
ENSG00000137310	TCF19	Colon_Sigmoid	overall	0.18	5.08e-09
ENSG00000228812	LAMA5-AS1	Colon_Transverse	rectal	0.33	5.46e-09
ENSG00000271993	AC126118.1	Whole_Blood	proximal	0.66	5.47e-09
ENSG00000076242	MLH1	Colon_Sigmoid	colon	0.69	5.65e-09
ENSG00000272334	AC011816.2	Adipose_Visceral_Omentum	colon	0.36	5.74e-09
ENSG00000147679	UTP23	Colon_Sigmoid	overall	-0.35	5.88e-09
ENSG00000272334	AC011816.2	Colon_Transverse	colon	0.34	6.05e-09
ENSG00000261888	AC144831.1	Colon_Sigmoid	male	-0.41	6.28e-09
ENSG00000127837	AAMP	Colon_Sigmoid	colon	0.28	6.3e-09
ENSG00000272334	AC011816.2	Cells_EBV-transformed_lymphocytes	colon	0.44	6.47e-09
ENSG00000135926	TMBIM1	Adipose_Visceral_Omentum	colon	0.16	6.9e-09
ENSG00000066084	DIP2B	Cells_EBV-transformed_lymphocytes	distal	0.24	7.15e-09
ENSG00000260475	AL353719.1	Adipose_Visceral_Omentum	distal	0.72	7.91e-09
ENSG00000134825	TMEM258	Colon_Transverse	overall	-0.21	7.95e-09
ENSG00000176845	METRNL	Cells_EBV-transformed_lymphocytes	male	0.37	8.17e-09
ENSG00000272334	AC011816.2	Whole_Blood	colon	0.4	8.4e-09
ENSG00000261888	AC144831.1	Adipose_Subcutaneous	male	-0.41	1.11e-08
ENSG00000273619	AL121832.2	Colon_Sigmoid	colon	0.11	1.13e-08
ENSG00000171858	RPS21	Colon_Transverse	overall	1.12	1.17e-08
ENSG00000273619	AL121832.2	Whole_Blood	colon	0.11	1.18e-08
ENSG00000262003	AC087392.1	Adipose_Visceral_Omentum	colon	-0.23	1.21e-08
ENSG00000198018	ENTPD7	Colon_Sigmoid	overall	0.61	1.23e-08
ENSG00000050405	LIMA1	Adipose_Visceral_Omentum	distal	-0.32	1.25e-08
ENSG00000165617	DACT1	Colon_Transverse	colon	-0.18	1.31e-08
ENSG00000228812	LAMA5-AS1	Adipose_Visceral_Omentum	rectal	0.33	1.55e-08
ENSG00000261888	AC144831.1	Adipose_Visceral_Omentum	male	-0.42	1.62e-08
ENSG00000262003	AC087392.1	Colon_Transverse	male	-0.34	1.71e-08
ENSG00000257298	AC008147.2	Colon_Transverse	overall	-0.4	1.79e-08
ENSG00000273619	AL121832.2	Adipose_Subcutaneous	colon	0.11	1.84e-08
ENSG00000260475	AL353719.1	Adipose_Subcutaneous	distal	0.6	1.86e-08
ENSG00000054938	CHRDL2	Colon_Sigmoid	colon	0.24	2.05e-08
ENSG00000178567	EPM2AIP1	Colon_Transverse	colon	0.47	2.12e-08
ENSG00000127838	PNKD	Whole_Blood	overall	0.13	2.14e-08
ENSG00000273619	AL121832.2	Colon_Transverse	colon	0.1	2.28e-08
ENSG00000271993	AC126118.1	Colon_Transverse	proximal	0.56	2.31e-08
ENSG00000272368	AC074032.1	Colon_Transverse	overall	-0.1	2.38e-08
ENSG00000054938	CHRDL2	Colon_Sigmoid	distal	0.3	2.39e-08
ENSG00000171858	RPS21	Adipose_Visceral_Omentum	rectal	1.27	2.45e-08
ENSG00000066084	DIP2B	Whole_Blood	rectal	0.13	2.5e-08
ENSG00000178567	EPM2AIP1	Colon_Sigmoid	colon	0.47	2.53e-08
ENSG00000260475	AL353719.1	Colon_Transverse	distal	0.74	2.6e-08
ENSG00000127837	AAMP	Adipose_Visceral_Omentum	colon	0.8	2.69e-08
ENSG00000150750	POU2AF2	Colon_Transverse	female	-0.16	2.79e-08
ENSG00000261888	AC144831.1	Colon_Transverse	male	-0.4	2.88e-08
ENSG00000257298	AC008147.2	Adipose_Visceral_Omentum	colon	-0.58	2.92e-08
ENSG00000076242	MLH1	Whole_Blood	colon	0.19	2.94e-08
ENSG00000262003	AC087392.1	Colon_Transverse	colon	-0.28	3.1e-08
ENSG00000262003	AC087392.1	Adipose_Visceral_Omentum	male	-0.25	3.31e-08
ENSG00000262003	AC087392.1	Adipose_Subcutaneous	distal	-0.25	3.34e-08
ENSG00000123384	LRP1	Adipose_Subcutaneous	overall	-0.49	3.48e-08
ENSG00000119574	ZBTB45	Adipose_Visceral_Omentum	overall	-0.41	3.51e-08
ENSG00000272368	AC074032.1	Colon_Sigmoid	overall	-0.1	3.52e-08
ENSG00000228812	LAMA5-AS1	Colon_Sigmoid	overall	0.17	3.58e-08
ENSG00000257298	AC008147.2	Adipose_Visceral_Omentum	distal	-0.75	3.74e-08
ENSG00000178449	COX14	Colon_Sigmoid	overall	0.15	3.76e-08
ENSG00000135926	TMBIM1	Adipose_Visceral_Omentum	overall	0.13	3.78e-08
ENSG00000130725	UBE2M	Cells_EBV-transformed_lymphocytes	overall	0.33	3.84e-08
ENSG00000228812	LAMA5-AS1	Colon_Transverse	overall	0.2	3.86e-08
ENSG00000135926	TMBIM1	Adipose_Subcutaneous	colon	0.17	3.88e-08
ENSG00000223534	HLA-DQB1-AS1	Cells_EBV-transformed_lymphocytes	distal	-0.18	3.89e-08
ENSG00000178449	COX14	Colon_Transverse	overall	0.14	3.9e-08
ENSG00000178449	COX14	Adipose_Visceral_Omentum	overall	0.15	3.91e-08
ENSG00000123268	ATF1	Colon_Sigmoid	proximal	0.16	3.94e-08
ENSG00000272368	AC074032.1	Adipose_Subcutaneous	overall	-0.1	3.96e-08
ENSG00000178449	COX14	Adipose_Subcutaneous	overall	0.15	3.96e-08
ENSG00000119574	ZBTB45	Colon_Sigmoid	overall	-0.39	4.04e-08
ENSG00000181904	C5orf24	Adipose_Visceral_Omentum	distal	-8.63	4.08e-08
ENSG00000161813	LARP4	Adipose_Subcutaneous	overall	0.22	4.41e-08
ENSG00000123268	ATF1	Adipose_Visceral_Omentum	proximal	0.22	4.42e-08
ENSG00000149485	FADS1	Adipose_Subcutaneous	distal	0.28	4.47e-08
ENSG00000262003	AC087392.1	Adipose_Visceral_Omentum	rectal	-0.28	4.6e-08
ENSG00000127837	AAMP	Adipose_Subcutaneous	colon	0.71	4.61e-08
ENSG00000149485	FADS1	Adipose_Subcutaneous	colon	0.22	4.67e-08
ENSG00000135926	TMBIM1	Colon_Sigmoid	colon	0.16	4.8e-08
ENSG00000123268	ATF1	Colon_Transverse	proximal	0.3	4.92e-08
ENSG00000149485	FADS1	Colon_Sigmoid	distal	0.27	4.93e-08
ENSG00000198502	HLA-DRB5	Cells_EBV-transformed_lymphocytes	colon	-0.3	5.48e-08
ENSG00000123268	ATF1	Adipose_Subcutaneous	proximal	0.28	5.55e-08
ENSG00000136280	CCM2	Whole_Blood	female	-0.12	5.75e-08
ENSG00000135926	TMBIM1	Adipose_Subcutaneous	overall	0.14	5.78e-08
ENSG00000149485	FADS1	Colon_Sigmoid	colon	0.21	5.78e-08
ENSG00000135926	TMBIM1	Colon_Sigmoid	overall	0.13	6e-08
ENSG00000127837	AAMP	Colon_Sigmoid	overall	0.22	6.21e-08
ENSG00000134825	TMEM258	Whole_Blood	overall	-0.17	6.33e-08
ENSG00000261338	AC021016.2	Cells_EBV-transformed_lymphocytes	colon	0.09	6.49e-08
ENSG00000130701	RBBP8NL	Colon_Transverse	proximal	-0.27	6.5e-08
ENSG00000135926	TMBIM1	Cells_EBV-transformed_lymphocytes	overall	0.17	6.61e-08
ENSG00000176845	METRNL	Whole_Blood	male	0.25	6.64e-08
ENSG00000231852	CYP21A2	Colon_Transverse	distal	0.15	6.66e-08
ENSG00000224468	LAMC1-AS1	Colon_Transverse	rectal	0.26	6.68e-08
ENSG00000149485	FADS1	Adipose_Visceral_Omentum	distal	0.28	6.85e-08
ENSG00000231852	CYP21A2	Adipose_Visceral_Omentum	male	0.17	7.08e-08
ENSG00000093167	LRRFIP2	Whole_Blood	proximal	0.21	7.08e-08
ENSG00000261338	AC021016.2	Colon_Sigmoid	colon	0.07	7.25e-08
ENSG00000176845	METRNL	Cells_EBV-transformed_lymphocytes	distal	0.4	7.61e-08
ENSG00000261338	AC021016.2	Adipose_Subcutaneous	colon	0.07	7.69e-08
ENSG00000261338	AC021016.2	Colon_Transverse	colon	0.07	7.8e-08
ENSG00000272368	AC074032.1	Cells_EBV-transformed_lymphocytes	overall	-0.1	7.93e-08
ENSG00000262003	AC087392.1	Colon_Transverse	rectal	-0.35	8.09e-08
ENSG00000127837	AAMP	Colon_Transverse	colon	1.15	8.26e-08
ENSG00000224468	LAMC1-AS1	Cells_EBV-transformed_lymphocytes	rectal	0.28	8.37e-08
ENSG00000134825	TMEM258	Colon_Sigmoid	overall	-0.16	8.44e-08
ENSG00000149485	FADS1	Colon_Transverse	distal	0.29	8.47e-08
ENSG00000231852	CYP21A2	Adipose_Subcutaneous	distal	0.13	8.62e-08
ENSG00000272368	AC074032.1	Whole_Blood	overall	-0.11	8.74e-08
ENSG00000224468	LAMC1-AS1	Adipose_Subcutaneous	rectal	0.25	8.86e-08
ENSG00000231852	CYP21A2	Colon_Sigmoid	distal	0.18	8.88e-08
ENSG00000135926	TMBIM1	Cells_EBV-transformed_lymphocytes	colon	0.2	9.24e-08
ENSG00000224468	LAMC1-AS1	Colon_Sigmoid	rectal	0.25	9.3e-08
ENSG00000135926	TMBIM1	Colon_Transverse	overall	0.17	9.48e-08
ENSG00000130702	LAMA5	Cells_EBV-transformed_lymphocytes	male	0.46	9.68e-08
ENSG00000166278	C2	Adipose_Subcutaneous	rectal	1.21	9.7e-08
ENSG00000261338	AC021016.2	Whole_Blood	colon	0.08	9.89e-08
ENSG00000149485	FADS1	Adipose_Visceral_Omentum	colon	0.21	9.93e-08
ENSG00000179921	GPBAR1	Adipose_Subcutaneous	colon	0.51	9.95e-08
ENSG00000171574	ZNF584	Adipose_Visceral_Omentum	rectal	-0.11	9.96e-08
ENSG00000127838	PNKD	Colon_Sigmoid	overall	0.18	1.01e-07
ENSG00000050405	LIMA1	Adipose_Subcutaneous	colon	-0.17	1.02e-07
ENSG00000147679	UTP23	Colon_Sigmoid	male	-0.45	1.03e-07
ENSG00000260997	AC004847.1	Whole_Blood	colon	-0.08	1.09e-07
ENSG00000127838	PNKD	Adipose_Subcutaneous	overall	0.15	1.13e-07
ENSG00000127837	AAMP	Adipose_Visceral_Omentum	overall	0.63	1.14e-07
ENSG00000137310	TCF19	Adipose_Subcutaneous	colon	0.18	1.18e-07
ENSG00000127838	PNKD	Adipose_Visceral_Omentum	overall	0.15	1.19e-07
ENSG00000228812	LAMA5-AS1	Adipose_Visceral_Omentum	overall	0.2	1.19e-07
ENSG00000050405	LIMA1	Colon_Transverse	female	-0.36	1.2e-07
ENSG00000135926	TMBIM1	Colon_Transverse	colon	0.2	1.23e-07
ENSG00000136280	CCM2	Cells_EBV-transformed_lymphocytes	female	-0.17	1.24e-07
ENSG00000149485	FADS1	Colon_Transverse	colon	0.22	1.27e-07
ENSG00000261338	AC021016.2	Adipose_Visceral_Omentum	colon	0.08	1.27e-07
ENSG00000050405	LIMA1	Adipose_Subcutaneous	overall	-0.14	1.28e-07
ENSG00000127837	AAMP	Adipose_Subcutaneous	overall	0.57	1.3e-07
ENSG00000231852	CYP21A2	Adipose_Visceral_Omentum	distal	0.18	1.33e-07
ENSG00000102554	KLF5	Colon_Sigmoid	overall	-0.31	1.44e-07
ENSG00000076242	MLH1	Adipose_Visceral_Omentum	colon	0.15	1.44e-07
ENSG00000139624	CERS5	Whole_Blood	female	-0.2	1.46e-07
ENSG00000139624	CERS5	Colon_Transverse	female	-0.2	1.48e-07
ENSG00000127838	PNKD	Colon_Sigmoid	colon	0.22	1.5e-07
ENSG00000260475	AL353719.1	Adipose_Visceral_Omentum	colon	0.5	1.51e-07
ENSG00000166888	STAT6	Colon_Sigmoid	overall	0.28	1.52e-07
ENSG00000139624	CERS5	Colon_Sigmoid	female	-0.2	1.54e-07
ENSG00000139624	CERS5	Adipose_Visceral_Omentum	female	-0.2	1.57e-07
ENSG00000139624	CERS5	Adipose_Subcutaneous	female	-0.2	1.57e-07
ENSG00000271993	AC126118.1	Adipose_Subcutaneous	proximal	0.48	1.61e-07
ENSG00000231852	CYP21A2	Colon_Sigmoid	male	0.16	1.61e-07
ENSG00000261338	AC021016.2	Whole_Blood	overall	0.06	1.62e-07
ENSG00000261338	AC021016.2	Cells_EBV-transformed_lymphocytes	overall	0.07	1.64e-07
ENSG00000176845	METRNL	Whole_Blood	rectal	0.27	1.65e-07
ENSG00000275437	AL121832.3	Cells_EBV-transformed_lymphocytes	female	-0.46	1.67e-07
ENSG00000226332	AL354836.1	Colon_Sigmoid	overall	-0.15	1.74e-07
ENSG00000261338	AC021016.2	Adipose_Subcutaneous	overall	0.06	1.77e-07
ENSG00000261338	AC021016.2	Colon_Transverse	overall	0.06	1.81e-07
ENSG00000176845	METRNL	Cells_EBV-transformed_lymphocytes	rectal	0.37	1.83e-07
ENSG00000127837	AAMP	Colon_Transverse	overall	0.92	1.86e-07
ENSG00000127838	PNKD	Whole_Blood	colon	0.14	1.89e-07
ENSG00000115183	TANC1	Colon_Sigmoid	colon	-0.23	1.98e-07
ENSG00000261338	AC021016.2	Adipose_Visceral_Omentum	overall	0.06	1.99e-07
ENSG00000137310	TCF19	Adipose_Visceral_Omentum	male	0.25	2e-07
ENSG00000257298	AC008147.2	Colon_Sigmoid	colon	-0.89	2.02e-07
ENSG00000119574	ZBTB45	Colon_Sigmoid	rectal	-0.57	2.05e-07
ENSG00000050405	LIMA1	Whole_Blood	colon	0.16	2.09e-07
ENSG00000261338	AC021016.2	Colon_Sigmoid	overall	0.06	2.1e-07
ENSG00000213760	ATP6V1G2	Colon_Transverse	overall	-0.09	2.11e-07
ENSG00000262003	AC087392.1	Adipose_Subcutaneous	rectal	-0.24	2.12e-07
ENSG00000260475	AL353719.1	Adipose_Visceral_Omentum	male	0.59	2.13e-07
ENSG00000214290	COLCA2	Colon_Sigmoid	female	-0.24	2.18e-07
ENSG00000127838	PNKD	Adipose_Subcutaneous	colon	0.18	2.19e-07
ENSG00000214290	COLCA2	Colon_Transverse	female	-0.09	2.22e-07
ENSG00000050405	LIMA1	Colon_Sigmoid	female	-0.33	2.23e-07
ENSG00000127838	PNKD	Adipose_Visceral_Omentum	colon	0.18	2.27e-07
ENSG00000137310	TCF19	Adipose_Subcutaneous	male	0.21	2.35e-07
ENSG00000163466	ARPC2	Colon_Transverse	colon	0.22	2.39e-07
ENSG00000273249	BX649632.1	Cells_EBV-transformed_lymphocytes	proximal	-0.36	2.4e-07
ENSG00000274370	AC130371.2	Whole_Blood	colon	0.38	2.54e-07
ENSG00000119574	ZBTB45	Adipose_Visceral_Omentum	rectal	-0.6	2.62e-07
ENSG00000083838	ZNF446	Adipose_Subcutaneous	rectal	-0.48	2.76e-07
ENSG00000135862	LAMC1	Adipose_Visceral_Omentum	rectal	-1.53	2.78e-07
ENSG00000272368	AC074032.1	Adipose_Visceral_Omentum	overall	-0.12	2.8e-07
ENSG00000147679	UTP23	Whole_Blood	overall	-0.39	3.05e-07
ENSG00000261888	AC144831.1	Adipose_Subcutaneous	female	-0.36	3.05e-07
ENSG00000198502	HLA-DRB5	Cells_EBV-transformed_lymphocytes	overall	-0.23	3.16e-07
ENSG00000171858	RPS21	Adipose_Visceral_Omentum	overall	0.75	3.17e-07
ENSG00000091732	ZC3HC1	Adipose_Subcutaneous	overall	-0.31	3.23e-07
ENSG00000275437	AL121832.3	Adipose_Visceral_Omentum	female	-0.17	3.27e-07
ENSG00000231852	CYP21A2	Adipose_Subcutaneous	colon	0.1	3.34e-07
ENSG00000129932	DOHH	Colon_Transverse	overall	0.25	3.49e-07
ENSG00000163466	ARPC2	Whole_Blood	colon	0.63	3.49e-07
ENSG00000196735	HLA-DQA1	Adipose_Subcutaneous	rectal	-0.35	3.5e-07
ENSG00000137310	TCF19	Adipose_Subcutaneous	proximal	0.22	3.52e-07
ENSG00000134825	TMEM258	Adipose_Subcutaneous	overall	-0.15	3.53e-07
ENSG00000136280	CCM2	Whole_Blood	overall	-0.08	3.54e-07
ENSG00000134825	TMEM258	Adipose_Visceral_Omentum	overall	-0.15	3.58e-07
ENSG00000166888	STAT6	Whole_Blood	female	-0.63	3.61e-07
ENSG00000130703	OSBPL2	Adipose_Visceral_Omentum	rectal	0.65	3.63e-07
ENSG00000165617	DACT1	Colon_Transverse	male	-0.18	3.65e-07
ENSG00000183386	FHL3	Adipose_Visceral_Omentum	overall	0.11	3.75e-07
ENSG00000204498	NFKBIL1	Adipose_Subcutaneous	overall	0.42	3.87e-07
ENSG00000130726	TRIM28	Colon_Transverse	overall	0.63	3.89e-07
ENSG00000127838	PNKD	Adipose_Subcutaneous	distal	0.23	3.92e-07
ENSG00000231852	CYP21A2	Whole_Blood	male	0.11	3.95e-07
ENSG00000231852	CYP21A2	Whole_Blood	distal	0.13	3.96e-07
ENSG00000127838	PNKD	Adipose_Visceral_Omentum	distal	0.23	3.97e-07
ENSG00000127838	PNKD	Whole_Blood	distal	0.17	3.98e-07
ENSG00000275437	AL121832.3	Colon_Sigmoid	female	-0.19	4.01e-07
ENSG00000093167	LRRFIP2	Adipose_Subcutaneous	proximal	-0.29	4.11e-07
ENSG00000102554	KLF5	Colon_Sigmoid	colon	-0.35	4.11e-07
ENSG00000275437	AL121832.3	Colon_Transverse	female	-0.17	4.12e-07
ENSG00000213760	ATP6V1G2	Adipose_Subcutaneous	overall	-0.09	4.13e-07
ENSG00000149679	CABLES2	Colon_Sigmoid	male	-0.1	4.17e-07
ENSG00000246228	CASC8	Whole_Blood	distal	0.12	4.17e-07
ENSG00000275437	AL121832.3	Whole_Blood	female	-0.15	4.22e-07
ENSG00000224468	LAMC1-AS1	Adipose_Visceral_Omentum	rectal	0.19	4.32e-07
ENSG00000135926	TMBIM1	Adipose_Visceral_Omentum	distal	0.18	4.34e-07
ENSG00000163466	ARPC2	Adipose_Visceral_Omentum	colon	0.52	4.37e-07
ENSG00000083838	ZNF446	Colon_Transverse	rectal	-0.48	4.41e-07
ENSG00000156076	WIF1	Adipose_Visceral_Omentum	overall	1.44	4.66e-07
ENSG00000083812	ZNF324	Colon_Transverse	rectal	0.56	4.78e-07
ENSG00000066084	DIP2B	Whole_Blood	male	0.11	4.84e-07
ENSG00000146833	TRIM4	Adipose_Visceral_Omentum	proximal	-0.09	5e-07
ENSG00000131941	RHPN2	Colon_Sigmoid	male	0.19	5.05e-07
ENSG00000083838	ZNF446	Colon_Sigmoid	rectal	-0.52	5.07e-07
ENSG00000213760	ATP6V1G2	Adipose_Visceral_Omentum	overall	-0.08	5.09e-07
ENSG00000146833	TRIM4	Whole_Blood	proximal	-0.09	5.09e-07
ENSG00000127838	PNKD	Colon_Sigmoid	distal	0.27	5.15e-07
ENSG00000176845	METRNL	Whole_Blood	distal	0.29	5.31e-07
ENSG00000244623	OR2AE1	Cells_EBV-transformed_lymphocytes	proximal	0.12	5.36e-07
ENSG00000231852	CYP21A2	Adipose_Subcutaneous	male	0.11	5.41e-07
ENSG00000101665	SMAD7	Cells_EBV-transformed_lymphocytes	female	0.18	5.45e-07
ENSG00000146833	TRIM4	Adipose_Subcutaneous	proximal	-0.08	5.55e-07
ENSG00000260475	AL353719.1	Adipose_Subcutaneous	colon	0.41	5.64e-07
ENSG00000274370	AC130371.2	Whole_Blood	distal	0.49	5.66e-07
ENSG00000066084	DIP2B	Cells_EBV-transformed_lymphocytes	female	0.19	5.72e-07
ENSG00000139624	CERS5	Colon_Transverse	colon	-0.16	5.82e-07
ENSG00000099326	MZF1	Whole_Blood	overall	0.25	5.92e-07
ENSG00000146833	TRIM4	Colon_Transverse	proximal	-0.09	6e-07
ENSG00000050405	LIMA1	Whole_Blood	female	0.18	6.08e-07
ENSG00000123384	LRP1	Adipose_Subcutaneous	colon	-0.53	6.17e-07
ENSG00000262003	AC087392.1	Adipose_Subcutaneous	colon	-0.17	6.22e-07
ENSG00000171574	ZNF584	Cells_EBV-transformed_lymphocytes	rectal	-0.17	6.25e-07
ENSG00000260997	AC004847.1	Cells_EBV-transformed_lymphocytes	colon	-0.16	6.33e-07
ENSG00000146833	TRIM4	Cells_EBV-transformed_lymphocytes	proximal	-0.09	6.42e-07
ENSG00000156076	WIF1	Adipose_Visceral_Omentum	male	2.02	6.43e-07
ENSG00000260997	AC004847.1	Cells_EBV-transformed_lymphocytes	overall	-0.13	6.52e-07
ENSG00000223534	HLA-DQB1-AS1	Cells_EBV-transformed_lymphocytes	colon	-0.12	6.64e-07
ENSG00000149485	FADS1	Adipose_Subcutaneous	male	0.23	6.69e-07
ENSG00000231852	CYP21A2	Colon_Transverse	male	0.12	6.71e-07
ENSG00000261888	AC144831.1	Colon_Sigmoid	distal	-0.4	6.77e-07
ENSG00000023839	ABCC2	Whole_Blood	overall	0.17	6.86e-07
ENSG00000262003	AC087392.1	Adipose_Subcutaneous	male	-0.2	7.01e-07
ENSG00000178567	EPM2AIP1	Adipose_Subcutaneous	proximal	0.42	7.12e-07
ENSG00000183520	UTP11	Adipose_Visceral_Omentum	overall	0.18	7.17e-07
ENSG00000130702	LAMA5	Whole_Blood	female	0.41	7.39e-07
ENSG00000163466	ARPC2	Colon_Sigmoid	colon	0.31	7.43e-07
ENSG00000196167	COLCA1	Colon_Transverse	female	-0.11	7.46e-07
ENSG00000144674	GOLGA4	Colon_Transverse	proximal	-0.62	7.5e-07
ENSG00000166888	STAT6	Whole_Blood	overall	-0.43	7.59e-07
ENSG00000204740	MALRD1	Colon_Transverse	proximal	-0.19	7.69e-07
ENSG00000139624	CERS5	Colon_Sigmoid	colon	-0.16	7.77e-07
ENSG00000168016	TRANK1	Colon_Transverse	proximal	-0.92	7.86e-07
ENSG00000261888	AC144831.1	Colon_Sigmoid	female	-0.35	7.96e-07
ENSG00000042832	TG	Colon_Sigmoid	proximal	-0.43	7.98e-07
ENSG00000260475	AL353719.1	Colon_Transverse	colon	0.51	8.08e-07
ENSG00000137310	TCF19	Colon_Sigmoid	male	0.21	8.16e-07
ENSG00000141905	NFIC	Adipose_Subcutaneous	overall	0.25	8.4e-07
ENSG00000083812	ZNF324	Colon_Transverse	overall	0.35	8.42e-07
ENSG00000127837	AAMP	Adipose_Visceral_Omentum	distal	0.84	8.47e-07
ENSG00000139624	CERS5	Adipose_Visceral_Omentum	colon	-0.16	8.5e-07
ENSG00000139624	CERS5	Adipose_Subcutaneous	colon	-0.16	8.56e-07
ENSG00000050405	LIMA1	Adipose_Visceral_Omentum	female	-0.25	8.62e-07
ENSG00000257298	AC008147.2	Colon_Sigmoid	distal	-1.1	8.67e-07
ENSG00000149485	FADS1	Colon_Sigmoid	male	0.22	8.77e-07
ENSG00000231852	CYP21A2	Whole_Blood	colon	0.09	8.99e-07
ENSG00000261888	AC144831.1	Adipose_Subcutaneous	distal	-0.4	9.51e-07
ENSG00000273619	AL121832.2	Adipose_Visceral_Omentum	distal	0.14	9.7e-07
ENSG00000163466	ARPC2	Adipose_Subcutaneous	colon	0.19	9.74e-07
ENSG00000171574	ZNF584	Colon_Sigmoid	rectal	-0.17	9.81e-07
ENSG00000165617	DACT1	Colon_Transverse	proximal	-0.21	9.83e-07
ENSG00000166888	STAT6	Colon_Sigmoid	colon	0.32	9.86e-07
ENSG00000260997	AC004847.1	Colon_Transverse	colon	-0.18	1.01e-06
ENSG00000115183	TANC1	Colon_Sigmoid	overall	-0.2	1.01e-06
ENSG00000130725	UBE2M	Whole_Blood	rectal	0.6	1.04e-06
ENSG00000131941	RHPN2	Colon_Sigmoid	overall	0.13	1.05e-06
ENSG00000171574	ZNF584	Adipose_Subcutaneous	rectal	-0.16	1.08e-06
ENSG00000130703	OSBPL2	Adipose_Visceral_Omentum	overall	0.39	1.09e-06
ENSG00000176402	GJC3	Colon_Sigmoid	overall	-0.1	1.1e-06
ENSG00000131941	RHPN2	Colon_Transverse	male	0.21	1.12e-06
ENSG00000130702	LAMA5	Cells_EBV-transformed_lymphocytes	female	0.42	1.13e-06
ENSG00000244623	OR2AE1	Cells_EBV-transformed_lymphocytes	overall	0.07	1.14e-06
ENSG00000183386	FHL3	Colon_Sigmoid	overall	0.1	1.14e-06
ENSG00000183386	FHL3	Colon_Transverse	overall	0.1	1.15e-06
ENSG00000175215	CTDSP2	Whole_Blood	overall	-0.46	1.17e-06
ENSG00000183431	SF3A3	Adipose_Visceral_Omentum	overall	0.07	1.17e-06
ENSG00000223534	HLA-DQB1-AS1	Adipose_Subcutaneous	distal	-0.17	1.17e-06
ENSG00000091732	ZC3HC1	Adipose_Subcutaneous	colon	-0.36	1.18e-06
ENSG00000127837	AAMP	Adipose_Subcutaneous	distal	0.72	1.19e-06
ENSG00000149485	FADS1	Whole_Blood	overall	-0.28	1.19e-06
ENSG00000183431	SF3A3	Cells_EBV-transformed_lymphocytes	overall	0.09	1.2e-06
ENSG00000213760	ATP6V1G2	Colon_Sigmoid	overall	-0.09	1.21e-06
ENSG00000260997	AC004847.1	Colon_Transverse	overall	-0.15	1.22e-06
ENSG00000146833	TRIM4	Adipose_Visceral_Omentum	overall	-0.06	1.23e-06
ENSG00000139624	CERS5	Whole_Blood	colon	-0.15	1.26e-06
ENSG00000260475	AL353719.1	Adipose_Visceral_Omentum	rectal	0.61	1.27e-06
ENSG00000135926	TMBIM1	Adipose_Subcutaneous	distal	0.2	1.29e-06
ENSG00000275437	AL121832.3	Colon_Sigmoid	colon	-0.15	1.3e-06
ENSG00000146833	TRIM4	Adipose_Subcutaneous	overall	-0.05	1.33e-06
ENSG00000135862	LAMC1	Colon_Sigmoid	rectal	-0.29	1.34e-06
ENSG00000183386	FHL3	Cells_EBV-transformed_lymphocytes	overall	0.15	1.35e-06
ENSG00000261338	AC021016.2	Cells_EBV-transformed_lymphocytes	distal	0.11	1.35e-06
ENSG00000146833	TRIM4	Whole_Blood	overall	-0.06	1.36e-06
ENSG00000183386	FHL3	Adipose_Subcutaneous	overall	0.1	1.36e-06
ENSG00000231852	CYP21A2	Colon_Sigmoid	colon	0.12	1.38e-06
ENSG00000021461	CYP3A43	Colon_Transverse	proximal	1.08	1.38e-06
ENSG00000183520	UTP11	Adipose_Subcutaneous	overall	0.14	1.4e-06
ENSG00000231852	CYP21A2	Adipose_Visceral_Omentum	colon	0.13	1.43e-06
ENSG00000149485	FADS1	Adipose_Visceral_Omentum	male	0.23	1.44e-06
ENSG00000146833	TRIM4	Colon_Transverse	overall	-0.06	1.44e-06
ENSG00000171574	ZNF584	Colon_Transverse	rectal	-0.17	1.47e-06
ENSG00000101665	SMAD7	Cells_EBV-transformed_lymphocytes	colon	0.15	1.47e-06
ENSG00000198018	ENTPD7	Colon_Sigmoid	distal	0.8	1.48e-06
ENSG00000166888	STAT6	Colon_Sigmoid	female	0.36	1.5e-06
ENSG00000127837	AAMP	Colon_Sigmoid	distal	0.28	1.52e-06
ENSG00000198502	HLA-DRB5	Cells_EBV-transformed_lymphocytes	distal	-0.35	1.53e-06
ENSG00000131941	RHPN2	Colon_Transverse	overall	0.14	1.54e-06
ENSG00000174106	LEMD3	Colon_Sigmoid	overall	0.12	1.56e-06
ENSG00000137310	TCF19	Adipose_Visceral_Omentum	colon	0.2	1.58e-06
ENSG00000023839	ABCC2	Whole_Blood	distal	0.26	1.6e-06
ENSG00000135926	TMBIM1	Colon_Sigmoid	distal	0.19	1.63e-06
ENSG00000174106	LEMD3	Whole_Blood	overall	0.17	1.65e-06
ENSG00000260997	AC004847.1	Cells_EBV-transformed_lymphocytes	female	-0.18	1.66e-06
ENSG00000147679	UTP23	Whole_Blood	male	-0.53	1.67e-06
ENSG00000128607	KLHDC10	Colon_Transverse	overall	0.38	1.69e-06
ENSG00000130701	RBBP8NL	Colon_Transverse	distal	-0.25	1.71e-06
ENSG00000196391	ZNF774	Colon_Transverse	male	0.17	1.71e-06
ENSG00000163466	ARPC2	Colon_Transverse	overall	0.18	1.74e-06
ENSG00000246228	CASC8	Colon_Transverse	proximal	-0.29	1.76e-06
ENSG00000176402	GJC3	Colon_Sigmoid	proximal	-0.15	1.77e-06
ENSG00000260997	AC004847.1	Colon_Transverse	female	-0.21	1.82e-06
ENSG00000149485	FADS1	Colon_Transverse	male	0.23	1.83e-06
ENSG00000127837	AAMP	Colon_Transverse	distal	1.3	1.85e-06
ENSG00000260997	AC004847.1	Adipose_Visceral_Omentum	colon	-0.17	1.86e-06
ENSG00000176845	METRNL	Adipose_Subcutaneous	overall	0.21	1.92e-06
ENSG00000050405	LIMA1	Colon_Transverse	male	-0.33	1.93e-06
ENSG00000119929	CUTC	Adipose_Visceral_Omentum	overall	-0.4	1.98e-06
ENSG00000171574	ZNF584	Whole_Blood	rectal	-0.17	1.99e-06
ENSG00000093167	LRRFIP2	Colon_Sigmoid	proximal	-0.27	1.99e-06
ENSG00000260997	AC004847.1	Adipose_Visceral_Omentum	overall	-0.14	1.99e-06
ENSG00000146833	TRIM4	Cells_EBV-transformed_lymphocytes	overall	-0.06	2e-06
ENSG00000136280	CCM2	Cells_EBV-transformed_lymphocytes	overall	-0.11	2e-06
ENSG00000174106	LEMD3	Adipose_Subcutaneous	overall	0.13	2.01e-06
ENSG00000273619	AL121832.2	Whole_Blood	distal	0.12	2.03e-06
ENSG00000261338	AC021016.2	Colon_Sigmoid	distal	0.08	2.06e-06
ENSG00000178449	COX14	Colon_Sigmoid	female	0.19	2.07e-06
ENSG00000261338	AC021016.2	Adipose_Subcutaneous	distal	0.08	2.08e-06
ENSG00000261338	AC021016.2	Adipose_Visceral_Omentum	distal	0.09	2.09e-06
ENSG00000179921	GPBAR1	Adipose_Subcutaneous	overall	0.38	2.12e-06
ENSG00000261338	AC021016.2	Colon_Transverse	distal	0.08	2.14e-06
ENSG00000146674	IGFBP3	Adipose_Visceral_Omentum	overall	-0.37	2.16e-06
ENSG00000270194	AC097359.2	Adipose_Visceral_Omentum	proximal	-0.98	2.18e-06
ENSG00000178449	COX14	Colon_Transverse	female	0.18	2.23e-06
ENSG00000260997	AC004847.1	Adipose_Visceral_Omentum	female	-0.2	2.26e-06
ENSG00000273619	AL121832.2	Cells_EBV-transformed_lymphocytes	distal	0.17	2.3e-06
ENSG00000144674	GOLGA4	Adipose_Subcutaneous	proximal	-0.62	2.33e-06
ENSG00000261888	AC144831.1	Adipose_Visceral_Omentum	distal	-0.4	2.34e-06
ENSG00000066084	DIP2B	Cells_EBV-transformed_lymphocytes	rectal	0.2	2.35e-06
ENSG00000137310	TCF19	Colon_Sigmoid	colon	0.17	2.36e-06
ENSG00000110777	POU2AF1	Whole_Blood	overall	-0.45	2.38e-06
ENSG00000161813	LARP4	Adipose_Subcutaneous	colon	0.22	2.42e-06
ENSG00000176402	GJC3	Colon_Sigmoid	colon	-0.11	2.44e-06
ENSG00000178449	COX14	Adipose_Visceral_Omentum	female	0.18	2.46e-06
ENSG00000178449	COX14	Adipose_Subcutaneous	female	0.18	2.52e-06
ENSG00000174106	LEMD3	Colon_Transverse	overall	0.13	2.52e-06
ENSG00000184307	ZDHHC23	Adipose_Visceral_Omentum	overall	-0.96	2.53e-06
ENSG00000050405	LIMA1	Colon_Transverse	rectal	-0.36	2.54e-06
ENSG00000135926	TMBIM1	Cells_EBV-transformed_lymphocytes	distal	0.23	2.56e-06
ENSG00000261338	AC021016.2	Whole_Blood	distal	0.09	2.56e-06
ENSG00000183431	SF3A3	Colon_Transverse	overall	0.08	2.58e-06
ENSG00000134825	TMEM258	Colon_Transverse	female	-0.24	2.58e-06
ENSG00000181904	C5orf24	Adipose_Visceral_Omentum	proximal	-7.18	2.6e-06
ENSG00000083812	ZNF324	Adipose_Subcutaneous	rectal	0.44	2.64e-06
ENSG00000163466	ARPC2	Whole_Blood	overall	0.48	2.64e-06
ENSG00000135862	LAMC1	Colon_Transverse	female	-0.5	2.66e-06
ENSG00000131941	RHPN2	Adipose_Visceral_Omentum	male	0.25	2.67e-06
ENSG00000260997	AC004847.1	Whole_Blood	female	-0.08	2.68e-06
ENSG00000231852	CYP21A2	Colon_Transverse	colon	0.1	2.73e-06
ENSG00000273619	AL121832.2	Colon_Sigmoid	distal	0.12	2.77e-06
ENSG00000176845	METRNL	Adipose_Visceral_Omentum	overall	0.26	2.77e-06
ENSG00000168016	TRANK1	Colon_Sigmoid	proximal	-0.96	2.78e-06
ENSG00000130725	UBE2M	Cells_EBV-transformed_lymphocytes	rectal	0.44	2.8e-06
ENSG00000275437	AL121832.3	Whole_Blood	colon	-0.12	2.81e-06
ENSG00000130589	HELZ2	Colon_Transverse	colon	0.37	2.87e-06
ENSG00000135926	TMBIM1	Colon_Transverse	distal	0.23	2.94e-06
ENSG00000141905	NFIC	Adipose_Subcutaneous	female	0.33	2.99e-06
ENSG00000183431	SF3A3	Adipose_Subcutaneous	overall	0.07	2.99e-06
ENSG00000257298	AC008147.2	Colon_Transverse	colon	-0.39	3.02e-06
ENSG00000146674	IGFBP3	Adipose_Visceral_Omentum	colon	-0.44	3.03e-06
ENSG00000123384	LRP1	Adipose_Subcutaneous	female	-0.59	3.05e-06
ENSG00000141905	NFIC	Adipose_Visceral_Omentum	female	0.37	3.22e-06
ENSG00000078747	ITCH	Colon_Transverse	overall	0.3	3.26e-06
ENSG00000108179	PPIF	Whole_Blood	overall	0.2	3.28e-06
ENSG00000204740	MALRD1	Adipose_Subcutaneous	proximal	-0.11	3.37e-06
ENSG00000196391	ZNF774	Adipose_Subcutaneous	male	0.15	3.43e-06
ENSG00000196391	ZNF774	Adipose_Visceral_Omentum	male	0.18	3.54e-06
ENSG00000178567	EPM2AIP1	Adipose_Visceral_Omentum	female	0.41	3.61e-06
ENSG00000130702	LAMA5	Whole_Blood	colon	0.32	3.62e-06
ENSG00000204740	MALRD1	Adipose_Visceral_Omentum	proximal	-0.11	3.63e-06
ENSG00000261888	AC144831.1	Adipose_Visceral_Omentum	female	-0.35	3.64e-06
ENSG00000198502	HLA-DRB5	Whole_Blood	male	-0.26	3.65e-06
ENSG00000261888	AC144831.1	Colon_Transverse	distal	-0.37	3.66e-06
ENSG00000105325	FZR1	Adipose_Visceral_Omentum	overall	0.28	3.67e-06
ENSG00000130589	HELZ2	Colon_Transverse	overall	0.3	3.67e-06
ENSG00000183520	UTP11	Whole_Blood	overall	0.15	3.67e-06
ENSG00000176845	METRNL	Cells_EBV-transformed_lymphocytes	colon	0.26	3.68e-06
ENSG00000261888	AC144831.1	Colon_Transverse	female	-0.33	3.7e-06
ENSG00000105325	FZR1	Adipose_Subcutaneous	overall	0.23	3.76e-06
ENSG00000119929	CUTC	Adipose_Visceral_Omentum	male	-0.55	3.8e-06
ENSG00000204536	CCHCR1	Colon_Transverse	overall	0.06	3.81e-06
ENSG00000273619	AL121832.2	Adipose_Subcutaneous	distal	0.11	3.81e-06
ENSG00000128298	BAIAP2L2	Whole_Blood	female	0.44	3.83e-06
ENSG00000169371	SNUPN	Adipose_Visceral_Omentum	overall	0.16	3.88e-06
ENSG00000134825	TMEM258	Colon_Transverse	distal	-0.27	3.88e-06
ENSG00000273619	AL121832.2	Colon_Transverse	distal	0.11	3.93e-06
ENSG00000136141	LRCH1	Whole_Blood	colon	-0.37	3.95e-06
ENSG00000127837	AAMP	Colon_Sigmoid	proximal	0.29	3.99e-06
ENSG00000166949	SMAD3	Adipose_Visceral_Omentum	male	-0.24	4e-06
ENSG00000260475	AL353719.1	Adipose_Subcutaneous	male	0.44	4e-06
ENSG00000275437	AL121832.3	Colon_Sigmoid	distal	-0.19	4.02e-06
ENSG00000261888	AC144831.1	Adipose_Subcutaneous	colon	-0.28	4.03e-06
ENSG00000274370	AC130371.2	Whole_Blood	male	0.4	4.06e-06
ENSG00000108179	PPIF	Whole_Blood	colon	0.23	4.16e-06
ENSG00000257298	AC008147.2	Colon_Transverse	rectal	-0.5	4.19e-06
ENSG00000213722	DDAH2	Whole_Blood	male	-0.25	4.3e-06
ENSG00000213639	PPP1CB	Adipose_Subcutaneous	colon	0.1	4.34e-06
ENSG00000135862	LAMC1	Whole_Blood	colon	0.12	4.36e-06
ENSG00000134825	TMEM258	Colon_Sigmoid	distal	-0.22	4.37e-06
ENSG00000076242	MLH1	Colon_Transverse	colon	0.24	4.38e-06
ENSG00000146674	IGFBP3	Colon_Sigmoid	overall	-0.27	4.52e-06
ENSG00000163466	ARPC2	Adipose_Visceral_Omentum	overall	0.39	4.52e-06
ENSG00000196735	HLA-DQA1	Adipose_Visceral_Omentum	rectal	-0.29	4.61e-06
ENSG00000130725	UBE2M	Cells_EBV-transformed_lymphocytes	colon	0.33	4.63e-06
ENSG00000146674	IGFBP3	Colon_Sigmoid	colon	-0.32	4.64e-06
ENSG00000147679	UTP23	Colon_Sigmoid	rectal	-0.42	4.86e-06
ENSG00000146833	TRIM4	Colon_Sigmoid	proximal	-0.08	4.88e-06
ENSG00000102554	KLF5	Colon_Sigmoid	distal	-0.35	4.96e-06
ENSG00000213639	PPP1CB	Colon_Transverse	colon	0.1	4.99e-06
ENSG00000213639	PPP1CB	Whole_Blood	colon	0.12	5.03e-06
ENSG00000166888	STAT6	Whole_Blood	colon	-0.49	5.04e-06
ENSG00000275437	AL121832.3	Adipose_Visceral_Omentum	colon	-0.13	5.07e-06
ENSG00000135862	LAMC1	Adipose_Visceral_Omentum	colon	-1.04	5.11e-06
ENSG00000176845	METRNL	Adipose_Visceral_Omentum	rectal	0.39	5.18e-06
ENSG00000145996	CDKAL1	Colon_Sigmoid	distal	-0.51	5.22e-06
ENSG00000099326	MZF1	Whole_Blood	rectal	0.35	5.26e-06
ENSG00000257298	AC008147.2	Colon_Sigmoid	rectal	-1.02	5.27e-06
ENSG00000137310	TCF19	Colon_Sigmoid	proximal	0.21	5.28e-06
ENSG00000146833	TRIM4	Colon_Sigmoid	overall	-0.05	5.32e-06
ENSG00000050405	LIMA1	Adipose_Visceral_Omentum	proximal	-0.25	5.33e-06
ENSG00000179921	GPBAR1	Adipose_Subcutaneous	distal	0.57	5.36e-06
ENSG00000228812	LAMA5-AS1	Colon_Sigmoid	rectal	0.21	5.37e-06
ENSG00000066084	DIP2B	Whole_Blood	proximal	0.11	5.42e-06
ENSG00000050405	LIMA1	Colon_Sigmoid	male	-0.29	5.43e-06
ENSG00000213639	PPP1CB	Colon_Sigmoid	colon	0.1	5.48e-06
ENSG00000223534	HLA-DQB1-AS1	Cells_EBV-transformed_lymphocytes	overall	-0.09	5.54e-06
ENSG00000083812	ZNF324	Adipose_Subcutaneous	overall	0.28	5.58e-06
ENSG00000213639	PPP1CB	Adipose_Visceral_Omentum	colon	0.1	5.58e-06
ENSG00000183431	SF3A3	Colon_Sigmoid	overall	0.07	5.65e-06
ENSG00000144674	GOLGA4	Colon_Sigmoid	proximal	-0.66	5.67e-06
ENSG00000123384	LRP1	Adipose_Subcutaneous	proximal	-0.62	5.69e-06
ENSG00000146112	PPP1R18	Colon_Transverse	proximal	-0.29	5.72e-06
ENSG00000260997	AC004847.1	Whole_Blood	distal	-0.08	5.75e-06
ENSG00000134825	TMEM258	Colon_Transverse	colon	-0.2	5.76e-06
ENSG00000137672	TRPC6	Colon_Transverse	colon	0.13	5.76e-06
ENSG00000274370	AC130371.2	Whole_Blood	female	0.39	5.76e-06
ENSG00000169371	SNUPN	Colon_Sigmoid	overall	0.2	5.83e-06
ENSG00000198502	HLA-DRB5	Cells_EBV-transformed_lymphocytes	male	-0.29	5.84e-06
ENSG00000244623	OR2AE1	Cells_EBV-transformed_lymphocytes	colon	0.08	5.85e-06
ENSG00000271993	AC126118.1	Adipose_Visceral_Omentum	proximal	0.43	5.86e-06
ENSG00000169371	SNUPN	Whole_Blood	overall	0.11	5.89e-06
ENSG00000131941	RHPN2	Adipose_Visceral_Omentum	overall	0.17	5.92e-06
ENSG00000105325	FZR1	Colon_Transverse	overall	0.22	5.95e-06
ENSG00000213639	PPP1CB	Cells_EBV-transformed_lymphocytes	colon	0.14	5.97e-06
ENSG00000223534	HLA-DQB1-AS1	Colon_Transverse	distal	-0.23	6.02e-06
ENSG00000257298	AC008147.2	Adipose_Visceral_Omentum	female	-0.56	6.04e-06
ENSG00000214290	COLCA2	Cells_EBV-transformed_lymphocytes	rectal	-0.12	6.05e-06
ENSG00000119929	CUTC	Adipose_Visceral_Omentum	colon	-0.46	6.06e-06
ENSG00000275437	AL121832.3	Colon_Transverse	colon	-0.13	6.1e-06
ENSG00000135862	LAMC1	Colon_Transverse	overall	-0.33	6.11e-06
ENSG00000161800	RACGAP1	Adipose_Subcutaneous	overall	1.22	6.19e-06
ENSG00000149679	CABLES2	Colon_Transverse	overall	-0.07	6.2e-06
ENSG00000130702	LAMA5	Whole_Blood	male	0.36	6.23e-06
ENSG00000257298	AC008147.2	Colon_Transverse	distal	-0.49	6.32e-06
ENSG00000105325	FZR1	Colon_Sigmoid	overall	0.2	6.33e-06
ENSG00000204482	LST1	Adipose_Subcutaneous	overall	0.25	6.42e-06
ENSG00000273619	AL121832.2	Cells_EBV-transformed_lymphocytes	proximal	0.15	6.45e-06
ENSG00000110881	ASIC1	Whole_Blood	overall	-0.2	6.53e-06
ENSG00000204574	ABCF1	Cells_EBV-transformed_lymphocytes	proximal	0.4	6.54e-06
ENSG00000272334	AC011816.2	Adipose_Subcutaneous	female	0.41	6.6e-06
ENSG00000275437	AL121832.3	Adipose_Subcutaneous	female	-0.16	6.64e-06
ENSG00000137310	TCF19	Adipose_Visceral_Omentum	proximal	0.23	6.71e-06
ENSG00000260997	AC004847.1	Whole_Blood	overall	-0.06	6.79e-06
ENSG00000260475	AL353719.1	Colon_Transverse	male	0.54	6.85e-06
ENSG00000110881	ASIC1	Colon_Sigmoid	overall	-0.2	6.86e-06
ENSG00000050405	LIMA1	Whole_Blood	rectal	0.18	6.86e-06
ENSG00000174106	LEMD3	Colon_Sigmoid	male	0.16	7e-06
ENSG00000130702	LAMA5	Cells_EBV-transformed_lymphocytes	colon	0.33	7.02e-06
ENSG00000272334	AC011816.2	Cells_EBV-transformed_lymphocytes	female	0.4	7.02e-06
ENSG00000272334	AC011816.2	Whole_Blood	female	0.37	7.04e-06
ENSG00000273249	BX649632.1	Cells_EBV-transformed_lymphocytes	colon	-0.25	7.08e-06
ENSG00000139624	CERS5	Colon_Transverse	distal	-0.19	7.28e-06
ENSG00000124783	SSR1	Colon_Transverse	overall	-1.7	7.37e-06
ENSG00000271993	AC126118.1	Whole_Blood	colon	0.4	7.39e-06
ENSG00000134825	TMEM258	Adipose_Visceral_Omentum	distal	-0.21	7.41e-06
ENSG00000091732	ZC3HC1	Adipose_Subcutaneous	male	-0.39	7.43e-06
ENSG00000110881	ASIC1	Colon_Transverse	overall	-0.19	7.47e-06
ENSG00000130589	HELZ2	Colon_Transverse	proximal	0.44	7.52e-06
ENSG00000261888	AC144831.1	Colon_Sigmoid	colon	-0.27	7.62e-06
ENSG00000168016	TRANK1	Adipose_Visceral_Omentum	proximal	-2.62	7.64e-06
ENSG00000273619	AL121832.2	Adipose_Visceral_Omentum	proximal	0.12	7.65e-06
ENSG00000006555	TTC22	Whole_Blood	female	0.44	7.67e-06
ENSG00000089022	MAPKAPK5	Colon_Transverse	colon	-0.15	7.71e-06
ENSG00000050405	LIMA1	Colon_Sigmoid	proximal	-0.31	7.73e-06
ENSG00000110881	ASIC1	Adipose_Visceral_Omentum	overall	-0.18	7.75e-06
ENSG00000237371	AL355803.1	Colon_Transverse	overall	-0.15	7.8e-06
ENSG00000134825	TMEM258	Colon_Sigmoid	colon	-0.16	7.8e-06
ENSG00000146833	TRIM4	Adipose_Visceral_Omentum	colon	-0.06	7.86e-06
ENSG00000089022	MAPKAPK5	Cells_EBV-transformed_lymphocytes	colon	-0.16	7.87e-06
ENSG00000275437	AL121832.3	Cells_EBV-transformed_lymphocytes	colon	-0.33	7.89e-06
ENSG00000149485	FADS1	Colon_Sigmoid	female	0.2	7.98e-06
ENSG00000169371	SNUPN	Adipose_Visceral_Omentum	colon	0.19	8.17e-06
ENSG00000146833	TRIM4	Adipose_Subcutaneous	colon	-0.06	8.32e-06
ENSG00000006555	TTC22	Whole_Blood	overall	0.31	8.38e-06
ENSG00000149485	FADS1	Adipose_Subcutaneous	female	0.21	8.39e-06
ENSG00000171757	LRRC34	Adipose_Visceral_Omentum	overall	0.1	8.44e-06
ENSG00000204482	LST1	Adipose_Subcutaneous	colon	0.3	8.45e-06
ENSG00000257298	AC008147.2	Colon_Sigmoid	male	-0.91	8.46e-06
ENSG00000169371	SNUPN	Cells_EBV-transformed_lymphocytes	overall	0.08	8.48e-06
ENSG00000156076	WIF1	Adipose_Visceral_Omentum	colon	1.52	8.52e-06
ENSG00000149679	CABLES2	Cells_EBV-transformed_lymphocytes	overall	0.09	8.52e-06
ENSG00000135119	RNFT2	Adipose_Visceral_Omentum	distal	-0.4	8.54e-06
ENSG00000146833	TRIM4	Whole_Blood	colon	-0.06	8.57e-06
ENSG00000272334	AC011816.2	Colon_Transverse	female	0.3	8.58e-06
ENSG00000171522	PTGER4	Whole_Blood	overall	-0.16	8.59e-06
ENSG00000272334	AC011816.2	Colon_Sigmoid	female	0.32	8.63e-06
ENSG00000237371	AL355803.1	Adipose_Visceral_Omentum	overall	-0.14	8.66e-06
ENSG00000135127	BICDL1	Whole_Blood	overall	0.35	8.71e-06
ENSG00000093167	LRRFIP2	Colon_Transverse	proximal	-0.31	8.73e-06
ENSG00000135127	BICDL1	Adipose_Subcutaneous	overall	0.7	8.86e-06
ENSG00000142208	AKT1	Adipose_Subcutaneous	distal	-0.24	8.88e-06
ENSG00000112041	TULP1	Colon_Sigmoid	overall	-0.15	8.94e-06
ENSG00000146833	TRIM4	Colon_Transverse	colon	-0.06	9.09e-06
ENSG00000204740	MALRD1	Colon_Transverse	colon	-0.14	9.14e-06
ENSG00000179344	HLA-DQB1	Adipose_Subcutaneous	rectal	-0.52	9.16e-06
ENSG00000224468	LAMC1-AS1	Colon_Transverse	colon	0.17	9.18e-06
ENSG00000123384	LRP1	Colon_Transverse	overall	0.12	9.19e-06
ENSG00000128298	BAIAP2L2	Colon_Sigmoid	female	0.34	9.26e-06
ENSG00000130726	TRIM28	Colon_Transverse	male	0.62	9.31e-06
ENSG00000225914	TSBP1-AS1	Colon_Sigmoid	distal	1.41777e+13	9.44e-06
ENSG00000226833	AC092164.1	Colon_Transverse	colon	0.8	9.47e-06
ENSG00000112041	TULP1	Colon_Transverse	colon	-0.2	9.54e-06
ENSG00000135148	TRAFD1	Adipose_Subcutaneous	colon	-0.33	9.56e-06
ENSG00000134825	TMEM258	Adipose_Subcutaneous	distal	-0.2	9.57e-06
ENSG00000134825	TMEM258	Whole_Blood	distal	-0.22	9.62e-06
ENSG00000224468	LAMC1-AS1	Cells_EBV-transformed_lymphocytes	colon	0.18	9.65e-06
ENSG00000139624	CERS5	Colon_Sigmoid	distal	-0.18	9.7e-06
ENSG00000269984	AC078795.1	Adipose_Subcutaneous	overall	0.43	9.71e-06
ENSG00000149679	CABLES2	Colon_Transverse	rectal	-0.11	9.76e-06
ENSG00000215023	AC131097.1	Adipose_Visceral_Omentum	overall	-0.25	9.89e-06
ENSG00000275437	AL121832.3	Adipose_Subcutaneous	colon	-0.13	1e-05
ENSG00000183520	UTP11	Whole_Blood	male	0.2	1.01e-05
ENSG00000142208	AKT1	Colon_Transverse	distal	-0.24	1.02e-05
ENSG00000089022	MAPKAPK5	Adipose_Subcutaneous	colon	-0.14	1.03e-05
ENSG00000119574	ZBTB45	Adipose_Visceral_Omentum	colon	-0.39	1.03e-05
ENSG00000198018	ENTPD7	Colon_Sigmoid	rectal	0.74	1.04e-05
ENSG00000224468	LAMC1-AS1	Colon_Sigmoid	colon	0.16	1.04e-05
ENSG00000089022	MAPKAPK5	Whole_Blood	colon	-0.16	1.05e-05
ENSG00000178567	EPM2AIP1	Colon_Sigmoid	female	0.43	1.05e-05
ENSG00000112041	TULP1	Colon_Transverse	overall	-0.16	1.05e-05
ENSG00000224468	LAMC1-AS1	Adipose_Subcutaneous	colon	0.16	1.06e-05
ENSG00000119574	ZBTB45	Colon_Sigmoid	colon	-0.37	1.06e-05
ENSG00000074527	NTN4	Adipose_Subcutaneous	overall	-0.27	1.06e-05
ENSG00000204498	NFKBIL1	Adipose_Subcutaneous	colon	0.42	1.08e-05
ENSG00000110881	ASIC1	Adipose_Subcutaneous	overall	-0.18	1.08e-05
ENSG00000268049	AC012313.2	Adipose_Visceral_Omentum	colon	-0.24	1.08e-05
ENSG00000139624	CERS5	Adipose_Visceral_Omentum	distal	-0.19	1.09e-05
ENSG00000271993	AC126118.1	Colon_Transverse	colon	0.34	1.09e-05
ENSG00000226833	AC092164.1	Adipose_Visceral_Omentum	colon	0.78	1.1e-05
ENSG00000204147	ASAH2B	Adipose_Subcutaneous	male	-0.17	1.1e-05
ENSG00000139624	CERS5	Adipose_Subcutaneous	distal	-0.19	1.11e-05
ENSG00000042832	TG	Whole_Blood	proximal	-0.39	1.11e-05
ENSG00000163466	ARPC2	Whole_Blood	distal	0.66	1.11e-05
ENSG00000135698	MPHOSPH6	Whole_Blood	rectal	0.1	1.12e-05
ENSG00000244687	UBE2V1	Colon_Sigmoid	overall	0.32	1.12e-05
ENSG00000149679	CABLES2	Adipose_Visceral_Omentum	overall	-0.07	1.12e-05
ENSG00000146833	TRIM4	Cells_EBV-transformed_lymphocytes	colon	-0.06	1.13e-05
ENSG00000161800	RACGAP1	Adipose_Subcutaneous	female	1.6	1.13e-05
ENSG00000160299	PCNT	Colon_Sigmoid	distal	-0.22	1.13e-05
ENSG00000198502	HLA-DRB5	Whole_Blood	rectal	-0.31	1.14e-05
ENSG00000196526	AFAP1	Whole_Blood	male	-0.06	1.15e-05
ENSG00000127837	AAMP	Colon_Sigmoid	female	0.25	1.15e-05
ENSG00000100325	ASCC2	Whole_Blood	proximal	-0.42	1.15e-05
ENSG00000183431	SF3A3	Adipose_Visceral_Omentum	male	0.09	1.18e-05
ENSG00000161813	LARP4	Adipose_Subcutaneous	distal	0.27	1.18e-05
ENSG00000176845	METRNL	Whole_Blood	colon	0.2	1.21e-05
ENSG00000124783	SSR1	Colon_Transverse	female	-2.36	1.23e-05
ENSG00000179344	HLA-DQB1	Cells_EBV-transformed_lymphocytes	colon	-0.2	1.23e-05
ENSG00000083838	ZNF446	Adipose_Subcutaneous	overall	-0.26	1.25e-05
ENSG00000160299	PCNT	Colon_Transverse	distal	-0.24	1.26e-05
ENSG00000196391	ZNF774	Cells_EBV-transformed_lymphocytes	male	0.26	1.26e-05
ENSG00000135148	TRAFD1	Adipose_Visceral_Omentum	colon	-0.69	1.26e-05
ENSG00000137672	TRPC6	Colon_Transverse	overall	0.11	1.27e-05
ENSG00000244687	UBE2V1	Adipose_Visceral_Omentum	overall	0.28	1.27e-05
ENSG00000178567	EPM2AIP1	Colon_Transverse	female	0.43	1.27e-05
ENSG00000272334	AC011816.2	Adipose_Visceral_Omentum	female	0.32	1.29e-05
ENSG00000149485	FADS1	Adipose_Visceral_Omentum	female	0.2	1.29e-05
ENSG00000272368	AC074032.1	Colon_Transverse	colon	-0.09	1.3e-05
ENSG00000112041	TULP1	Adipose_Subcutaneous	overall	-0.18	1.32e-05
ENSG00000149485	FADS1	Colon_Transverse	female	0.21	1.32e-05
ENSG00000246228	CASC8	Whole_Blood	rectal	0.1	1.33e-05
ENSG00000134825	TMEM258	Whole_Blood	colon	-0.17	1.35e-05
ENSG00000159374	M1AP	Whole_Blood	female	0.23	1.36e-05
ENSG00000134825	TMEM258	Whole_Blood	female	-0.19	1.36e-05
ENSG00000163464	CXCR1	Adipose_Visceral_Omentum	colon	1.44	1.36e-05
ENSG00000185432	METTL7A	Whole_Blood	overall	-0.23	1.37e-05
ENSG00000163466	ARPC2	Adipose_Subcutaneous	overall	0.14	1.38e-05
ENSG00000171858	RPS21	Colon_Transverse	male	1.21	1.39e-05
ENSG00000112041	TULP1	Colon_Sigmoid	colon	-0.18	1.4e-05
ENSG00000204310	AGPAT1	Colon_Transverse	overall	0.24	1.41e-05
ENSG00000224397	SMIM25	Whole_Blood	female	-0.15	1.41e-05
ENSG00000141905	NFIC	Adipose_Visceral_Omentum	overall	0.24	1.42e-05
ENSG00000141905	NFIC	Colon_Sigmoid	overall	0.25	1.42e-05
ENSG00000083812	ZNF324	Colon_Transverse	male	0.43	1.44e-05
ENSG00000183520	UTP11	Adipose_Subcutaneous	male	0.17	1.44e-05
ENSG00000076650	GPATCH1	Adipose_Subcutaneous	male	-0.23	1.44e-05
ENSG00000178567	EPM2AIP1	Whole_Blood	female	0.39	1.46e-05
ENSG00000169371	SNUPN	Whole_Blood	colon	0.13	1.47e-05
ENSG00000272368	AC074032.1	Colon_Sigmoid	colon	-0.1	1.48e-05
ENSG00000242550	SERPINB10	Whole_Blood	overall	0.05	1.5e-05
ENSG00000131507	NDFIP1	Cells_EBV-transformed_lymphocytes	proximal	-0.25	1.5e-05
ENSG00000163466	ARPC2	Colon_Sigmoid	overall	0.22	1.51e-05
ENSG00000135119	RNFT2	Colon_Transverse	distal	-0.6	1.51e-05
ENSG00000101665	SMAD7	Cells_EBV-transformed_lymphocytes	distal	0.16	1.51e-05
ENSG00000164465	DCBLD1	Adipose_Visceral_Omentum	overall	0.09	1.52e-05
ENSG00000213722	DDAH2	Whole_Blood	distal	-0.26	1.54e-05
ENSG00000213639	PPP1CB	Colon_Transverse	proximal	0.12	1.54e-05
ENSG00000180871	CXCR2	Whole_Blood	colon	0.31	1.55e-05
ENSG00000179295	PTPN11	Whole_Blood	colon	0.72	1.55e-05
ENSG00000160862	AZGP1	Colon_Sigmoid	proximal	-0.57	1.57e-05
ENSG00000100888	CHD8	Colon_Sigmoid	proximal	-1	1.58e-05
ENSG00000147679	UTP23	Colon_Transverse	overall	-0.29	1.59e-05
ENSG00000076242	MLH1	Cells_EBV-transformed_lymphocytes	colon	0.09	1.6e-05
ENSG00000142208	AKT1	Colon_Sigmoid	distal	-0.26	1.6e-05
ENSG00000174106	LEMD3	Adipose_Visceral_Omentum	overall	0.14	1.62e-05
ENSG00000275437	AL121832.3	Adipose_Visceral_Omentum	distal	-0.16	1.64e-05
ENSG00000139624	CERS5	Whole_Blood	distal	-0.18	1.64e-05
ENSG00000164465	DCBLD1	Colon_Transverse	overall	0.12	1.65e-05
ENSG00000101460	MAP1LC3A	Colon_Transverse	overall	-0.09	1.67e-05
ENSG00000141627	DYM	Whole_Blood	overall	0.15	1.68e-05
ENSG00000066923	STAG3	Colon_Transverse	overall	-0.22	1.68e-05
ENSG00000168005	SPINDOC	Adipose_Subcutaneous	colon	0.64	1.69e-05
ENSG00000164742	ADCY1	Cells_EBV-transformed_lymphocytes	male	0.25	1.7e-05
ENSG00000227811	INKA2-AS1	Colon_Sigmoid	proximal	-0.25	1.71e-05
ENSG00000272368	AC074032.1	Adipose_Subcutaneous	colon	-0.09	1.72e-05
ENSG00000130726	TRIM28	Colon_Transverse	colon	0.63	1.73e-05
ENSG00000204147	ASAH2B	Cells_EBV-transformed_lymphocytes	male	-0.17	1.76e-05
ENSG00000204147	ASAH2B	Whole_Blood	male	-0.15	1.77e-05
ENSG00000101460	MAP1LC3A	Adipose_Visceral_Omentum	overall	-0.07	1.78e-05
ENSG00000066923	STAG3	Colon_Sigmoid	overall	-0.22	1.79e-05
ENSG00000111300	NAA25	Colon_Sigmoid	colon	0.29	1.79e-05
ENSG00000050405	LIMA1	Colon_Transverse	proximal	-0.31	1.79e-05
ENSG00000164465	DCBLD1	Adipose_Subcutaneous	overall	0.09	1.8e-05
ENSG00000185022	MAFF	Whole_Blood	female	-0.26	1.8e-05
ENSG00000213760	ATP6V1G2	Colon_Transverse	proximal	-0.11	1.8e-05
ENSG00000272368	AC074032.1	Colon_Transverse	rectal	-0.12	1.82e-05
ENSG00000119574	ZBTB45	Adipose_Visceral_Omentum	male	-0.46	1.84e-05
ENSG00000164465	DCBLD1	Colon_Sigmoid	overall	0.14	1.84e-05
ENSG00000144741	SLC25A26	Cells_EBV-transformed_lymphocytes	overall	-0.19	1.84e-05
ENSG00000213760	ATP6V1G2	Colon_Transverse	colon	-0.09	1.85e-05
ENSG00000076650	GPATCH1	Cells_EBV-transformed_lymphocytes	male	-0.58	1.87e-05
ENSG00000183520	UTP11	Adipose_Visceral_Omentum	male	0.22	1.87e-05
ENSG00000074527	NTN4	Adipose_Subcutaneous	male	-0.36	1.88e-05
ENSG00000184007	PTP4A2	Whole_Blood	male	0.3	1.88e-05
ENSG00000112041	TULP1	Colon_Transverse	proximal	-0.24	1.89e-05
ENSG00000178567	EPM2AIP1	Adipose_Visceral_Omentum	overall	0.27	1.9e-05
ENSG00000183386	FHL3	Colon_Sigmoid	male	0.12	1.91e-05
ENSG00000181541	MAB21L2	Colon_Transverse	rectal	-1.43	1.92e-05
ENSG00000228559	AL033519.4	Colon_Transverse	overall	-0.3	1.93e-05
ENSG00000123810	B9D2	Colon_Sigmoid	colon	-0.36	1.94e-05
ENSG00000101363	MANBAL	Adipose_Subcutaneous	proximal	0.12	1.94e-05
ENSG00000108179	PPIF	Whole_Blood	female	0.25	1.96e-05
ENSG00000162104	ADCY9	Adipose_Subcutaneous	overall	0.21	1.97e-05
ENSG00000213639	PPP1CB	Adipose_Subcutaneous	proximal	0.12	1.98e-05
ENSG00000136141	LRCH1	Whole_Blood	overall	-0.28	1.98e-05
ENSG00000076242	MLH1	Colon_Sigmoid	female	0.59	1.99e-05
ENSG00000160299	PCNT	Colon_Transverse	colon	-0.18	1.99e-05
ENSG00000160862	AZGP1	Colon_Sigmoid	overall	-0.37	1.99e-05
ENSG00000272368	AC074032.1	Colon_Sigmoid	rectal	-0.12	2e-05
ENSG00000174171	AC020659.1	Adipose_Subcutaneous	proximal	-0.37	2e-05
ENSG00000275437	AL121832.3	Colon_Transverse	distal	-0.16	2e-05
ENSG00000050405	LIMA1	Adipose_Subcutaneous	distal	-0.18	2.01e-05
ENSG00000169371	SNUPN	Colon_Sigmoid	colon	0.23	2.02e-05
ENSG00000164742	ADCY1	Cells_EBV-transformed_lymphocytes	overall	0.23	2.02e-05
ENSG00000260475	AL353719.1	Adipose_Visceral_Omentum	female	0.48	2.03e-05
ENSG00000164465	DCBLD1	Adipose_Subcutaneous	female	0.12	2.05e-05
ENSG00000136280	CCM2	Whole_Blood	colon	-0.08	2.05e-05
ENSG00000136141	LRCH1	Whole_Blood	distal	-0.44	2.07e-05
ENSG00000224468	LAMC1-AS1	Adipose_Visceral_Omentum	colon	0.12	2.08e-05
ENSG00000177337	DLGAP1-AS1	Whole_Blood	distal	0.11	2.11e-05
ENSG00000112041	TULP1	Adipose_Subcutaneous	proximal	-0.27	2.11e-05
ENSG00000204314	PRRT1	Colon_Transverse	distal	0.19	2.12e-05
ENSG00000204055	AL158151.1	Adipose_Visceral_Omentum	proximal	0.88	2.12e-05
ENSG00000111275	ALDH2	Adipose_Subcutaneous	overall	-0.2	2.13e-05
ENSG00000272368	AC074032.1	Adipose_Subcutaneous	rectal	-0.12	2.13e-05
ENSG00000267892	AC022144.1	Colon_Transverse	overall	-0.18	2.14e-05
ENSG00000111300	NAA25	Adipose_Subcutaneous	colon	0.33	2.14e-05
ENSG00000205869	KRTAP5-1	Colon_Transverse	rectal	-2.34	2.15e-05
ENSG00000196735	HLA-DQA1	Colon_Sigmoid	rectal	-0.23	2.16e-05
ENSG00000101460	MAP1LC3A	Adipose_Subcutaneous	overall	-0.07	2.18e-05
ENSG00000164520	RAET1E	Adipose_Visceral_Omentum	colon	0.18	2.2e-05
ENSG00000112041	TULP1	Adipose_Subcutaneous	colon	-0.21	2.21e-05
ENSG00000178449	COX14	Colon_Sigmoid	colon	0.14	2.21e-05
ENSG00000163466	ARPC2	Adipose_Visceral_Omentum	distal	0.57	2.23e-05
ENSG00000119574	ZBTB45	Colon_Sigmoid	male	-0.42	2.24e-05
ENSG00000149679	CABLES2	Adipose_Visceral_Omentum	rectal	-0.11	2.24e-05
ENSG00000123810	B9D2	Adipose_Subcutaneous	colon	-0.35	2.24e-05
ENSG00000174106	LEMD3	Colon_Sigmoid	colon	0.13	2.25e-05
ENSG00000268049	AC012313.2	Adipose_Visceral_Omentum	overall	-0.19	2.25e-05
ENSG00000260997	AC004847.1	Colon_Sigmoid	colon	-0.2	2.25e-05
ENSG00000244687	UBE2V1	Colon_Sigmoid	distal	0.45	2.28e-05
ENSG00000166888	STAT6	Colon_Sigmoid	distal	0.35	2.29e-05
ENSG00000260475	AL353719.1	Adipose_Subcutaneous	rectal	0.45	2.3e-05
ENSG00000130726	TRIM28	Colon_Transverse	rectal	0.81	2.32e-05
ENSG00000256433	AC005840.2	Colon_Sigmoid	proximal	0.11	2.33e-05
ENSG00000204604	ZNF468	Adipose_Subcutaneous	distal	-0.15	2.35e-05
ENSG00000183386	FHL3	Adipose_Visceral_Omentum	male	0.13	2.38e-05
ENSG00000174171	AC020659.1	Colon_Transverse	proximal	-0.34	2.38e-05
ENSG00000135119	RNFT2	Adipose_Subcutaneous	distal	-0.82	2.4e-05
ENSG00000066923	STAG3	Adipose_Visceral_Omentum	overall	-0.25	2.43e-05
ENSG00000171703	TCEA2	Adipose_Subcutaneous	overall	-0.1	2.43e-05
ENSG00000228812	LAMA5-AS1	Colon_Transverse	male	0.22	2.44e-05
ENSG00000164520	RAET1E	Colon_Transverse	colon	0.18	2.45e-05
ENSG00000134825	TMEM258	Adipose_Visceral_Omentum	colon	-0.15	2.46e-05
ENSG00000099326	MZF1	Whole_Blood	male	0.25	2.47e-05
ENSG00000078814	MYH7B	Colon_Transverse	overall	-0.09	2.48e-05
ENSG00000261888	AC144831.1	Adipose_Visceral_Omentum	colon	-0.27	2.48e-05
ENSG00000213760	ATP6V1G2	Adipose_Visceral_Omentum	colon	-0.08	2.5e-05
ENSG00000008283	CYB561	Colon_Transverse	overall	0.17	2.51e-05
ENSG00000223534	HLA-DQB1-AS1	Colon_Sigmoid	distal	-0.29	2.51e-05
ENSG00000224397	SMIM25	Whole_Blood	overall	-0.11	2.52e-05
ENSG00000135862	LAMC1	Colon_Sigmoid	colon	-0.19	2.53e-05
ENSG00000176845	METRNL	Adipose_Subcutaneous	rectal	0.29	2.53e-05
ENSG00000183386	FHL3	Adipose_Subcutaneous	male	0.12	2.53e-05
ENSG00000255587	RAB44	Cells_EBV-transformed_lymphocytes	rectal	-0.21	2.53e-05
ENSG00000272368	AC074032.1	Cells_EBV-transformed_lymphocytes	rectal	-0.13	2.54e-05
ENSG00000178449	COX14	Colon_Transverse	colon	0.13	2.54e-05
ENSG00000273619	AL121832.2	Colon_Sigmoid	proximal	0.1	2.55e-05
ENSG00000124783	SSR1	Adipose_Visceral_Omentum	female	-0.28	2.55e-05
ENSG00000204396	VWA7	Adipose_Visceral_Omentum	male	-0.64	2.57e-05
ENSG00000272368	AC074032.1	Colon_Transverse	female	-0.11	2.57e-05
ENSG00000272334	AC011816.2	Adipose_Subcutaneous	overall	0.27	2.58e-05
ENSG00000260475	AL353719.1	Adipose_Subcutaneous	female	0.4	2.58e-05
ENSG00000242550	SERPINB10	Whole_Blood	rectal	0.08	2.59e-05
ENSG00000272334	AC011816.2	Cells_EBV-transformed_lymphocytes	overall	0.26	2.6e-05
ENSG00000138182	KIF20B	Adipose_Visceral_Omentum	distal	2.87	2.61e-05
ENSG00000232118	BACH1-AS1	Whole_Blood	overall	-0.49	2.63e-05
ENSG00000272368	AC074032.1	Cells_EBV-transformed_lymphocytes	colon	-0.1	2.63e-05
ENSG00000127837	AAMP	Adipose_Visceral_Omentum	proximal	0.76	2.66e-05
ENSG00000100325	ASCC2	Whole_Blood	colon	-0.31	2.66e-05
ENSG00000161800	RACGAP1	Adipose_Subcutaneous	distal	1.63	2.66e-05
ENSG00000178449	COX14	Adipose_Visceral_Omentum	colon	0.14	2.66e-05
ENSG00000153208	MERTK	Whole_Blood	overall	0.13	2.66e-05
ENSG00000146112	PPP1R18	Colon_Sigmoid	proximal	-1.1	2.67e-05
ENSG00000050405	LIMA1	Adipose_Visceral_Omentum	male	-0.21	2.67e-05
ENSG00000196735	HLA-DQA1	Colon_Transverse	rectal	-0.21	2.68e-05
ENSG00000174106	LEMD3	Adipose_Subcutaneous	colon	0.14	2.68e-05
ENSG00000115073	ACTR1B	Colon_Sigmoid	distal	-0.09	2.69e-05
ENSG00000176845	METRNL	Whole_Blood	female	0.22	2.69e-05
ENSG00000213760	ATP6V1G2	Adipose_Subcutaneous	proximal	-0.11	2.7e-05
ENSG00000111300	NAA25	Whole_Blood	colon	0.22	2.71e-05
ENSG00000169371	SNUPN	Cells_EBV-transformed_lymphocytes	distal	0.12	2.72e-05
ENSG00000171757	LRRC34	Adipose_Subcutaneous	overall	0.1	2.72e-05
ENSG00000183386	FHL3	Colon_Transverse	male	0.12	2.72e-05
ENSG00000137672	TRPC6	Colon_Transverse	distal	0.16	2.73e-05
ENSG00000102554	KLF5	Adipose_Visceral_Omentum	overall	-0.35	2.74e-05
ENSG00000272368	AC074032.1	Whole_Blood	rectal	-0.13	2.75e-05
ENSG00000178449	COX14	Adipose_Subcutaneous	colon	0.14	2.75e-05
ENSG00000273249	BX649632.1	Cells_EBV-transformed_lymphocytes	overall	-0.19	2.76e-05
ENSG00000163466	ARPC2	Colon_Transverse	proximal	0.24	2.79e-05
ENSG00000091732	ZC3HC1	Adipose_Subcutaneous	proximal	-0.38	2.8e-05
ENSG00000166278	C2	Colon_Sigmoid	rectal	0.79	2.8e-05
ENSG00000066084	DIP2B	Cells_EBV-transformed_lymphocytes	male	0.16	2.8e-05
ENSG00000160299	PCNT	Colon_Transverse	overall	-0.15	2.81e-05
ENSG00000150995	ITPR1	Whole_Blood	female	0.63	2.82e-05
ENSG00000106077	ABHD11	Whole_Blood	overall	0.06	2.82e-05
ENSG00000078814	MYH7B	Whole_Blood	overall	-0.13	2.82e-05
ENSG00000127837	AAMP	Adipose_Subcutaneous	proximal	0.69	2.83e-05
ENSG00000135926	TMBIM1	Adipose_Visceral_Omentum	proximal	0.15	2.83e-05
ENSG00000137312	FLOT1	Colon_Sigmoid	rectal	0.47	2.84e-05
ENSG00000260475	AL353719.1	Colon_Transverse	female	0.5	2.84e-05
ENSG00000169371	SNUPN	Adipose_Subcutaneous	colon	0.17	2.85e-05
ENSG00000162104	ADCY9	Adipose_Visceral_Omentum	overall	0.24	2.85e-05
ENSG00000272334	AC011816.2	Colon_Transverse	overall	0.2	2.86e-05
ENSG00000260997	AC004847.1	Cells_EBV-transformed_lymphocytes	distal	-0.17	2.86e-05
ENSG00000213760	ATP6V1G2	Adipose_Subcutaneous	colon	-0.09	2.86e-05
ENSG00000164465	DCBLD1	Colon_Sigmoid	female	0.19	2.89e-05
ENSG00000272334	AC011816.2	Whole_Blood	overall	0.24	2.9e-05
ENSG00000274370	AC130371.2	Whole_Blood	rectal	0.4	2.94e-05
ENSG00000223534	HLA-DQB1-AS1	Adipose_Visceral_Omentum	distal	-0.31	2.95e-05
ENSG00000269439	AC010618.3	Whole_Blood	female	-0.21	2.96e-05
ENSG00000204147	ASAH2B	Whole_Blood	colon	-0.12	2.96e-05
ENSG00000204604	ZNF468	Colon_Sigmoid	distal	-0.47	2.96e-05
ENSG00000259656	AC013452.2	Adipose_Visceral_Omentum	overall	1.55	2.98e-05
ENSG00000198018	ENTPD7	Colon_Sigmoid	male	0.63	2.98e-05
ENSG00000131507	NDFIP1	Cells_EBV-transformed_lymphocytes	colon	-0.16	2.98e-05
ENSG00000135862	LAMC1	Adipose_Subcutaneous	female	-0.24	2.99e-05
ENSG00000169371	SNUPN	Adipose_Subcutaneous	overall	0.14	3e-05
ENSG00000273619	AL121832.2	Adipose_Subcutaneous	proximal	0.1	3.01e-05
ENSG00000101460	MAP1LC3A	Colon_Sigmoid	overall	-0.08	3.01e-05
ENSG00000204147	ASAH2B	Cells_EBV-transformed_lymphocytes	colon	-0.14	3.02e-05
ENSG00000171103	TRMT61B	Adipose_Subcutaneous	colon	-0.08	3.03e-05
ENSG00000213639	PPP1CB	Colon_Sigmoid	proximal	0.12	3.04e-05
ENSG00000168005	SPINDOC	Adipose_Subcutaneous	overall	0.51	3.05e-05
ENSG00000272334	AC011816.2	Colon_Sigmoid	overall	0.21	3.05e-05
ENSG00000169371	SNUPN	Colon_Transverse	distal	0.14	3.06e-05
ENSG00000228812	LAMA5-AS1	Adipose_Visceral_Omentum	male	0.22	3.06e-05
ENSG00000214894	LINC00243	Cells_EBV-transformed_lymphocytes	proximal	0.25	3.06e-05
ENSG00000050405	LIMA1	Colon_Sigmoid	rectal	-0.3	3.07e-05
ENSG00000258099	ATXN2-AS	Adipose_Visceral_Omentum	colon	-0.16	3.07e-05
ENSG00000164465	DCBLD1	Adipose_Visceral_Omentum	female	0.12	3.08e-05
ENSG00000131400	NAPSA	Adipose_Visceral_Omentum	overall	-0.45	3.08e-05
ENSG00000273619	AL121832.2	Whole_Blood	proximal	0.1	3.1e-05
ENSG00000269439	AC010618.3	Colon_Sigmoid	female	-0.26	3.1e-05
ENSG00000223534	HLA-DQB1-AS1	Cells_EBV-transformed_lymphocytes	male	-0.12	3.1e-05
ENSG00000269439	AC010618.3	Colon_Transverse	female	-0.26	3.15e-05
ENSG00000006555	TTC22	Whole_Blood	colon	0.35	3.17e-05
ENSG00000144741	SLC25A26	Whole_Blood	overall	-0.1	3.18e-05
ENSG00000272368	AC074032.1	Colon_Transverse	distal	-0.12	3.19e-05
ENSG00000163466	ARPC2	Colon_Transverse	distal	0.23	3.19e-05
ENSG00000272368	AC074032.1	Whole_Blood	colon	-0.1	3.2e-05
ENSG00000266714	MYO15B	Colon_Transverse	colon	0.23	3.23e-05
ENSG00000179344	HLA-DQB1	Cells_EBV-transformed_lymphocytes	overall	-0.16	3.23e-05
ENSG00000196712	NF1	Adipose_Subcutaneous	colon	0.26	3.23e-05
ENSG00000164465	DCBLD1	Colon_Transverse	female	0.17	3.23e-05
ENSG00000085274	MYNN	Colon_Sigmoid	overall	-0.5	3.24e-05
ENSG00000269984	AC078795.1	Colon_Sigmoid	overall	0.48	3.25e-05
ENSG00000179921	GPBAR1	Adipose_Subcutaneous	proximal	0.51	3.25e-05
ENSG00000204498	NFKBIL1	Whole_Blood	rectal	0.81	3.25e-05
ENSG00000272368	AC074032.1	Colon_Sigmoid	female	-0.11	3.26e-05
ENSG00000111252	SH2B3	Whole_Blood	colon	-0.44	3.3e-05
ENSG00000163811	WDR43	Colon_Transverse	colon	-0.19	3.3e-05
ENSG00000169371	SNUPN	Whole_Blood	distal	0.16	3.31e-05
ENSG00000083838	ZNF446	Colon_Transverse	overall	-0.25	3.31e-05
ENSG00000130725	UBE2M	Whole_Blood	overall	0.33	3.31e-05
ENSG00000213760	ATP6V1G2	Adipose_Visceral_Omentum	proximal	-0.1	3.33e-05
ENSG00000169371	SNUPN	Adipose_Visceral_Omentum	distal	0.22	3.33e-05
ENSG00000112041	TULP1	Adipose_Subcutaneous	female	-0.24	3.34e-05
ENSG00000173890	GPR160	Colon_Transverse	proximal	-0.47	3.34e-05
ENSG00000261888	AC144831.1	Colon_Transverse	colon	-0.26	3.34e-05
ENSG00000175538	KCNE3	Colon_Transverse	overall	0.25	3.34e-05
ENSG00000234608	MAPKAPK5-AS1	Whole_Blood	overall	-0.13	3.35e-05
ENSG00000226312	CFLAR-AS1	Colon_Transverse	proximal	0.75	3.35e-05
ENSG00000204498	NFKBIL1	Adipose_Subcutaneous	proximal	0.53	3.36e-05
ENSG00000166526	ZNF3	Adipose_Subcutaneous	overall	-0.34	3.37e-05
ENSG00000101363	MANBAL	Adipose_Visceral_Omentum	proximal	0.14	3.37e-05
ENSG00000204147	ASAH2B	Adipose_Visceral_Omentum	male	-0.13	3.37e-05
ENSG00000134825	TMEM258	Adipose_Subcutaneous	colon	-0.14	3.39e-05
ENSG00000083838	ZNF446	Colon_Sigmoid	overall	-0.28	3.41e-05
ENSG00000103199	ZNF500	Colon_Sigmoid	female	0.44	3.41e-05
ENSG00000176845	METRNL	Cells_EBV-transformed_lymphocytes	female	0.27	3.41e-05
ENSG00000066735	KIF26A	Whole_Blood	male	0.16	3.44e-05
ENSG00000272368	AC074032.1	Colon_Sigmoid	distal	-0.12	3.46e-05
ENSG00000123384	LRP1	Colon_Transverse	colon	0.14	3.47e-05
ENSG00000161813	LARP4	Adipose_Visceral_Omentum	overall	0.19	3.47e-05
ENSG00000224397	SMIM25	Whole_Blood	distal	-0.16	3.47e-05
ENSG00000111321	LTBR	Cells_EBV-transformed_lymphocytes	proximal	0.12	3.51e-05
ENSG00000272368	AC074032.1	Adipose_Visceral_Omentum	rectal	-0.16	3.53e-05
ENSG00000204604	ZNF468	Adipose_Visceral_Omentum	distal	-0.12	3.55e-05
ENSG00000260997	AC004847.1	Colon_Transverse	distal	-0.2	3.56e-05
ENSG00000130589	HELZ2	Colon_Transverse	female	0.38	3.57e-05
ENSG00000272273	IER3-AS1	Whole_Blood	proximal	0.74	3.6e-05
ENSG00000260475	AL353719.1	Colon_Transverse	rectal	0.55	3.65e-05
ENSG00000076650	GPATCH1	Colon_Sigmoid	male	-0.19	3.66e-05
ENSG00000146674	IGFBP3	Adipose_Visceral_Omentum	proximal	-0.49	3.68e-05
ENSG00000146833	TRIM4	Colon_Sigmoid	colon	-0.06	3.69e-05
ENSG00000147679	UTP23	Whole_Blood	rectal	-0.49	3.69e-05
ENSG00000108107	RPL28	Adipose_Visceral_Omentum	colon	-0.07	3.7e-05
ENSG00000163466	ARPC2	Adipose_Subcutaneous	distal	0.21	3.7e-05
ENSG00000163466	ARPC2	Colon_Sigmoid	distal	0.33	3.71e-05
ENSG00000169371	SNUPN	Colon_Transverse	colon	0.11	3.72e-05
ENSG00000261338	AC021016.2	Adipose_Subcutaneous	proximal	0.07	3.73e-05
ENSG00000127311	HELB	Adipose_Visceral_Omentum	proximal	0.07	3.74e-05
ENSG00000162378	ZYG11B	Colon_Transverse	proximal	0.9	3.75e-05
ENSG00000137310	TCF19	Whole_Blood	proximal	0.27	3.75e-05
ENSG00000214894	LINC00243	Colon_Sigmoid	colon	0.17	3.75e-05
ENSG00000169371	SNUPN	Cells_EBV-transformed_lymphocytes	colon	0.09	3.79e-05
ENSG00000261338	AC021016.2	Colon_Transverse	proximal	0.07	3.8e-05
ENSG00000175489	LRRC25	Adipose_Subcutaneous	female	0.15	3.81e-05
ENSG00000162104	ADCY9	Adipose_Visceral_Omentum	colon	0.29	3.84e-05
ENSG00000272368	AC074032.1	Adipose_Subcutaneous	female	-0.11	3.85e-05
ENSG00000188243	COMMD6	Adipose_Visceral_Omentum	rectal	1.22	3.9e-05
ENSG00000256433	AC005840.2	Colon_Transverse	proximal	0.09	3.9e-05
ENSG00000168397	ATG4B	Colon_Transverse	overall	0.11	3.91e-05
ENSG00000213639	PPP1CB	Adipose_Visceral_Omentum	proximal	0.12	3.93e-05
ENSG00000171103	TRMT61B	Whole_Blood	colon	-0.08	3.94e-05
ENSG00000261338	AC021016.2	Colon_Sigmoid	proximal	0.07	3.94e-05
ENSG00000169371	SNUPN	Colon_Transverse	overall	0.09	3.94e-05
ENSG00000118939	UCHL3	Adipose_Visceral_Omentum	rectal	0.65	3.95e-05
ENSG00000101000	PROCR	Adipose_Subcutaneous	overall	0.17	3.96e-05
ENSG00000162704	ARPC5	Whole_Blood	male	-0.08	3.97e-05
ENSG00000168005	SPINDOC	Adipose_Visceral_Omentum	colon	0.41	3.98e-05
ENSG00000076650	GPATCH1	Adipose_Visceral_Omentum	male	-0.2	3.98e-05
ENSG00000178053	MLF1	Adipose_Subcutaneous	rectal	0.43	4e-05
ENSG00000060656	PTPRU	Adipose_Subcutaneous	overall	-0.27	4e-05
ENSG00000204536	CCHCR1	Adipose_Subcutaneous	overall	0.06	4e-05
ENSG00000273619	AL121832.2	Colon_Transverse	proximal	0.09	4.01e-05
ENSG00000260947	AL356489.2	Adipose_Subcutaneous	rectal	-0.1	4.02e-05
ENSG00000274414	AL121772.1	Cells_EBV-transformed_lymphocytes	rectal	1.16	4.02e-05
ENSG00000144857	BOC	Adipose_Visceral_Omentum	overall	0.2	4.02e-05
ENSG00000135862	LAMC1	Adipose_Subcutaneous	overall	-0.16	4.03e-05
ENSG00000246228	CASC8	Whole_Blood	male	0.09	4.04e-05
ENSG00000137764	MAP2K5	Whole_Blood	overall	0.06	4.04e-05
ENSG00000174171	AC020659.1	Adipose_Visceral_Omentum	proximal	-0.29	4.04e-05
ENSG00000112041	TULP1	Colon_Transverse	female	-0.21	4.05e-05
ENSG00000196735	HLA-DQA1	Adipose_Subcutaneous	overall	-0.18	4.06e-05
ENSG00000111275	ALDH2	Adipose_Visceral_Omentum	overall	-0.15	4.08e-05
ENSG00000168005	SPINDOC	Adipose_Visceral_Omentum	overall	0.34	4.09e-05
ENSG00000204536	CCHCR1	Colon_Sigmoid	overall	0.07	4.11e-05
ENSG00000275437	AL121832.3	Whole_Blood	distal	-0.13	4.12e-05
ENSG00000204055	AL158151.1	Colon_Transverse	proximal	0.68	4.12e-05
ENSG00000272368	AC074032.1	Adipose_Subcutaneous	distal	-0.12	4.12e-05
ENSG00000156076	WIF1	Adipose_Subcutaneous	overall	1.15	4.13e-05
ENSG00000137310	TCF19	Colon_Transverse	proximal	0.27	4.13e-05
ENSG00000188243	COMMD6	Adipose_Subcutaneous	rectal	0.41	4.15e-05
ENSG00000136141	LRCH1	Adipose_Visceral_Omentum	colon	-0.46	4.17e-05
ENSG00000204740	MALRD1	Adipose_Visceral_Omentum	colon	-0.08	4.18e-05
ENSG00000260997	AC004847.1	Adipose_Visceral_Omentum	distal	-0.19	4.19e-05
ENSG00000204536	CCHCR1	Adipose_Visceral_Omentum	overall	0.07	4.19e-05
ENSG00000204314	PRRT1	Colon_Sigmoid	male	0.7	4.2e-05
ENSG00000161800	RACGAP1	Adipose_Subcutaneous	colon	1.22	4.21e-05
ENSG00000204604	ZNF468	Colon_Transverse	distal	-0.15	4.22e-05
ENSG00000108107	RPL28	Adipose_Visceral_Omentum	female	-0.09	4.22e-05
ENSG00000129932	DOHH	Adipose_Subcutaneous	overall	0.37	4.24e-05
ENSG00000050405	LIMA1	Adipose_Subcutaneous	female	-0.16	4.26e-05
ENSG00000275437	AL121832.3	Adipose_Subcutaneous	distal	-0.16	4.26e-05
ENSG00000069275	NUCKS1	Whole_Blood	overall	0.14	4.27e-05
ENSG00000257298	AC008147.2	Colon_Sigmoid	female	-0.83	4.27e-05
ENSG00000127311	HELB	Cells_EBV-transformed_lymphocytes	proximal	0.1	4.28e-05
ENSG00000171103	TRMT61B	Cells_EBV-transformed_lymphocytes	colon	-0.08	4.28e-05
ENSG00000198018	ENTPD7	Colon_Sigmoid	colon	0.52	4.29e-05
ENSG00000183230	CTNNA3	Colon_Transverse	proximal	0.98	4.31e-05
ENSG00000179772	FOXS1	Adipose_Subcutaneous	proximal	0.48	4.32e-05
ENSG00000103194	USP10	Colon_Transverse	proximal	0.64	4.35e-05
ENSG00000171574	ZNF584	Adipose_Visceral_Omentum	male	-0.08	4.35e-05
ENSG00000269439	AC010618.3	Adipose_Visceral_Omentum	female	-0.24	4.36e-05
ENSG00000272334	AC011816.2	Adipose_Visceral_Omentum	overall	0.21	4.37e-05
[truncated: 41,883 more rows]

## Sheet: Supplementary Data 4
Ensembl gene ID	Tissue	Gene	Subtype	Odds ratio	P-value	r2	F_stat	nsnp
[truncated: 183 more rows]

[truncated: 13 more sheets: Supplementary Data 5, Supplementary Data 6, Supplementary Data 7, Supplementary Data 8, Supplementary Data 9, Supplementary Data 10, Supplementary Data 11, Supplementary Data 12, Supplementary Data 13, Supplementary Data 14, Supplementary Data 15, Supplementary Data 16, Supplementary Data 17]
