# Supplementary material for: Multi-tissue expression and splicing data prioritise anatomical subsite- and sex-specific colorectal cancer susceptibility genes
Source: Nat Commun. 2025 May 30;16:5043. doi: 10.1038/s41467-025-60275-6 (PMC12125321; doi:10.1038/s41467-025-60275-6)
Supplement: Supplementary file 6 — Source Data [file 41467_2025_60275_MOESM6_ESM.zip]

Archive with 14 entries (14 files):
- Source data figure 1.txt
- __MACOSX/._Source data figure 1.txt
- Source data figure 2.txt
- __MACOSX/._Source data figure 2.txt
- Source data figure 3.txt
- __MACOSX/._Source data figure 3.txt
- Source data supplementary figure 3.txt
- __MACOSX/._Source data supplementary figure 3.txt
- Source data supplementary figure 4.txt
- __MACOSX/._Source data supplementary figure 4.txt
- Source data supplementary figure 5.txt
- __MACOSX/._Source data supplementary figure 5.txt
- Source data supplementary figure 6.txt
- __MACOSX/._Source data supplementary figure 6.txt
