# Supplementary material for: Multi-tissue expression and splicing data prioritise anatomical subsite- and sex-specific colorectal cancer susceptibility genes
Source: Nat Commun. 2025 May 30;16:5043. doi: 10.1038/s41467-025-60275-6 (PMC12125321; doi:10.1038/s41467-025-60275-6)
Supplement: Supplementary file 6 — Source Data [file 41467_2025_60275_MOESM6_ESM.zip › Source data figure 1.txt]

gene	pvalue	subtype	chromosome_name	transcription_start_site	strand	transcript_mane_select	hgnc_symbol	tot	transcription_start_sitecum	is_highlight	is_annotate
ENSG00000228463	0.0502884479915008	rectal	1	259024	-1			0	259024	no	no
ENSG00000225880	0.0966098720526388	male	1	720194	-1			0	720194	no	no
ENSG00000237491	0.0670092179320349	rectal	1	778739	1			0	778739	no	no
ENSG00000177757	0.0999938975242097	rectal	1	817363	1			0	817363	no	no
ENSG00000228794	0.0363225405535612	male	1	825138	1			0	825138	no	no
ENSG00000272438	0.18774089207115	male	1	904834	1			0	904834	no	no
ENSG00000223764	0.0367738764661558	male	1	921016	-1			0	921016	no	no
ENSG00000187634	0.051890002356313	male	1	923923	1	NM_001385641.1		0	923923	no	no
ENSG00000188976	0.00518902691931039	female	1	959256	-1	NM_015658.4		0	959256	no	no
ENSG00000187961	0.0111999995714981	female	1	960584	1	NM_198317.3		0	960584	no	no
ENSG00000187583	0.0160139856937591	female	1	966482	1	NM_032129.3		0	966482	no	no
ENSG00000187642	0.019519004293537	male	1	982093	-1	NM_001394713.1		0	982093	no	no
ENSG00000272512	0.298293224538133	male	1	998051	-1			0	998051	no	no
ENSG00000188290	0.0604648356435955	overall	1	1000172	-1			0	1000172	no	no
ENSG00000187608	0.110777511915357	overall	1	1001138	1			0	1001138	no	no
ENSG00000224969	0.0413391243928494	female	1	1013193	-1			0	1013193	no	no
ENSG00000188157	0.114699986396987	male	1	1020120	1	NM_198576.4		0	1020120	no	no
ENSG00000273443	0.323700006624424	male	1	1063288	-1			0	1063288	no	no
ENSG00000237330	0.289063283088514	distal	1	1074306	-1	NM_001205252.2		0	1074306	no	no
ENSG00000131591	0.114647086714406	female	1	1116081	-1			0	1116081	no	no
ENSG00000223823	0.105233680478627	female	1	1137017	1			0	1137017	no	no
ENSG00000198976	0.175430866928704	rectal	1	1169005	1			0	1169005	no	no
ENSG00000272141	0.102417382524503	male	1	1169357	1			0	1169357	no	no
ENSG00000162571	0.0163396232454552	female	1	1173880	1	NM_001130045.2		0	1173880	no	no
ENSG00000205231	0.0705878563073858	female	1	1179555	-1			0	1179555	no	no
ENSG00000186891	0.000757578491051499	female	1	1206571	-1		TNFRSF18	0	1206571	no	no
ENSG00000186827	0.011704424660211	distal	1	1214153	-1		TNFRSF4	0	1214153	no	no
ENSG00000078808	0.0157599400329237	distal	1	1232001	-1	NM_016176.6		0	1232001	no	no
ENSG00000176022	0.0238106972467341	distal	1	1232237	1	NM_080605.4		0	1232237	no	no
ENSG00000184163	0.00929200105006079	female	1	1243463	-1			0	1243463	no	no
ENSG00000260179	0.00674676371516825	female	1	1251334	-1			0	1251334	no	no
ENSG00000160087	0.0231000022802931	colon	1	1273853	-1			0	1273853	no	no
ENSG00000230415	0.00422174888683187	female	1	1275223	1			0	1275223	no	no
ENSG00000162572	0.00207717717262373	female	1	1280436	1	NM_001130413.4		0	1280436	no	no
ENSG00000131584	0.00336900094644571	colon	1	1305929	-1			0	1305929	no	no
ENSG00000169972	0.0045650733092581	female	1	1308597	1	NM_153339.3		0	1308597	no	no
ENSG00000127054	0.0110464795834337	female	1	1315433	-1			0	1315433	no	no
ENSG00000240731	0.0559908491085391	proximal	1	1318689	-1			0	1318689	no	no
ENSG00000224051	0.003701000561929	proximal	1	1324756	1			0	1324756	no	no
ENSG00000169962	0.0278705169417458	proximal	1	1331280	1	NM_152228.3		0	1331280	no	no
ENSG00000107404	0.00680217696402759	female	1	1349112	-1			0	1349112	no	no
ENSG00000162576	0.00765582667887836	male	1	1354264	-1			0	1354264	no	no
ENSG00000175756	0.0343577760176227	male	1	1375157	-1			0	1375157	no	no
ENSG00000221978	0.00733491625924654	female	1	1391096	-1			0	1391096	no	no
ENSG00000224870	0.00974638890718099	female	1	1399515	1			0	1399515	no	no
ENSG00000242485	0.025148518098267	male	1	1407293	-1	NM_017971.4		0	1407293	no	no
ENSG00000272455	0.00191903439538442	female	1	1409096	1			0	1409096	no	no
ENSG00000225905	0.0113299966768415	female	1	1420245	1			0	1420245	no	no
ENSG00000235098	0.00657669980308313	female	1	1421444	-1			0	1421444	no	no
ENSG00000205116	0.183304492093533	male	1	1425871	1	NM_001146685.2		0	1425871	no	no
ENSG00000179403	0.00229588074996666	female	1	1434861	1			0	1434861	no	no
ENSG00000225285	0.00351077499694996	female	1	1435593	-1			0	1435593	no	no
ENSG00000215915	0.000831437890505431	female	1	1449689	1	NM_001039211.3		0	1449689	no	no
ENSG00000160072	0.0370200034715334	female	1	1471765	1	NM_031921.6		0	1471765	no	no
ENSG00000197785	0.0212187247322597	proximal	1	1512162	1	NM_001170535.3		0	1512162	no	no
ENSG00000205090	0.351313450438041	distal	1	1540624	-1	NM_001114748.2		0	1540624	no	no
ENSG00000215014	0.111077497700634	distal	1	1574102	1			0	1574102	no	no
ENSG00000160075	0.0918366209648062	proximal	1	1574863	-1	NM_014188.3		0	1574863	no	no
ENSG00000228594	0.105285337920121	proximal	1	1600135	-1	NM_001242659.2		0	1600135	no	no
ENSG00000197530	0.0547912179896051	female	1	1615454	1			0	1615454	no	no
ENSG00000272106	0.339482700989361	rectal	1	1615795	-1			0	1615795	no	no
ENSG00000189409	0.303188687566297	female	1	1632163	1			0	1632163	no	no
ENSG00000248333	0.0785729617876508	distal	1	1659004	-1	NM_033486.3		0	1659004	no	no
ENSG00000189339	0.026253738733875	distal	1	1692724	-1			0	1692724	no	no
ENSG00000008128	0.0694199097669292	proximal	1	1724357	-1	NM_024011.4		0	1724357	no	no
ENSG00000215790	0.026253738733875	distal	1	1739557	-1			0	1739557	no	no
ENSG00000008130	0.0033925358430549	male	1	1778470	-1	NM_023018.5		0	1778470	no	no
ENSG00000078369	0.00569422822155455	distal	1	1839238	-1			0	1839238	no	no
ENSG00000231050	0.0527025843429061	male	1	1891180	1			0	1891180	no	no
ENSG00000169885	0.349351675329117	distal	1	1915108	1			0	1915108	no	no
ENSG00000178821	0.119456351577543	male	1	1918797	-1			0	1918797	no	no
ENSG00000142609	0.116600002295876	overall	1	2003837	-1			0	2003837	no	no
ENSG00000233542	0.142226605410808	distal	1	2015844	-1			0	2015844	no	no
ENSG00000187730	0.138358017661049	distal	1	2019329	1			0	2019329	no	no
ENSG00000067606	0.00861600224899076	overall	1	2050411	1	NM_002744.6	PRKCZ	0	2050411	no	no
ENSG00000271806	0.401247559640512	rectal	1	2145279	-1			0	2145279	no	no
ENSG00000182873	0.0788766697149797	rectal	1	2183875	-1			0	2183875	no	no
ENSG00000162585	0.138538137085901	rectal	1	2194775	-1			0	2194775	no	no
ENSG00000157933	0.0214299945224194	distal	1	2227388	1			0	2227388	no	no
ENSG00000272161	0.396860158993345	rectal	1	2326693	-1			0	2326693	no	no
ENSG00000272420	0.0135162973120164	colon	1	2363628	-1			0	2363628	no	no
ENSG00000116151	0.0426734687947569	overall	1	2391554	-1	NM_024848.3		0	2391554	no	no
ENSG00000157916	0.0564399475569935	female	1	2391828	1			0	2391828	no	no
ENSG00000157911	0.0305900011590183	distal	1	2412564	-1			0	2412564	no	no
ENSG00000149527	0.0251251292613935	colon	1	2425980	1			0	2425980	no	no
ENSG00000157881	0.00372799960797479	distal	1	2526596	-1	NM_018216.4		0	2526596	no	no
ENSG00000272449	0.0119898929753452	distal	1	2530064	1			0	2530064	no	no
ENSG00000197921	0.0357540025701317	male	1	2530263	-1	NM_001010926.4		0	2530263	no	no
ENSG00000238164	0.00774264214063029	overall	1	2552106	-1			0	2552106	no	no
ENSG00000157873	0.0105255698539761	distal	1	2555639	1			0	2555639	no	no
ENSG00000225931	0.205900008445587	male	1	2566410	1		AL139246.2	0	2566410	no	no
ENSG00000228037	0.0107285342777147	overall	1	2577043	1			0	2577043	no	no
ENSG00000157870	0.00226400046626509	distal	1	2586491	1			0	2586491	no	no
ENSG00000142606	0.00171999991237137	overall	1	2592678	-1			0	2592678	no	no
ENSG00000283259	0.00480546261660338	overall	1	2773603	1			0	2773603	no	no
ENSG00000215912	0.00560546290435573	overall	1	2801693	-1	NM_001242672.3		0	2801693	no	no
ENSG00000177133	0.0517699936094483	female	1	3062531	-1			0	3062531	no	no
ENSG00000142611	0.0478299964537007	proximal	1	3069168	1			0	3069168	no	no
ENSG00000130762	0.0343256797637093	male	1	3454665	1	NM_014448.4		0	3454665	no	no
ENSG00000272088	0.0404153926116374	male	1	3487246	1			0	3487246	no	no
ENSG00000162591	0.014251620657955	female	1	3611508	-1	NM_001409.4		0	3611508	no	no
ENSG00000158109	0.168225187996077	overall	1	3625015	1	NM_182752.4		0	3625015	no	no
ENSG00000116213	0.0437936099423142	rectal	1	3650058	-1			0	3650058	no	no
ENSG00000078900	0.0568817390636393	female	1	3652516	1	NM_005427.4		0	3652516	no	no
ENSG00000227372	0.0454000035007639	rectal	1	3746742	-1			0	3746742	no	no
ENSG00000235169	0.0217944140849395	overall	1	3772749	1	NM_001288583.2		0	3772749	no	no
ENSG00000272153	0.357177841593357	proximal	1	3785008	1			0	3785008	no	no
ENSG00000130764	0.0361376018618589	male	1	3796498	-1	NM_020710.3		0	3796498	no	no
ENSG00000116198	0.00787899855934965	male	1	3846005	-1			0	3846005	no	no
ENSG00000169598	0.00183522888259524	male	1	3857267	1			0	3857267	no	no
ENSG00000198912	0.00484957092060698	rectal	1	3900247	-1			0	3900247	no	no
ENSG00000236423	0.0398083597989781	male	1	3900347	1			0	3900347	no	no
ENSG00000226374	0.0891636699041963	male	1	3948900	-1			0	3948900	no	no
ENSG00000196581	0.100146995454017	female	1	4654732	1			0	4654732	no	no
ENSG00000131697	0.0189277205232819	male	1	5867652	-1			0	5867652	no	no
ENSG00000069424	0.0097219985255092	male	1	5990927	1			0	5990927	no	no
ENSG00000116254	0.206605154173014	proximal	1	6180321	-1	NM_015557.3		0	6180321	no	no
ENSG00000116251	0.154099174901175	distal	1	6199595	-1	NM_000983.4		0	6199595	no	no
ENSG00000158286	0.0124453283137039	male	1	6205475	1			0	6205475	no	no
ENSG00000226944	0.369141502983633	colon	1	6206037	-1			0	6206037	no	no
ENSG00000225077	0.00297685202640187	overall	1	6234692	1			0	6234692	no	no
ENSG00000116237	0.00794308342953615	rectal	1	6235964	-1	NM_012405.4		0	6235964	no	no
ENSG00000158292	0.0270681546866749	overall	1	6261098	-1	NM_207370.4		0	6261098	no	no
ENSG00000097021	0.0173619107867961	rectal	1	6393361	-1			0	6393361	no	no
ENSG00000069812	0.0213899938119726	proximal	1	6424670	-1			0	6424670	no	no
ENSG00000187017	0.00257713654197177	proximal	1	6424776	1	NM_031475.3		0	6424776	no	no
ENSG00000215788	0.0013917604860622	colon	1	6465470	-1			0	6465470	no	no
ENSG00000171680	0.00291407970515227	overall	1	6471583	-1			0	6471583	no	no
ENSG00000162408	0.25210913861764	proximal	1	6554513	-1	NM_024654.5		0	6554513	no	no
ENSG00000173662	0.305654545114329	female	1	6555307	1	NM_138697.4		0	6555307	no	no
ENSG00000204859	0.0274768252770279	colon	1	6579994	1	NM_005341.4		0	6579994	no	no
ENSG00000162413	0.0106123149981606	rectal	1	6602869	-1	NM_014851.4		0	6602869	no	no
ENSG00000116273	0.00436415492141316	female	1	6613731	1	NM_153812.3		0	6613731	no	no
ENSG00000041988	0.00552625856362576	female	1	6624868	1	NM_001195753.2		0	6624868	no	no
ENSG00000007923	0.018692531860384	rectal	1	6681037	-1			0	6681037	no	no
ENSG00000171735	0.00273300103207401	distal	1	6785454	1			0	6785454	no	no
ENSG00000225126	0.410244694335333	proximal	1	7441585	-1			0	7441585	no	no
ENSG00000270171	0.49616192934181	rectal	1	7694844	-1			0	7694844	no	no
ENSG00000270035	0.474945642522461	rectal	1	7698872	-1			0	7698872	no	no
ENSG00000269978	0.265227950755195	proximal	1	7702528	-1			0	7702528	no	no
ENSG00000049245	0.112735501845485	distal	1	7771296	1	NM_004781.4		0	7771296	no	no
ENSG00000269925	0.166888065218429	colon	1	7776383	1			0	7776383	no	no
ENSG00000049246	0.0374799899389905	overall	1	7784291	1	NM_001377275.1		0	7784291	no	no
ENSG00000236266	0.137261337062093	colon	1	7827342	-1			0	7827342	no	no
ENSG00000049247	0.0733104639568787	proximal	1	7853512	-1			0	7853512	no	no
ENSG00000049249	0.000329980719646994	proximal	1	7940839	-1	NM_001561.6		0	7940839	no	no
ENSG00000116288	0.000891216392346065	proximal	1	7954291	1			0	7954291	no	no
ENSG00000116285	0.00296076134933144	proximal	1	8026283	-1			0	8026283	no	no
ENSG00000238290	0.00424806646678925	proximal	1	8026413	1			0	8026413	no	no
ENSG00000162426	0.00534000106470679	female	1	8318114	1	NM_001080397.3		0	8318114	no	no
ENSG00000232912	0.0496693361159952	male	1	8424645	1			0	8424645	no	no
ENSG00000142599	0.0182999958222571	male	1	8817465	-1			0	8817465	no	no
ENSG00000074800	0.342203094131566	female	1	8878686	-1	NM_001428.5		0	8878686	no	no
ENSG00000230679	0.362262451896959	female	1	8878762	1			0	8878762	no	no
ENSG00000131686	0.116036750227297	rectal	1	8945867	1		CA6	0	8945867	no	no
ENSG00000142583	0.0119274340129883	distal	1	9069635	-1	NM_003039.3		0	9069635	no	no
ENSG00000180758	0.0136500036346781	distal	1	9129102	-1	NM_024980.5		0	9129102	no	no
ENSG00000234546	0.068105894968337	proximal	1	9182004	1			0	9182004	no	no
ENSG00000228526	0.0135107863739566	proximal	1	9182392	-1			0	9182392	no	no
ENSG00000049239	0.0604150904673404	proximal	1	9234774	1	NM_004285.4		0	9234774	no	no
ENSG00000171621	0.109149235069581	proximal	1	9292894	1	NM_025106.4		0	9292894	no	no
ENSG00000235263	0.304700002938792	rectal	1	9503536	-1			0	9503536	no	no
ENSG00000171612	0.0398330939094759	distal	1	9539465	1	NM_032315.3		0	9539465	no	no
ENSG00000188807	0.0845599990282689	proximal	1	9588911	1	NM_001130924.3		0	9588911	no	no
ENSG00000171608	0.0777999918100883	distal	1	9629889	1			0	9629889	no	no
ENSG00000179840	0.23331838253693	rectal	1	9654586	-1			0	9654586	no	no
ENSG00000231789	0.146082712034192	proximal	1	9687604	-1			0	9687604	no	no
ENSG00000171603	0.0180999945225436	distal	1	9823965	-1	NM_001009566.3		0	9823965	no	no
ENSG00000178585	0.0587100048306967	colon	1	9910269	-1	NM_020248.3		0	9910269	no	no
ENSG00000162441	0.00105643827175936	proximal	1	9935620	-1			0	9935620	no	no
ENSG00000228150	0.0991325233165174	proximal	1	9942916	1		AL357140.2	0	9942916	no	no
ENSG00000173614	0.00936899916861032	proximal	1	9943428	1			0	9943428	no	no
ENSG00000162444	0.0146429697420425	colon	1	9997206	1			0	9997206	no	no
ENSG00000130939	0.000695295487234225	overall	1	10032832	1			0	10032832	no	no
ENSG00000054523	0.00752966211278442	proximal	1	10210570	1			0	10210570	no	no
ENSG00000142657	0.0581029536162453	distal	1	10398592	1			0	10398592	no	no
ENSG00000175279	0.00901433636248675	distal	1	10430433	1	NM_199294.3		0	10430433	no	no
ENSG00000241563	0.00901433636248675	distal	1	10450031	1	NM_001302.5		0	10450031	no	no
ENSG00000142655	0.0670341427410222	proximal	1	10472288	1			0	10472288	no	no
ENSG00000160049	0.0406021070528302	distal	1	10472529	-1	NM_004401.3		0	10472529	no	no
ENSG00000272078	0.250499976856081	proximal	1	10639241	1			0	10639241	no	no
ENSG00000130940	0.0280600062978877	rectal	1	10796646	-1	NM_001079843.3		0	10796646	no	no
ENSG00000175262	0.0752482572621595	proximal	1	10949751	-1			0	10949751	no	no
ENSG00000120948	0.0164599990007925	rectal	1	11012344	1			0	11012344	no	no
ENSG00000009724	0.0210973748859771	rectal	1	11047207	-1			0	11047207	no	no
ENSG00000116649	0.076770008614086	rectal	1	11055204	-1			0	11055204	no	no
ENSG00000230337	0.068931954173668	rectal	1	11060233	1			0	11060233	no	no
ENSG00000171824	0.0495516644041239	rectal	1	11099869	-1			0	11099869	no	no
ENSG00000198793	0.0660430411631278	rectal	1	11131558	-1		MTOR	0	11131558	no	no
ENSG00000171819	0.0871228675041557	rectal	1	11189355	1	NM_021146.4		0	11189355	no	no
ENSG00000120942	0.0393400062226246	rectal	1	11273198	1	NM_013319.3		0	11273198	no	no
ENSG00000204624	0.226118890161945	distal	1	11479166	1			0	11479166	no	no
ENSG00000116661	0.133294040683166	female	1	11650770	-1			0	11650770	no	no
ENSG00000132879	0.0417502032990673	proximal	1	11654375	1			0	11654375	no	no
ENSG00000116663	0.0831406654720097	female	1	11664200	1	NM_018438.6		0	11664200	no	no
ENSG00000116670	0.198500018587426	female	1	11691545	-1			0	11691545	no	no
ENSG00000162490	0.0339290456295565	female	1	11691710	1	NM_198545.4		0	11691710	no	no
ENSG00000177674	0.0369892741732141	female	1	11736084	1			0	11736084	no	no
ENSG00000177000	0.0016410217503299	distal	1	11805413	-1			0	11805413	no	no
ENSG00000011021	0.00085389972101973	distal	1	11806096	1			0	11806096	no	no
ENSG00000175206	0.158000002905753	distal	1	11847783	-1	NM_006172.4		0	11847783	no	no
ENSG00000120937	0.260499986277065	distal	1	11858945	-1	NM_002521.3		0	11858945	no	no
ENSG00000116685	0.0651999964958032	overall	1	11926427	-1	NM_138346.3		0	11926427	no	no
ENSG00000083444	0.000244899972615232	colon	1	11934205	1			0	11934205	no	no
ENSG00000116688	0.00160400043345615	overall	1	11980181	1			0	11980181	no	no
ENSG00000116691	0.0438199957850446	proximal	1	12019466	1			0	12019466	no	no
ENSG00000120949	0.00467448860014897	female	1	12063303	1	NM_001243.5		0	12063303	no	no
ENSG00000028137	0.00679147818582936	male	1	12166991	1	NM_001066.3		0	12166991	no	no
ENSG00000048707	0.0302493590799583	male	1	12230030	1	NM_015378.4		0	12230030	no	no
ENSG00000162496	0.0297819788223527	proximal	1	12619171	-1			0	12619171	no	no
ENSG00000204518	0.109691665560277	rectal	1	12644085	1	NM_001013630.2		0	12644085	no	no
ENSG00000188984	0.130100006945766	rectal	1	12716110	1	NM_001103170.3		0	12716110	no	no
ENSG00000162494	0.0545482549633503	proximal	1	13514003	-1	NM_001010847.2		0	13514003	no	no
ENSG00000162493	0.0576786913253068	proximal	1	13583465	1			0	13583465	no	no
ENSG00000116731	0.0188379443475385	distal	1	13700188	1	NM_001393986.1		0	13700188	no	no
ENSG00000189337	0.0148999970268451	rectal	1	13892792	1			0	13892792	no	no
ENSG00000231606	0.107942386658646	male	1	14259698	-1			0	14259698	no	no
ENSG00000175147	0.00275652457387731	male	1	15152464	-1			0	15152464	no	no
ENSG00000171729	0.00486334814633939	overall	1	15152566	1			0	15152566	no	no
ENSG00000142621	0.104384634496858	colon	1	15236521	1			0	15236521	no	no
ENSG00000233485	0.0448557993236836	distal	1	15343876	-1			0	15343876	no	no
ENSG00000228140	0.24603984682654	male	1	15409433	-1			0	15409433	no	no
ENSG00000142634	0.0301540707343389	male	1	15409888	1	NM_024329.6		0	15409888	no	no
ENSG00000162438	0.0851267411163492	rectal	1	15438442	1			0	15438442	no	no
ENSG00000142615	0.332967606654199	proximal	1	15456728	1			0	15456728	no	no
ENSG00000132906	0.0143243135354706	male	1	15524445	-1		CASP9	0	15524445	no	no
ENSG00000116138	0.114163001262978	overall	1	15526813	1			0	15526813	no	no
ENSG00000116771	0.048894348590986	overall	1	15585051	-1	NM_024758.5		0	15585051	no	no
ENSG00000237301	0.4761829300745	female	1	15603626	-1			0	15603626	no	no
ENSG00000197312	0.0219462081088298	male	1	15617458	1	NM_032341.5		0	15617458	no	no
ENSG00000116786	0.192200004745836	male	1	15684320	1			0	15684320	no	no
ENSG00000237938	0.490743868544184	overall	1	15732452	-1			0	15732452	no	no
ENSG00000162461	0.232640916614431	proximal	1	15736258	1	NM_207348.3		0	15736258	no	no
ENSG00000162458	0.0238299979541329	female	1	15756607	1			0	15756607	no	no
ENSG00000233954	0.309875181381757	rectal	1	15809348	-1			0	15809348	no	no
ENSG00000065526	0.0722499986194544	rectal	1	15836095	1			0	15836095	no	no
ENSG00000179743	0.0400446218708559	rectal	1	15848147	-1			0	15848147	no	no
ENSG00000116809	0.101497893726798	rectal	1	15942722	-1			0	15942722	no	no
ENSG00000183888	0.151110107384363	male	1	16004236	1	NM_178840.4		0	16004236	no	no
ENSG00000173641	0.052330865778981	overall	1	16018041	-1			0	16018041	no	no
ENSG00000186510	0.121640717105272	female	1	16018875	1			0	16018875	no	no
ENSG00000184908	0.15054358767435	female	1	16040252	1			0	16040252	no	no
ENSG00000185519	0.0723813238910197	colon	1	16073651	-1	NM_182623.3		0	16073651	no	no
ENSG00000142627	0.0397799889098208	distal	1	16156069	-1	NM_004431.5		0	16156069	no	no
ENSG00000142632	0.000392166048737116	distal	1	16207011	-1			0	16207011	no	no
ENSG00000132881	0.00020777086223778	distal	1	16237183	-1	NM_030907.4		0	16237183	no	no
ENSG00000037637	0.00184790999654269	colon	1	16352480	-1	NM_018994.3		0	16352480	no	no
ENSG00000055070	0.00744800160011217	colon	1	16352575	1			0	16352575	no	no
ENSG00000187144	0.00607893784012023	distal	1	16403974	-1			0	16403974	no	no
ENSG00000157191	0.00180285385059718	colon	1	16440721	1			0	16440721	no	no
ENSG00000226029	0.000513599039545618	colon	1	16460948	1			0	16460948	no	no
ENSG00000080947	0.103278032569329	female	1	16491307	-1			0	16491307	no	no
ENSG00000233421	0.160886902081832	distal	1	16535649	-1			0	16535649	no	no
ENSG00000219481	0.00253400007515921	female	1	16613487	-1			0	16613487	no	no
ENSG00000186301	0.138186175109378	overall	1	16645622	1			0	16645622	no	no
ENSG00000215908	0.00253400007515921	female	1	16657232	-1			0	16657232	no	no
ENSG00000058453	0.00048039981420005	colon	1	16740273	1			0	16740273	no	no
ENSG00000228549	0.0561764080613213	female	1	16870945	1			0	16870945	no	no
ENSG00000238142	0.00145993713277359	male	1	16889687	-1		BX284668.5	0	16889687	no	no
ENSG00000272426	0.0181533342709108	female	1	16904841	-1			0	16904841	no	no
ENSG00000117122	0.189062185283873	distal	1	16978276	-1			0	16978276	no	no
ENSG00000226526	0.259326969493475	male	1	16978926	1			0	16978926	no	no
ENSG00000159363	0.0204743912053872	female	1	17011915	-1			0	17011915	no	no
ENSG00000117118	0.0782199973099646	rectal	1	17045282	-1			0	17045282	no	no
ENSG00000117115	0.0578942083423905	male	1	17119451	-1	NM_007365.3		0	17119451	no	no
ENSG00000142623	0.0264689015940358	female	1	17205128	1	NM_013358.3		0	17205128	no	no
ENSG00000142619	0.10159349333221	female	1	17249098	1	NM_016233.2		0	17249098	no	no
ENSG00000159339	0.0110512132356102	overall	1	17308195	1			0	17308195	no	no
ENSG00000276747	0.216375747260029	male	1	17372196	1	NM_207421.4		0	17372196	no	no
ENSG00000179051	0.0226880880526648	male	1	17439677	-1	NM_018715.4		0	17439677	no	no
ENSG00000074964	0.0140003616294688	male	1	17539698	1	NM_018125.4		0	17539698	no	no
ENSG00000117148	0.195447553103648	proximal	1	17755333	1	NM_030812.3		0	17755333	no	no
ENSG00000117154	0.0624987700319547	female	1	18107798	1	NM_032880.5		0	18107798	no	no
ENSG00000179023	0.0446626434477996	distal	1	18480930	1	NM_152375.3		0	18480930	no	no
ENSG00000159423	0.0010499996094307	rectal	1	18902553	-1			0	18902553	no	no
ENSG00000169991	0.0113081719831635	proximal	1	18956676	-1	NM_001136265.2		0	18956676	no	no
ENSG00000272084	0.0313175050633655	colon	1	19075511	-1			0	19075511	no	no
ENSG00000127481	0.0597520326195671	proximal	1	19082240	-1			0	19082240	no	no
ENSG00000230424	0.375075306952739	overall	1	19210330	1			0	19210330	no	no
ENSG00000127463	0.149300010674311	distal	1	19251524	-1	NM_015047.3		0	19251524	no	no
ENSG00000053372	0.191804513251976	proximal	1	19251805	1	NM_016183.4		0	19251805	no	no
ENSG00000211454	0.425799987687987	overall	1	19273941	-1			0	19273941	no	no
ENSG00000162482	0.244019071021837	rectal	1	19288770	-1	NM_012067.3		0	19288770	no	no
ENSG00000053371	0.00835622459246027	proximal	1	19312124	-1			0	19312124	no	no
ENSG00000040487	0.0193246074301857	proximal	1	19312326	1	NM_001040125.2		0	19312326	no	no
ENSG00000173436	0.00575652232889233	female	1	19484403	1			0	19484403	no	no
ENSG00000077549	0.0244935155375064	rectal	1	19485539	-1	NM_004930.5		0	19485539	no	no
ENSG00000158747	0.0385363542835264	proximal	1	19596979	1			0	19596979	no	no
ENSG00000158748	0.00226584688967659	proximal	1	19664875	1	NM_000871.3	HTR6	0	19664875	no	no
ENSG00000162542	0.0635399997621922	overall	1	19799916	-1	NM_181719.7		0	19799916	no	no
ENSG00000235434	0.0173307361849401	distal	1	19814354	1			0	19814354	no	no
ENSG00000178828	0.125085128243752	rectal	1	19815283	-1	NM_019062.2		0	19815283	no	no
ENSG00000169914	0.000555264049568814	distal	1	19882395	1	NM_015207.2		0	19882395	no	no
ENSG00000188257	0.00563190987897729	overall	1	19979607	-1			0	19979607	no	no
ENSG00000127472	0.00348591630258789	proximal	1	20028179	1		PLA2G5	0	20028179	no	no
ENSG00000117215	0.000934523372905119	colon	1	20119536	-1	NM_012400.4		0	20119536	no	no
ENSG00000227066	0.118085531603247	distal	1	20154171	1			0	20154171	no	no
ENSG00000187980	0.0857182909118932	rectal	1	20177424	-1			0	20177424	no	no
ENSG00000162543	0.102955837787793	female	1	20186096	1	NM_152376.5		0	20186096	no	no
ENSG00000158816	0.0681799931004906	overall	1	20290875	1	NM_001039500.3		0	20290875	no	no
ENSG00000162545	0.148999999355612	overall	1	20486210	-1	NM_018584.6		0	20486210	no	no
ENSG00000090432	0.0642041434556428	proximal	1	20508151	-1	NM_024544.3		0	20508151	no	no
ENSG00000183114	0.423283777419947	distal	1	20552573	1	NM_207334.3		0	20552573	no	no
ENSG00000158825	0.0416483727793311	female	1	20589086	1			0	20589086	no	no
ENSG00000158828	0.270871547227026	proximal	1	20633458	1	NM_032409.3		0	20633458	no	no
ENSG00000117242	0.113423445032153	male	1	20652193	-1			0	20652193	no	no
ENSG00000244038	0.127780622763986	rectal	1	20661544	-1			0	20661544	no	no
ENSG00000117245	0.164504195182212	overall	1	20664590	-1			0	20664590	no	no
ENSG00000189410	0.024965828803812	proximal	1	20732703	-1	NM_001103161.2		0	20732703	no	no
ENSG00000127483	0.018479999816144	distal	1	20787307	-1	NM_001372052.1		0	20787307	no	no
ENSG00000075151	0.0176000014617413	distal	1	21176888	-1			0	21176888	no	no
ENSG00000236936	0.0919183483046073	proximal	1	21266082	1			0	21266082	no	no
ENSG00000231105	0.0748100096202428	female	1	21293290	1			0	21293290	no	no
ENSG00000117298	0.037094494821604	male	1	21345504	-1			0	21345504	no	no
ENSG00000142794	0.019882180764108	male	1	21440128	1			0	21440128	no	no
ENSG00000162551	0.0170999975378417	colon	1	21509397	1			0	21509397	no	no
ENSG00000233431	0.0755696962905059	male	1	21586472	1			0	21586472	no	no
ENSG00000076864	0.0396366340616812	overall	1	21620041	-1			0	21620041	no	no
ENSG00000090686	0.0313967237015023	rectal	1	21783149	-1	NM_032236.8		0	21783149	no	no
ENSG00000187942	0.0615950106291662	proximal	1	21812265	1	NM_001013693.3		0	21812265	no	no
ENSG00000142798	0.00360300119514672	overall	1	21937310	-1	NM_005529.7		0	21937310	no	no
ENSG00000219073	0.167500004670743	male	1	21977022	1	NM_007352.4		0	21977022	no	no
ENSG00000142789	0.0242006253342531	male	1	22001657	1	NM_005747.5		0	22001657	no	no
ENSG00000218510	0.0452539085480066	male	1	22024558	1			0	22024558	no	no
ENSG00000228397	0.16517566507794	male	1	22025492	-1			0	22025492	no	no
ENSG00000070831	0.00148538052852947	overall	1	22052627	1			0	22052627	no	no
ENSG00000230068	0.252234468642796	proximal	1	22059197	1			0	22059197	no	no
ENSG00000162552	0.000470924171433964	colon	1	22143097	-1	NM_030761.5		0	22143097	no	no
ENSG00000184677	0.00232499920014119	proximal	1	22428838	1			0	22428838	no	no
ENSG00000237200	0.0171550015260121	proximal	1	22517474	1			0	22517474	no	no
ENSG00000173372	0.0289799987662143	overall	1	22635077	1			0	22635077	no	no
ENSG00000159189	0.0101300000846885	female	1	22643014	1			0	22643014	no	no
ENSG00000173369	0.257564446808705	proximal	1	22652762	1			0	22652762	no	no
ENSG00000133216	0.147285312481896	rectal	1	22710839	1	NM_017449.5	EPHB2	0	22710839	no	no
ENSG00000004487	0.000859399947850819	colon	1	23019443	1			0	23019443	no	no
ENSG00000169641	0.0957064403681914	overall	1	23133679	-1			0	23133679	no	no
ENSG00000179546	0.246164201816131	overall	1	23217502	-1	NM_000864.5		0	23217502	no	no
ENSG00000261326	0.0232000052018321	rectal	1	23287488	-1			0	23287488	no	no
ENSG00000125944	0.00130772169457577	colon	1	23306632	-1			0	23306632	no	no
ENSG00000249087	0.0439183314683725	overall	1	23368938	1			0	23368938	no	no
ENSG00000125945	0.0328657448262765	rectal	1	23369836	-1	NM_001077195.2		0	23369836	no	no
ENSG00000271420	0.0133903967185797	male	1	23379029	-1			0	23379029	no	no
ENSG00000204219	0.0197799976927944	colon	1	23424748	-1	NM_003196.3		0	23424748	no	no
ENSG00000088280	0.0364300061289212	proximal	1	23436677	-1			0	23436677	no	no
ENSG00000007968	0.052284058492618	distal	1	23531233	-1	NM_004091.4		0	23531233	no	no
ENSG00000235052	0.536480624961372	distal	1	23550915	-1			0	23550915	no	no
ENSG00000117318	0.0276122393962179	distal	1	23559501	-1	NM_002167.5		0	23559501	no	no
ENSG00000197880	0.0222501659228179	distal	1	23581495	1			0	23581495	no	no
ENSG00000142676	0.0276747618516936	distal	1	23691742	1			0	23691742	no	no
ENSG00000011007	0.0856099906154342	male	1	23743448	1			0	23743448	no	no
ENSG00000236810	0.124100013070135	female	1	23778283	-1			0	23778283	no	no
ENSG00000057757	0.120235237538813	female	1	23778418	1	NM_020362.5		0	23778418	no	no
ENSG00000011009	0.0604699963320667	male	1	23791110	1			0	23791110	no	no
ENSG00000117308	0.0658111610688074	female	1	23800754	-1	NM_001008216.2		0	23800754	no	no
ENSG00000117305	0.124199994229462	female	1	23825429	-1	NM_000191.3		0	23825429	no	no
ENSG00000179163	0.113781123984383	female	1	23868290	-1	NM_000147.5		0	23868290	no	no
ENSG00000188822	0.0346467452597159	rectal	1	23913362	-1	NM_001841.3	CNR2	0	23913362	no	no
ENSG00000189266	0.0307366845335003	female	1	23956839	1			0	23956839	no	no
ENSG00000188529	0.0180417581109628	female	1	23980327	-1	NM_054016.4		0	23980327	no	no
ENSG00000142661	0.00579940615178357	rectal	1	24066579	-1			0	24066579	no	no
ENSG00000142677	0.00571465041337152	rectal	1	24143140	-1	NM_021258.4		0	24143140	no	no
ENSG00000185436	0.000577427095615742	female	1	24187289	-1	NM_170743.4		0	24187289	no	no
ENSG00000158055	0.12937501986914	colon	1	24199558	1			0	24199558	no	no
ENSG00000001460	0.0219441523111327	proximal	1	24413782	-1	NM_001199013.2		0	24413782	no	no
ENSG00000001461	0.0156348979076949	proximal	1	24415802	1	NM_020448.5		0	24415802	no	no
ENSG00000117602	0.0609625964923859	proximal	1	24502351	1			0	24502351	no	no
ENSG00000184454	0.152817515149203	distal	1	24556087	1	NM_001010980.5		0	24556087	no	no
ENSG00000133226	0.0112299983636638	distal	1	24631716	1			0	24631716	no	no
ENSG00000169504	0.0360274755134674	colon	1	24745382	1			0	24745382	no	no
ENSG00000020633	0.0391999928637828	distal	1	24930276	-1	NM_004350.3		0	24930276	no	no
ENSG00000233755	0.156315015545974	rectal	1	25113119	-1			0	25113119	no	no
ENSG00000117614	0.0387063839476645	male	1	25232502	-1	NM_015484.5		0	25232502	no	no
ENSG00000117616	0.207143687298768	proximal	1	25244105	-1			0	25244105	no	no
ENSG00000272432	0.209707172705412	distal	1	25247837	1			0	25247837	no	no
ENSG00000187010	0.250235849751246	distal	1	25272393	1		RHD	0	25272393	no	no
ENSG00000183726	0.20163382689986	distal	1	25338317	1			0	25338317	no	no
ENSG00000188672	0.0440332109747645	female	1	25420825	-1	NM_020485.8		0	25420825	no	no
ENSG00000204178	0.0779036242793663	distal	1	25430858	1			0	25430858	no	no
ENSG00000157978	0.0325199933166998	female	1	25543604	1			0	25543604	no	no
ENSG00000117643	0.00126644507568378	proximal	1	25616791	1	NM_020379.4		0	25616791	no	no
ENSG00000233478	0.191283304359103	proximal	1	25659111	-1			0	25659111	no	no
ENSG00000162430	0.0132900022040834	overall	1	25800193	1	NM_020451.3		0	25800193	no	no
ENSG00000117640	0.00310392165553513	female	1	25818640	1			0	25818640	no	no
ENSG00000228172	0.00427347851988943	female	1	25819897	-1			0	25819897	no	no
ENSG00000127423	0.0177650957861615	overall	1	25859458	-1			0	25859458	no	no
ENSG00000182749	0.000713500112782857	female	1	25871253	-1			0	25871253	no	no
ENSG00000117632	0.103099476283687	rectal	1	25892607	-1			0	25892607	no	no
ENSG00000158006	0.0570100023085967	rectal	1	25998063	-1	NM_000437.4		0	25998063	no	no
ENSG00000158008	0.087230810194387	rectal	1	26019884	1			0	26019884	no	no
ENSG00000158014	0.207086497814278	distal	1	26046113	-1			0	26046113	no	no
ENSG00000158022	0.122284395815815	rectal	1	26067630	-1	NM_032588.4		0	26067630	no	no
ENSG00000175087	0.144199987708237	proximal	1	26111165	1			0	26111165	no	no
ENSG00000197245	0.0119532172705187	distal	1	26159079	1	NM_024869.3		0	26159079	no	no
ENSG00000236782	0.0262630890708901	distal	1	26171821	-1			0	26171821	no	no
ENSG00000142675	0.00253693522643087	distal	1	26177484	1			0	26177484	no	no
ENSG00000130695	0.0580601421937268	male	1	26234200	1			0	26234200	no	no
ENSG00000142669	0.240659043302335	distal	1	26280086	1	NM_031286.4		0	26280086	no	no
ENSG00000158062	0.0362345571419787	distal	1	26306636	-1			0	26306636	no	no
ENSG00000169442	0.042450005699149	distal	1	26317958	1		CD52	0	26317958	no	no
ENSG00000176092	0.0166950981159107	male	1	26360080	-1			0	26360080	no	no
ENSG00000176083	0.090546291916734	distal	1	26372735	-1			0	26372735	no	no
ENSG00000117682	0.0200400063011383	male	1	26432282	1			0	26432282	no	no
ENSG00000225891	0.147262287889628	female	1	26467282	-1			0	26467282	no	no
ENSG00000198830	0.0905944395196146	male	1	26472440	1	NM_005517.4		0	26472440	no	no
ENSG00000117676	0.0373299914568992	rectal	1	26529761	1			0	26529761	no	no
ENSG00000117713	0.232135032591282	proximal	1	26693236	1			0	26693236	no	no
ENSG00000260063	0.0495043710215626	female	1	26695943	-1			0	26695943	no	no
ENSG00000060642	0.108200000367058	female	1	26787054	1			0	26787054	no	no
ENSG00000204160	0.317833448960192	rectal	1	26826688	1	NM_032283.3		0	26826688	no	no
ENSG00000175793	0.160940573893535	male	1	26863149	1	NM_006142.5		0	26863149	no	no
ENSG00000142751	0.100060172137504	rectal	1	26890283	-1	NM_018066.4		0	26890283	no	no
ENSG00000198746	0.0329299961522941	distal	1	26893448	-1			0	26893448	no	no
ENSG00000090273	0.0232546091635913	overall	1	26900238	1			0	26900238	no	no
ENSG00000131910	0.102274999131137	female	1	26913975	-1	NM_021969.3		0	26913975	no	no
ENSG00000175707	0.117964421089962	rectal	1	26960468	-1	NM_152365.3		0	26960468	no	no
ENSG00000253368	0.222568352701935	rectal	1	26993692	1	NM_001013642.3		0	26993692	no	no
ENSG00000158246	0.343504317044404	distal	1	27012850	-1	NM_052943.4		0	27012850	no	no
ENSG00000090020	0.0788493231488784	male	1	27104022	-1			0	27104022	no	no
ENSG00000142784	0.00767199884382934	overall	1	27234632	1	NM_001276252.2		0	27234632	no	no
ENSG00000186501	0.0152863404932448	male	1	27322145	1			0	27322145	no	no
ENSG00000142765	0.00532799947520473	male	1	27342020	1			0	27342020	no	no
ENSG00000142733	0.0106118487064985	rectal	1	27356471	-1			0	27356471	no	no
ENSG00000142748	0.0611809196851649	colon	1	27374824	-1	NM_003665.4		0	27374824	no	no
ENSG00000174950	0.182000007463324	rectal	1	27383303	-1			0	27383303	no	no
ENSG00000181773	0.135042935517829	colon	1	27392622	1	NM_005281.4		0	27392622	no	no
ENSG00000158195	0.0627478580274461	proximal	1	27490167	-1	NM_006990.5		0	27490167	no	no
ENSG00000126705	0.161259435283324	proximal	1	27603592	-1			0	27603592	no	no
ENSG00000000938	0.00822242588452636	distal	1	27635185	-1	NM_005248.3		0	27635185	no	no
ENSG00000225886	0.0617200063514969	distal	1	27669468	1			0	27669468	no	no
ENSG00000126709	0.0808600067841709	female	1	27672178	-1			0	27672178	no	no
ENSG00000009780	0.140600008097953	distal	1	27725961	1	NM_152660.3		0	27725961	no	no
ENSG00000117758	0.225726760755359	female	1	27773219	1	NM_177424.3		0	27773219	no	no
ENSG00000117751	0.0403532969552736	distal	1	27830782	1	NM_014110.5		0	27830782	no	no
ENSG00000130775	0.00208977142105913	rectal	1	27872543	1			0	27872543	no	no
ENSG00000117748	0.0259999988649893	rectal	1	27914575	-1	NM_002946.5		0	27914575	no	no
ENSG00000130768	0.0966659330934002	proximal	1	27935000	1	NM_014474.4		0	27935000	no	no
ENSG00000158156	0.037197319300935	male	1	27959588	1			0	27959588	no	no
ENSG00000158161	0.0300266527216842	rectal	1	28088610	-1	NM_001990.4		0	28088610	no	no
ENSG00000169403	0.083565827889946	colon	1	28176690	-1	NM_000952.5	PTAFR	0	28176690	no	no
ENSG00000126698	0.0575710688855908	colon	1	28205349	-1			0	28205349	no	no
ENSG00000130770	0.0707976376333017	colon	1	28236109	1			0	28236109	no	no
ENSG00000270605	0.104425395097895	colon	1	28241453	-1			0	28241453	no	no
ENSG00000130766	0.00164893058191062	colon	1	28259518	1	NM_031459.5		0	28259518	no	no
ENSG00000130772	0.0161260711048069	female	1	28329002	1			0	28329002	no	no
ENSG00000204138	0.000270600050168053	colon	1	28369582	1			0	28369582	no	no
ENSG00000180198	0.000296577355830765	colon	1	28505943	1			0	28505943	no	no
ENSG00000180098	0.0929499968914927	distal	1	28553085	1	NM_017846.5		0	28553085	no	no
ENSG00000197989	0.0849400080550286	female	1	28581010	-1			0	28581010	no	no
ENSG00000188060	0.0195008660278327	distal	1	28592200	1			0	28592200	no	no
ENSG00000229388	0.0177299952131709	distal	1	28643177	1			0	28643177	no	no
ENSG00000162419	0.0731100072018339	rectal	1	28668784	1	NM_001319674.2		0	28668784	no	no
ENSG00000198492	0.0943630001373216	female	1	28736621	1			0	28736621	no	no
ENSG00000116329	0.214023665475088	proximal	1	28812170	1	NM_000911.4	OPRD1	0	28812170	no	no
ENSG00000159023	0.00586612455762424	male	1	28887091	1			0	28887091	no	no
ENSG00000253304	0.0086977162050232	overall	1	29123903	-1	NM_001003682.4		0	29123903	no	no
ENSG00000116350	0.00559375894117126	male	1	29181900	-1	NM_005626.5		0	29181900	no	no
ENSG00000116353	0.00087611274707841	distal	1	29230934	-1	NM_016011.5		0	29230934	no	no
ENSG00000060656	3.99822481425298e-05	overall	1	29236516	1			0	29236516	no	no
ENSG00000233399	0.111220624935776	female	1	30037612	-1			0	30037612	no	no
ENSG00000186056	0.0452463136664918	female	1	30718504	1			0	30718504	no	no
ENSG00000162510	0.0354761586891842	female	1	30723585	-1	NM_002379.3		0	30723585	no	no
ENSG00000162511	0.0457754118328081	proximal	1	30757774	-1	NM_006762.3		0	30757774	no	no
ENSG00000223382	0.0165270828082643	rectal	1	30824217	1			0	30824217	no	no
ENSG00000162512	0.0164702423168017	rectal	1	30908758	-1	NM_014654.4		0	30908758	no	no
ENSG00000134644	0.000164700050328708	distal	1	31065695	-1			0	31065695	no	no
ENSG00000084628	0.198299591386202	rectal	1	31239887	-1	NM_024522.3		0	31239887	no	no
ENSG00000060688	0.00895400265378736	rectal	1	31296788	-1	NM_004814.3		0	31296788	no	no
ENSG00000121766	0.0496099976972623	overall	1	31296982	1			0	31296982	no	no
ENSG00000121769	0.1711268640952	proximal	1	31373076	-1	NM_004102.5		0	31373076	no	no
ENSG00000168528	0.051464922933267	overall	1	31409565	1			0	31409565	no	no
ENSG00000284543	0.62175159229943	rectal	1	31506226	1			0	31506226	no	no
ENSG00000229167	0.338409932717166	rectal	1	31575647	-1			0	31575647	no	no
ENSG00000142910	0.0713464900769116	female	1	31576485	1			0	31576485	no	no
ENSG00000121764	0.0650769462946168	male	1	31617686	1			0	31617686	no	no
ENSG00000235790	0.0221931863701282	male	1	31644049	1			0	31644049	no	no
ENSG00000162517	0.139419763936997	male	1	31644876	-1	NM_012392.4		0	31644876	no	no
ENSG00000084636	0.00876227791244582	rectal	1	31704017	-1	NM_001856.4		0	31704017	no	no
ENSG00000121753	0.0418335032306975	distal	1	31759423	-1			0	31759423	no	no
ENSG00000134668	0.0309268976344649	male	1	31816022	-1			0	31816022	no	no
ENSG00000184007	1.88366804438686e-05	male	1	31919483	-1			0	31919483	no	no
ENSG00000269967	0.0721199976684295	male	1	31921841	-1			0	31921841	no	no
ENSG00000228634	0.216000002495968	rectal	1	31933020	1			0	31933020	no	no
ENSG00000121774	0.177793190156467	distal	1	32013868	1	NM_006559.3		0	32013868	no	no
ENSG00000121775	0.0318001594231458	female	1	32072031	1			0	32072031	no	no
ENSG00000025800	0.0665399927986521	colon	1	32108056	1	NM_012316.5		0	32108056	no	no
ENSG00000084652	0.0665399927986522	colon	1	32179675	1	NM_175852.4		0	32179675	no	no
ENSG00000160050	0.102799989772035	rectal	1	32200595	1	NM_024296.5		0	32200595	no	no
ENSG00000160051	0.176533377474256	male	1	32205671	1			0	32205671	no	no
ENSG00000224066	0.0647300028130356	male	1	32206185	-1		AL049795.1	0	32206185	no	no
ENSG00000222046	0.203399989848777	rectal	1	32209089	1	NM_001099434.2		0	32209089	no	no
ENSG00000084623	0.222400022292995	rectal	1	32221077	1			0	32221077	no	no
ENSG00000160055	0.0182699961244095	rectal	1	32221196	-1			0	32221196	no	no
ENSG00000220785	0.168002066762549	rectal	1	32241592	-1			0	32241592	no	no
ENSG00000183615	0.0247900047823166	female	1	32247222	1	NM_032648.3		0	32247222	no	no
ENSG00000116478	0.038133886650556	proximal	1	32292083	1		HDAC1	0	32292083	no	no
ENSG00000162526	0.0846994231392103	male	1	32351521	1			0	32351521	no	no
ENSG00000225828	0.0590929831330136	proximal	1	32362485	-1	NM_001167676.2		0	32362485	no	no
ENSG00000160058	0.0103792424842998	rectal	1	32394441	-1	NM_018045.8		0	32394441	no	no
ENSG00000160062	0.880299994657773	overall	1	32539427	1	NM_001040441.3		0	32539427	no	no
ENSG00000176261	0.020840000798482	distal	1	32650565	-1			0	32650565	no	no
ENSG00000162521	0.027770002915081	distal	1	32651142	1			0	32651142	no	no
ENSG00000162520	0.0284711918154049	distal	1	32702770	-1	NM_030786.3		0	32702770	no	no
ENSG00000162522	0.0324423375210396	overall	1	32741830	1	NM_020888.3		0	32741830	no	no
ENSG00000134684	0.060634143897824	distal	1	32782103	-1			0	32782103	no	no
ENSG00000116497	0.167870348652803	rectal	1	32816767	1			0	32816767	no	no
ENSG00000160097	0.401700011890561	rectal	1	32863016	-1			0	32863016	no	no
ENSG00000121905	0.0338559300115762	rectal	1	32885994	1			0	32885994	no	no
ENSG00000121900	0.0101799997088335	rectal	1	32895587	-1			0	32895587	no	no
ENSG00000116514	0.00776000185588238	rectal	1	32964685	-1			0	32964685	no	no
ENSG00000004455	0.0198099988217069	rectal	1	33036883	-1			0	33036883	no	no
ENSG00000142920	0.0542621722614738	female	1	33081104	1			0	33081104	no	no
ENSG00000116525	0.028518638988182	male	1	33182043	-1	NM_018207.3		0	33182043	no	no
ENSG00000160094	0.0999549358424681	rectal	1	33256492	1	NM_152493.3		0	33256492	no	no
ENSG00000270115	0.0887751905686037	female	1	33261212	1			0	33261212	no	no
ENSG00000225313	0.0516290299991668	distal	1	33307348	1			0	33307348	no	no
ENSG00000184389	0.22188355403606	distal	1	33321098	-1	NM_001080438.1		0	33321098	no	no
ENSG00000233246	0.0867617906752832	distal	1	33350040	1			0	33350040	no	no
ENSG00000134686	0.0144277747245892	male	1	33430646	-1			0	33430646	no	no
ENSG00000121903	0.01282999681277	rectal	1	33472645	1			0	33472645	no	no
ENSG00000121904	0.0705480440616146	proximal	1	34165230	-1	NM_001281956.2		0	34165230	no	no
ENSG00000142698	0.340054288653789	male	1	34166883	1			0	34166883	no	no
ENSG00000189280	0.0853566341945741	overall	1	34755047	1	NM_005268.4		0	34755047	no	no
ENSG00000188910	0.180454609435447	overall	1	34781214	1	NM_024009.3		0	34781214	no	no
ENSG00000187513	0.00168300067999707	overall	1	34792999	1	NM_002060.3		0	34792999	no	no
ENSG00000230163	0.0179645500404054	female	1	34850694	1			0	34850694	no	no
ENSG00000163866	0.111149551032659	female	1	34859735	-1			0	34859735	no	no
ENSG00000116544	0.000182597734253123	male	1	34929650	-1	NM_001080418.3		0	34929650	no	no
ENSG00000241014	0.0798999983486661	proximal	1	34977395	-1			0	34977395	no	no
ENSG00000243749	0.0798999983486661	proximal	1	34985347	-1	NM_001195156.2		0	34985347	no	no
ENSG00000163867	0.0618400040241594	overall	1	35031711	-1			0	35031711	no	no
ENSG00000197056	0.00351136450751317	rectal	1	35032172	1			0	35032172	no	no
ENSG00000116560	0.13159998898339	female	1	35177661	-1			0	35177661	no	no
ENSG00000146463	0.0149553174013342	rectal	1	35268709	1	NM_005095.3		0	35268709	no	no
ENSG00000142687	0.0102300008102567	overall	1	35557424	-1			0	35557424	no	no
ENSG00000020129	0.0245900034500687	overall	1	35557473	1			0	35557473	no	no
ENSG00000116819	0.00806500240210638	rectal	1	35573314	1	NM_178548.4		0	35573314	no	no
ENSG00000239636	0.0174099990351774	overall	1	35577808	-1			0	35577808	no	no
ENSG00000126067	0.00937202997173542	rectal	1	35641526	-1	NM_002794.5		0	35641526	no	no
ENSG00000142686	0.000589000114188735	male	1	35718884	-1	NM_152374.2		0	35718884	no	no
ENSG00000092853	0.000786999806064417	male	1	35769967	-1			0	35769967	no	no
ENSG00000134698	0.0164383254792886	male	1	35808016	1	NM_017629.4		0	35808016	no	no
ENSG00000092847	0.00319500074995597	rectal	1	35869808	1			0	35869808	no	no
ENSG00000126070	0.00268500019953416	male	1	35930718	1			0	35930718	no	no
ENSG00000271554	0.00287403925660479	male	1	36013517	-1			0	36013517	no	no
ENSG00000092850	0.0344247471688915	male	1	36084094	1	NM_014466.3		0	36084094	no	no
ENSG00000116863	0.0536700048888964	rectal	1	36088892	1	NM_017825.3		0	36088892	no	no
ENSG00000171812	0.000591299832975583	female	1	36125222	-1	NM_005202.4		0	36125222	no	no
ENSG00000054116	0.0778097084488316	distal	1	36149514	-1			0	36149514	no	no
ENSG00000116871	0.0361173877191705	female	1	36155579	1			0	36155579	no	no
ENSG00000054118	0.117762427657773	rectal	1	36224443	1	NM_005119.4		0	36224443	no	no
ENSG00000214193	0.117963480607817	colon	1	36306368	1	NM_001162530.2		0	36306368	no	no
ENSG00000142694	0.125668144986202	proximal	1	36323645	-1	NM_001304762.2		0	36323645	no	no
ENSG00000196182	0.0496561975478935	male	1	36361340	-1			0	36361340	no	no
ENSG00000181817	0.0397526099746165	colon	1	36397887	-1			0	36397887	no	no
ENSG00000116885	0.0258499939137012	colon	1	36422181	-1			0	36422181	no	no
ENSG00000116898	0.0249126744728398	colon	1	36464384	-1	NM_031280.4		0	36464384	no	no
ENSG00000119535	0.059970779210103	male	1	36482913	-1	NM_000760.4		0	36482913	no	no
ENSG00000163873	0.0205606150369481	proximal	1	37034515	-1	NM_000831.4	GRIK3	0	37034515	no	no
ENSG00000233621	0.043448800061433	rectal	1	37474432	-1			0	37474432	no	no
ENSG00000163874	0.0456295302601339	male	1	37474580	1	NM_025079.3		0	37474580	no	no
ENSG00000163875	0.0794547902323317	male	1	37514763	-1			0	37514763	no	no
ENSG00000163877	0.00775500096319321	male	1	37554293	-1	NM_024700.4		0	37554293	no	no
ENSG00000163879	0.00313667182717006	male	1	37556940	1	NM_003462.5		0	37556940	no	no
ENSG00000134697	0.0635646271760605	overall	1	37568115	-1			0	37568115	no	no
ENSG00000169218	0.0878554603422915	rectal	1	37634665	-1			0	37634665	no	no
ENSG00000116922	0.0153678625519186	male	1	37690520	-1			0	37690520	no	no
ENSG00000134690	0.050173922942806	distal	1	37692481	1			0	37692481	no	no
ENSG00000183317	0.0581638416763653	overall	1	37731494	-1			0	37731494	no	no
ENSG00000185090	0.000637578624736061	overall	1	37793847	1	NM_001113482.2		0	37793847	no	no
ENSG00000197982	0.00114356351445568	overall	1	37806979	1			0	37806979	no	no
ENSG00000196449	0.0023474469068699	male	1	37808208	-1	NM_024640.4		0	37808208	no	no
ENSG00000188786	0.00220894274645281	male	1	37859592	-1	NM_005955.3		0	37859592	no	no
ENSG00000204084	3.73578373398183e-06	overall	1	37931749	-1			0	37931749	no	no
ENSG00000183431	1.17363548394423e-06	overall	1	37990022	-1	NM_006802.4		0	37990022	no	no
ENSG00000183386	3.75246821892408e-07	overall	1	38005514	-1			0	38005514	no	no
ENSG00000183520	7.16512260230378e-07	overall	1	38009258	1			0	38009258	no	no
ENSG00000185668	0.00210599971391674	male	1	38046793	-1	NM_002699.4		0	38046793	no	no
ENSG00000238063	0.153833241934984	female	1	38474875	1			0	38474875	no	no
ENSG00000116954	0.0284800091748863	overall	1	38859772	-1	NM_022157.4		0	38859772	no	no
ENSG00000228436	0.106799987229321	proximal	1	38860000	1			0	38860000	no	no
ENSG00000214114	0.0827200066630991	proximal	1	38873348	-1	NM_012333.5		0	38873348	no	no
ENSG00000131233	0.0708554561694555	rectal	1	38876351	-1			0	38876351	no	no
ENSG00000158315	0.00143541406266846	overall	1	38926837	-1			0	38926837	no	no
ENSG00000174574	0.0399100045776868	distal	1	38991276	1	NM_024595.3		0	38991276	no	no
ENSG00000168653	0.0274267003552641	colon	1	39026318	1			0	39026318	no	no
ENSG00000127603	0.000362804509806925	distal	1	39081316	1			0	39081316	no	no
ENSG00000183682	0.103107687311388	rectal	1	39491636	1	NM_181809.4		0	39491636	no	no
ENSG00000243970	0.115567732514635	proximal	1	39558707	-1			0	39558707	no	no
ENSG00000228060	0.0781120353040136	male	1	39565034	1			0	39565034	no	no
ENSG00000090621	0.0345900018789356	male	1	39575686	-1			0	39575686	no	no
ENSG00000163909	0.0280104706960773	female	1	39639643	-1	NM_014571.4		0	39639643	no	no
ENSG00000116981	0.0414217537696715	overall	1	39672107	-1	NM_032526.3		0	39672107	no	no
ENSG00000116983	0.0833943519141173	colon	1	39691433	-1	NM_016257.4		0	39691433	no	no
ENSG00000084072	0.0188851388795261	female	1	39692182	1			0	39692182	no	no
ENSG00000198754	0.00156360764534169	female	1	39771348	-1	NM_022120.2		0	39771348	no	no
ENSG00000116985	0.00246978675864059	female	1	39788865	-1	NM_001720.5		0	39788865	no	no
ENSG00000261798	0.00593242079181125	overall	1	39788976	1			0	39788976	no	no
ENSG00000043514	0.0450962055125537	distal	1	39883425	-1			0	39883425	no	no
ENSG00000116990	0.217418054876135	distal	1	39901917	-1	NM_001033081.3		0	39901917	no	no
ENSG00000168389	0.0610482181609239	proximal	1	39955112	1			0	39955112	no	no
ENSG00000131236	0.0388649313528893	female	1	40040233	1			0	40040233	no	no
ENSG00000131238	0.00545318147266373	female	1	40097252	-1	NM_000310.4		0	40097252	no	no
ENSG00000117000	0.0402195241006778	colon	1	40161387	1	NM_012421.4		0	40161387	no	no
ENSG00000259943	0.0622275512619548	female	1	40257994	-1			0	40257994	no	no
ENSG00000084073	0.0138719052117107	female	1	40258041	1			0	40258041	no	no
ENSG00000049089	0.0294308269480277	proximal	1	40317286	-1	NM_001852.4		0	40317286	no	no
ENSG00000084070	0.109662042919904	male	1	40344850	1			0	40344850	no	no
ENSG00000187801	0.012384516853484	female	1	40450102	1			0	40450102	no	no
ENSG00000260920	0.213264736568554	distal	1	40464319	1			0	40464319	no	no
ENSG00000187815	0.00525100081430632	proximal	1	40477290	1	NM_001320179.2		0	40477290	no	no
ENSG00000238287	0.111300006012727	proximal	1	40508720	-1			0	40508720	no	no
ENSG00000164002	0.00781280042527579	proximal	1	40508741	1			0	40508741	no	no
ENSG00000117010	0.0219752761106989	proximal	1	40531573	1			0	40531573	no	no
ENSG00000236505	0.087560001115702	distal	1	40563534	1		AL356379.1	0	40563534	no	no
ENSG00000117016	0.00986432632229047	proximal	1	40665682	-1	NM_014747.3		0	40665682	no	no
ENSG00000066136	0.00194676715642049	distal	1	40691648	1			0	40691648	no	no
ENSG00000272145	0.00840464403038566	female	1	40692074	-1			0	40692074	no	no
ENSG00000117013	0.0905324833262918	rectal	1	40783787	1	NM_004700.4	KCNQ4	0	40783787	no	no
ENSG00000179862	0.0723004741613256	female	1	40862363	-1	NM_133467.3		0	40862363	no	no
ENSG00000171793	0.0292313407337021	male	1	40979300	1			0	40979300	no	no
ENSG00000281207	0.0656016700810704	rectal	1	41014590	1			0	41014590	no	no
ENSG00000171790	0.044866848457158	distal	1	41021717	-1			0	41021717	no	no
ENSG00000010803	0.0186750340457754	female	1	41160898	-1			0	41160898	no	no
ENSG00000235358	0.175786249000607	male	1	41242322	1			0	41242322	no	no
ENSG00000204060	0.0565823014505303	male	1	41361922	1			0	41361922	no	no
ENSG00000229901	0.0134105915577948	male	1	41375669	-1			0	41375669	no	no
ENSG00000127129	0.0692211207272142	rectal	1	41484683	-1	NM_001956.5		0	41484683	no	no
ENSG00000127124	0.00194044902632787	male	1	41662325	-1			0	41662325	no	no
ENSG00000044012	0.0040299993558495	rectal	1	42153410	1	NM_007102.3		0	42153410	no	no
ENSG00000197273	0.0714600088271212	rectal	1	42164745	-1	NM_033553.3		0	42164745	no	no
ENSG00000198815	0.0286355419109772	proximal	1	42189809	-1			0	42189809	no	no
ENSG00000227527	0.258212435324963	male	1	42338376	-1			0	42338376	no	no
ENSG00000177181	0.0261655390886383	overall	1	42380792	1	NM_173642.4		0	42380792	no	no
ENSG00000066185	0.384194783834062	male	1	42456022	-1	NM_032257.5		0	42456022	no	no
ENSG00000127125	0.0442300072702425	male	1	42456117	1			0	42456117	no	no
ENSG00000186409	0.0442300072702425	male	1	42463221	1			0	42463221	no	no
ENSG00000171960	0.0445900429521623	overall	1	42658335	1			0	42658335	no	no
ENSG00000234917	0.00984590303051997	overall	1	42678735	1			0	42678735	no	no
ENSG00000065978	0.0377571986155532	female	1	42682418	1	NM_004559.5		0	42682418	no	no
ENSG00000164007	0.127599996891545	distal	1	42740236	-1	NM_148960.3		0	42740236	no	no
ENSG00000117385	0.00270639222768101	proximal	1	42767084	-1			0	42767084	no	no
ENSG00000164008	0.0356299946962738	female	1	42767245	1			0	42767245	no	no
ENSG00000274386	0.0730079370962175	male	1	42784991	1	NM_001354602.2		0	42784991	no	no
ENSG00000177868	0.0536542519305018	rectal	1	42816804	-1			0	42816804	no	no
ENSG00000164010	0.00705691068296796	female	1	42817122	1			0	42817122	no	no
ENSG00000228192	0.00935537282089924	rectal	1	42846414	-1			0	42846414	no	no
ENSG00000164011	0.013919999264765	colon	1	42846573	1			0	42846573	no	no
ENSG00000117394	0.0820599979079971	rectal	1	42958868	-1	NM_006516.4		0	42958868	no	no
ENSG00000227533	0.0255599967044066	male	1	42959049	1			0	42959049	no	no
ENSG00000186973	0.157310361341959	rectal	1	43145153	1			0	43145153	no	no
ENSG00000117395	0.0176029671800943	rectal	1	43172290	-1	NM_006824.3		0	43172290	no	no
ENSG00000243710	0.0202589567813026	overall	1	43172330	1	NM_001378189.1		0	43172330	no	no
ENSG00000179178	0.0334900067592131	distal	1	43269983	1	NM_144626.3		0	43269983	no	no
ENSG00000253313	0.0853267969723745	female	1	43285581	-1	NM_182517.3		0	43285581	no	no
ENSG00000066056	0.139899420326945	distal	1	43300982	1	NM_005424.5	TIE1	0	43300982	no	no
ENSG00000117400	0.249257639290872	male	1	43337818	1	NM_005373.3		0	43337818	no	no
ENSG00000234694	0.179015325857766	overall	1	43358810	-1			0	43358810	no	no
ENSG00000117399	0.254877887972846	rectal	1	43358981	1	NM_001255.3		0	43358981	no	no
ENSG00000066322	0.0175399972868901	male	1	43367738	-1			0	43367738	no	no
ENSG00000229431	0.0373130105229367	male	1	43385113	1			0	43385113	no	no
ENSG00000159479	0.0821395091315914	overall	1	43389800	-1	NM_201542.5		0	43389800	no	no
ENSG00000198198	0.0570000056013052	female	1	43389882	1			0	43389882	no	no
ENSG00000142949	0.0904506365397977	overall	1	43525187	1			0	43525187	no	no
ENSG00000066135	0.0147900042005365	overall	1	43650149	1	NM_014663.3		0	43650149	no	no
ENSG00000126091	0.0884300057805965	overall	1	43705824	1			0	43705824	no	no
ENSG00000236200	0.13617289859273	male	1	43708138	-1			0	43708138	no	no
ENSG00000117407	0.095817975802965	proximal	1	43933320	1			0	43933320	no	no
ENSG00000237950	0.277632385125322	distal	1	43940781	-1			0	43940781	no	no
ENSG00000117408	0.356500009002765	rectal	1	43946950	1	NM_014652.4		0	43946950	no	no
ENSG00000132768	0.280416898391373	proximal	1	43970000	1			0	43970000	no	no
ENSG00000117410	0.0140699996130297	proximal	1	43974487	1			0	43974487	no	no
ENSG00000117411	0.0128900015874859	proximal	1	43978943	1			0	43978943	no	no
ENSG00000159214	0.0750033350856174	rectal	1	43991359	1			0	43991359	no	no
ENSG00000196517	0.0171199971931499	male	1	44016556	-1			0	44016556	no	no
ENSG00000230615	0.0105220249791056	male	1	44030414	1			0	44030414	no	no
ENSG00000171872	0.0246659655582659	male	1	44118821	1	NM_173484.4		0	44118821	no	no
ENSG00000178028	0.00647900166084448	male	1	44213455	1			0	44213455	no	no
ENSG00000117419	0.00155700042007868	proximal	1	44319744	-1			0	44319744	no	no
ENSG00000187147	0.00694771646668229	female	1	44405194	1			0	44405194	no	no
ENSG00000126106	0.00170289023026414	female	1	44674459	-1			0	44674459	no	no
ENSG00000198520	0.0630500083409213	distal	1	44674692	1			0	44674692	no	no
ENSG00000142945	0.0814656782011493	rectal	1	44739818	1			0	44739818	no	no
ENSG00000142937	0.0326583070299574	rectal	1	44775251	1			0	44775251	no	no
ENSG00000142959	0.0361442001524945	male	1	44788170	-1			0	44788170	no	no
ENSG00000173846	0.150207911371671	male	1	44800377	1	NM_004073.4		0	44800377	no	no
ENSG00000188396	0.190799984057367	male	1	44807351	-1	NM_001377534.1		0	44807351	no	no
ENSG00000222009	0.0507169169548642	rectal	1	44808523	1			0	44808523	no	no
ENSG00000117425	0.0105869012836934	rectal	1	44842944	-1			0	44842944	no	no
ENSG00000070785	0.0129318221936906	rectal	1	44986595	-1	NM_020365.5		0	44986595	no	no
ENSG00000126107	0.00825558264928112	rectal	1	45005588	-1			0	45005588	no	no
ENSG00000126088	0.0125394116364841	rectal	1	45010950	1			0	45010950	no	no
ENSG00000162415	0.05858113870273	rectal	1	45206605	-1	NM_020883.2		0	45206605	no	no
ENSG00000281912	0.0924500073927546	rectal	1	45303910	1			0	45303910	no	no
ENSG00000186603	0.0140052750239178	distal	1	45326895	1	NM_032756.4		0	45326895	no	no
ENSG00000132773	0.0613499979737029	rectal	1	45340052	1			0	45340052	no	no
ENSG00000132781	0.0438400019493993	proximal	1	45340447	-1			0	45340447	no	no
ENSG00000070759	0.077931368822353	rectal	1	45457799	-1			0	45457799	no	no
ENSG00000280670	0.0699756693955526	rectal	1	45500073	-1	NM_001102601.3		0	45500073	no	no
ENSG00000132763	0.0953271547953142	distal	1	45500300	1	NM_015506.3		0	45500300	no	no
ENSG00000117450	0.139804873497437	proximal	1	45521938	-1			0	45521938	no	no
ENSG00000117448	0.104260642204532	overall	1	45550543	1			0	45550543	no	no
ENSG00000132780	0.266123611258462	female	1	45583846	1			0	45583846	no	no
ENSG00000159588	0.128300011468204	female	1	45624001	-1			0	45624001	no	no
ENSG00000159592	0.0491298424102487	rectal	1	45635724	-1			0	45635724	no	no
ENSG00000234329	0.549399999256537	female	1	45651826	-1			0	45651826	no	no
ENSG00000159596	0.0229284974701521	male	1	45688181	1	NM_016486.4		0	45688181	no	no
ENSG00000230896	0.263864083246248	female	1	45697075	-1			0	45697075	no	no
ENSG00000197429	0.00302100404203994	rectal	1	45750650	-1			0	45750650	no	no
ENSG00000086015	0.00375899888493353	rectal	1	45786987	1			0	45786987	no	no
ENSG00000117461	0.00979195762589451	male	1	46132629	-1	NM_003629.4		0	46132629	no	no
ENSG00000117472	0.00459758709817001	rectal	1	46175073	1			0	46175073	no	no
ENSG00000085998	0.0295571738393403	male	1	46198434	-1	NM_017739.4		0	46198434	no	no
ENSG00000171357	0.0221060168134156	male	1	46203334	1	NM_001013615.3		0	46203334	no	no
ENSG00000085999	0.0112072026329032	male	1	46246461	1			0	46246461	no	no
ENSG00000132128	0.0505300007382339	proximal	1	46281161	-1			0	46281161	no	no
ENSG00000173660	0.0100703293603592	colon	1	46303698	1	NM_006004.4		0	46303698	no	no
ENSG00000117481	0.0106999983330623	rectal	1	46340789	1			0	46340789	no	no
ENSG00000117480	0.00631000131562136	male	1	46394317	1	NM_001441.3	FAAH	0	46394317	no	no
ENSG00000269956	0.0482746832544202	male	1	46538611	1			0	46538611	no	no
ENSG00000079277	0.0493399955617483	male	1	46604268	-1	NM_001135553.4		0	46604268	no	no
ENSG00000142961	0.0086205566646001	male	1	46616811	-1	NM_201403.3		0	46616811	no	no
ENSG00000123472	0.0107245518379369	male	1	46668364	-1	NM_001394565.1		0	46668364	no	no
ENSG00000186118	0.131900004005945	proximal	1	46668855	1			0	46668855	no	no
ENSG00000159658	0.0181923676852419	proximal	1	46719139	-1			0	46719139	no	no
ENSG00000142973	0.00349041125225371	rectal	1	46757838	1			0	46757838	no	no
ENSG00000187048	0.248248563488011	rectal	1	46941484	-1			0	46941484	no	no
ENSG00000186377	0.0563209782740865	rectal	1	47023669	1	NM_178033.2		0	47023669	no	no
ENSG00000186160	0.0879182084098889	male	1	47067231	1	NM_178134.3		0	47067231	no	no
ENSG00000162365	0.136799997282409	rectal	1	47137435	1			0	47137435	no	no
ENSG00000224805	0.0718595557801549	colon	1	47179250	1			0	47179250	no	no
ENSG00000225506	0.00964432166813935	colon	1	47179271	-1			0	47179271	no	no
ENSG00000162366	0.0321700095456256	rectal	1	47190036	-1	NM_005764.4		0	47190036	no	no
ENSG00000226252	0.0102116834210698	overall	1	47225797	1			0	47225797	no	no
ENSG00000162367	0.00441407921434961	proximal	1	47231715	-1			0	47231715	no	no
ENSG00000123473	0.000792500051555037	proximal	1	47314147	-1			0	47314147	no	no
ENSG00000162368	0.000842380228880069	proximal	1	47333790	1	NM_016308.3		0	47333790	no	no
ENSG00000225762	0.0544872391590771	male	1	47408477	-1			0	47408477	no	no
ENSG00000186790	0.00539109727826332	proximal	1	47416285	1	NM_012186.3		0	47416285	no	no
ENSG00000237424	0.0544872391590771	male	1	47434641	-1			0	47434641	no	no
ENSG00000186564	0.0535635198887441	proximal	1	47438044	1	NM_004474.4		0	47438044	no	no
ENSG00000225028	0.0111700034983411	overall	1	47818066	1			0	47818066	no	no
ENSG00000269113	0.0302328297484287	distal	1	47997385	-1	NM_001194986.2		0	47997385	no	no
ENSG00000226133	0.0442688660574849	rectal	1	48050659	1			0	48050659	no	no
ENSG00000242267	0.264599981973593	distal	1	48179230	-1			0	48179230	no	no
ENSG00000117834	0.184373093557519	colon	1	48222685	1			0	48222685	no	no
ENSG00000272491	0.233262052404378	colon	1	48229561	-1			0	48229561	no	no
ENSG00000132122	0.0467300042149559	proximal	1	48472204	-1	NM_019073.4		0	48472204	no	no
ENSG00000162373	0.0152599982040893	proximal	1	48776891	-1	NM_024603.4		0	48776891	no	no
ENSG00000186094	0.159499652821306	rectal	1	50023954	-1	NM_032785.4		0	50023954	no	no
ENSG00000162374	0.0618199965564613	male	1	50024029	1			0	50024029	no	no
ENSG00000185104	0.126700000270488	distal	1	50960267	-1	NM_007051.3		0	50960267	no	no
ENSG00000123080	0.100114006535907	proximal	1	50960745	1			0	50960745	no	no
ENSG00000203356	0.184282256325042	proximal	1	51235096	-1			0	51235096	no	no
ENSG00000123091	0.10779545284754	proximal	1	51236273	1	NM_014372.5		0	51236273	no	no
ENSG00000085831	0.0910314628781319	female	1	51297990	-1			0	51297990	no	no
ENSG00000261664	0.352126727491904	male	1	51329654	1			0	51329654	no	no
ENSG00000085832	0.0316942611308448	female	1	51422095	-1			0	51422095	no	no
ENSG00000117859	0.0357112568489283	distal	1	51577179	1			0	51577179	no	no
ENSG00000266993	0.525618410641184	male	1	51793934	1			0	51793934	no	no
ENSG00000078618	0.10510000181541	distal	1	51814071	-1			0	51814071	no	no
ENSG00000169213	0.144446778886381	proximal	1	51990700	-1	NM_002867.4		0	51990700	no	no
ENSG00000117862	0.030532314762675	rectal	1	52023574	-1			0	52023574	no	no
ENSG00000198841	0.315959879339171	male	1	52033810	-1	NM_138417.3		0	52033810	no	no
ENSG00000134717	0.165925252676465	colon	1	52056295	1	NM_152265.5		0	52056295	no	no
ENSG00000157077	0.137411643661294	proximal	1	52142089	1	NM_004799.4		0	52142089	no	no
ENSG00000272100	0.076328855681415	rectal	1	52353487	1			0	52353487	no	no
ENSG00000154222	0.0769532330657742	rectal	1	52354865	-1			0	52354865	no	no
ENSG00000085840	0.235720948058674	rectal	1	52404423	-1	NM_004153.4		0	52404423	no	no
ENSG00000134748	0.19010001371608	rectal	1	52404602	1	NM_032864.4		0	52404602	no	no
ENSG00000134744	0.178499989208789	distal	1	52431227	-1			0	52431227	no	no
ENSG00000116157	0.135927033831864	proximal	1	52602371	1	NM_015696.5		0	52602371	no	no
ENSG00000182183	0.135927033831864	proximal	1	52633168	1	NM_001042693.3		0	52633168	no	no
ENSG00000162377	0.0203702303137716	proximal	1	52698347	-1	NM_023077.3		0	52698347	no	no
ENSG00000162378	3.74839986164565e-05	proximal	1	52726453	1	NM_024646.3		0	52726453	no	no
ENSG00000203995	0.052129822398943	proximal	1	52842511	1			0	52842511	no	no
ENSG00000121310	9.79000268073629e-05	proximal	1	52921740	-1	NM_001198961.2		0	52921740	no	no
ENSG00000116171	0.000233889337859497	female	1	52927276	1	NM_002979.5		0	52927276	no	no
ENSG00000174348	0.00703246977362672	colon	1	53062052	1			0	53062052	no	no
ENSG00000235563	0.346072325893322	distal	1	53114576	1			0	53114576	no	no
ENSG00000162383	0.0807644374579819	female	1	53142604	-1			0	53142604	no	no
ENSG00000157184	0.27989994301961	colon	1	53196824	1	NM_000098.3	CPT2	0	53196824	no	no
ENSG00000236723	0.366455188659069	overall	1	53213472	-1			0	53213472	no	no
ENSG00000162384	0.0490033825339886	colon	1	53220634	-1	NM_017887.3		0	53220634	no	no
ENSG00000162385	0.0228389957969281	female	1	53238518	-1	NM_002370.4		0	53238518	no	no
ENSG00000157193	0.0495700044050716	proximal	1	53328070	-1	NM_004631.5		0	53328070	no	no
ENSG00000230138	0.0736860087633094	female	1	53368123	-1			0	53368123	no	no
ENSG00000174332	0.101381621058	distal	1	53734204	-1			0	53734204	no	no
ENSG00000058804	0.548600010677075	male	1	53838296	-1	NM_018087.5		0	53838296	no	no
ENSG00000058799	0.0354799921272848	overall	1	53889733	-1			0	53889733	no	no
ENSG00000211452	0.034370421727248	female	1	53891239	1			0	53891239	no	no
ENSG00000081870	0.0846033676845558	colon	1	53945572	-1			0	53945572	no	no
ENSG00000116212	0.0324900094333159	proximal	1	53946077	1			0	53946077	no	no
ENSG00000116209	0.290700015982891	rectal	1	54053204	-1	NM_004872.5		0	54053204	no	no
ENSG00000116205	0.00486195486417583	male	1	54053584	1			0	54053584	no	no
ENSG00000280425	0.0483171814684339	male	1	54137746	1			0	54137746	no	no
ENSG00000157211	0.0946085541654913	proximal	1	54153000	-1	NM_001353655.3		0	54153000	no	no
ENSG00000116221	0.0489899972885382	proximal	1	54184041	1			0	54184041	no	no
ENSG00000215883	0.0759564242280273	proximal	1	54195681	-1			0	54195681	no	no
ENSG00000198711	0.0850993973074363	distal	1	54236440	1			0	54236440	no	no
ENSG00000157216	0.00950299964169103	colon	1	54406394	-1	NM_145716.4		0	54406394	no	no
ENSG00000162390	0.0128299661735244	overall	1	54542257	1			0	54542257	no	no
ENSG00000162391	0.00701313300894252	overall	1	54623525	-1	NM_176782.3		0	54623525	no	no
ENSG00000184313	0.00239145754904726	overall	1	54641790	1			0	54641790	no	no
ENSG00000243725	0.00355489853426931	colon	1	54715861	1	NM_004623.5		0	54715861	no	no
ENSG00000162396	0.0113009941258832	proximal	1	54764523	-1	NM_152268.4		0	54764523	no	no
ENSG00000006555	1.18300126140606e-07	overall	1	54801323	-1	NM_001114108.2	TTC22	0	54801323	no	no
ENSG00000162398	0.000540386936907713	colon	1	54806063	1			0	54806063	no	no
ENSG00000233203	0.000579883179005418	overall	1	54886800	1			0	54886800	no	no
ENSG00000143001	0.123458769381732	rectal	1	54886833	1			0	54886833	no	no
ENSG00000116133	0.00101939784923624	distal	1	54887195	-1	NM_014762.4		0	54887195	no	no
ENSG00000162399	0.158565537576267	rectal	1	54998933	1	NM_057176.3		0	54998933	no	no
ENSG00000169174	0.0446299443900606	female	1	55039445	1		PCSK9	0	55039445	no	no
ENSG00000162402	0.05413711676075	colon	1	55215364	-1	NM_015306.3		0	55215364	no	no
ENSG00000260971	0.237840437355349	proximal	1	56375299	-1			0	56375299	no	no
ENSG00000162407	0.11566198765685	male	1	56579563	-1	NM_003713.5		0	56579563	no	no
ENSG00000162409	0.0914744719003345	proximal	1	56645314	1	NM_006252.4		0	56645314	no	no
ENSG00000187889	0.274641857561492	distal	1	56819404	-1	NM_001004303.5		0	56819404	no	no
ENSG00000021852	0.111534606830771	rectal	1	56966015	-1	NM_000066.4		0	56966015	no	no
ENSG00000173406	0.100054704386782	rectal	1	57424060	-1	NM_001365792.1		0	57424060	no	no
ENSG00000162600	0.122292437236176	rectal	1	58530662	-1			0	58530662	no	no
ENSG00000283445	0.100021154932544	rectal	1	58576216	1			0	58576216	no	no
ENSG00000184292	0.0990054015129394	rectal	1	58577252	-1	NM_002353.3	TACSTD2	0	58577252	no	no
ENSG00000162601	0.136021471558461	female	1	58700072	-1			0	58700072	no	no
ENSG00000177606	0.188744818637612	distal	1	58784048	-1			0	58784048	no	no
ENSG00000234807	0.268587478367993	male	1	58784256	1			0	58784256	no	no
ENSG00000272226	0.131050869403817	proximal	1	58813342	-1			0	58813342	no	no
ENSG00000232453	0.105374541224969	colon	1	58896786	-1			0	58896786	no	no
ENSG00000224609	0.00615350768614565	rectal	1	59146934	-1			0	59146934	no	no
ENSG00000270457	0.0182493478197771	female	1	59289640	-1			0	59289640	no	no
ENSG00000172456	0.0251099977441737	female	1	59296638	1			0	59296638	no	no
ENSG00000226883	0.337491291908554	female	1	59789182	-1			0	59789182	no	no
ENSG00000134709	0.0198186130327161	male	1	59814786	1			0	59814786	no	no
ENSG00000134716	0.00976000076983792	female	1	59926773	-1	NM_000775.4		0	59926773	no	no
ENSG00000226476	0.027929789376108	female	1	60622685	-1			0	60622685	no	no
ENSG00000231252	0.0106600016460704	colon	1	60825584	-1			0	60825584	no	no
ENSG00000162599	0.0247960925835764	proximal	1	60865259	1			0	60865259	no	no
ENSG00000237928	0.178586799155552	overall	1	60970745	-1			0	60970745	no	no
ENSG00000162604	0.0917200097504255	overall	1	61725141	-1	NM_032027.3		0	61725141	no	no
ENSG00000271200	0.0546628750816202	proximal	1	61742424	-1			0	61742424	no	no
ENSG00000132849	4.43100185701931e-05	rectal	1	61742480	1	NM_001350145.3		0	61742480	no	no
ENSG00000240563	0.00989824931886301	female	1	62194790	1			0	62194790	no	no
ENSG00000132854	0.0274371712776648	proximal	1	62319434	-1	NM_181712.5		0	62319434	no	no
ENSG00000162607	0.0179569463456313	overall	1	62436297	1			0	62436297	no	no
ENSG00000116641	0.00308999987917363	overall	1	62483038	-1			0	62483038	no	no
ENSG00000132855	0.121669415261983	rectal	1	62597520	1	NM_014495.4		0	62597520	no	no
ENSG00000125703	0.00496959773601533	distal	1	62784135	1			0	62784135	no	no
ENSG00000224209	0.301089845092857	rectal	1	63163648	-1			0	63163648	no	no
ENSG00000230798	0.134366200526996	rectal	1	63322474	-1			0	63322474	no	no
ENSG00000187140	0.100999989700634	distal	1	63322567	1	NM_012183.3		0	63322567	no	no
ENSG00000088035	0.106294801159834	distal	1	63367575	1			0	63367575	no	no
ENSG00000203965	0.0717025319812294	male	1	63523372	1			0	63523372	no	no
ENSG00000116652	0.103837336127378	male	1	63547082	1			0	63547082	no	no
ENSG00000079739	0.0250213105944775	distal	1	63593411	1			0	63593411	no	no
ENSG00000142856	0.010368686334413	proximal	1	63593628	-1			0	63593628	no	no
ENSG00000185483	0.286999996934239	rectal	1	63774017	1	NM_005012.4		0	63774017	no	no
ENSG00000158966	0.033739996830241	proximal	1	64470129	1	NM_020925.4		0	64470129	no	no
ENSG00000162437	0.0575898122303589	female	1	64745075	1	NM_001366165.2		0	64745075	no	no
ENSG00000162434	0.00572888830132328	female	1	64848164	-1		JAK1	0	64848164	no	no
ENSG00000226891	0.106412896855883	male	1	64993012	-1			0	64993012	no	no
ENSG00000272506	0.115167535476576	proximal	1	65004087	-1			0	65004087	no	no
ENSG00000162433	0.0350699806945446	proximal	1	65147549	1			0	65147549	no	no
ENSG00000116675	0.136059466216157	distal	1	65248219	1			0	65248219	no	no
ENSG00000213625	0.0106766875650725	rectal	1	65420587	1			0	65420587	no	no
ENSG00000116678	0.0438017916582655	rectal	1	65420652	1		LEPR	0	65420652	no	no
ENSG00000237852	0.054909994960951	rectal	1	65486406	1		AC119800.1	0	65486406	no	no
ENSG00000184588	0.134410474561078	colon	1	65792514	1			0	65792514	no	no
ENSG00000118473	0.00556200154412027	rectal	1	66533267	1			0	66533267	no	no
ENSG00000152760	0.177690520209849	rectal	1	66752459	1			0	66752459	no	no
ENSG00000172410	0.0625522722146911	rectal	1	66801276	-1	NM_005478.6		0	66801276	no	no
ENSG00000152763	0.00120165056304261	overall	1	66924856	-1	NM_024763.5		0	66924856	no	no
ENSG00000198160	0.000103200004957682	overall	1	66924957	1			0	66924957	no	no
ENSG00000116704	0.00161099987113939	colon	1	67054148	-1	NM_015139.3		0	67054148	no	no
ENSG00000162594	0.00365121702238635	distal	1	67138907	1			0	67138907	no	no
ENSG00000081985	0.00240447404342586	colon	1	67307364	1			0	67307364	no	no
ENSG00000142864	0.0029550008442432	overall	1	67430415	-1			0	67430415	no	no
ENSG00000116717	0.000289600040931549	distal	1	67685201	1			0	67685201	no	no
ENSG00000232284	0.065010550652598	female	1	67832193	1			0	67832193	no	no
ENSG00000172380	0.000176172169164023	distal	1	67833467	-1	NM_018841.6		0	67833467	no	no
ENSG00000162595	0.149568626285039	colon	1	68051631	-1			0	68051631	no	no
ENSG00000116729	0.00490202152145626	distal	1	68232545	-1			0	68232545	no	no
ENSG00000116745	0.030399996481652	male	1	68449954	-1	NM_000329.3		0	68449954	no	no
ENSG00000024526	0.017018073152604	distal	1	68497082	-1	NM_001114120.3		0	68497082	no	no
ENSG00000033122	0.108311844989171	colon	1	69567922	1	NM_001370785.2		0	69567922	no	no
ENSG00000066557	0.105299999675686	distal	1	70205579	-1	NM_017768.5		0	70205579	no	no
ENSG00000116754	0.310600017193594	distal	1	70205682	1			0	70205682	no	no
ENSG00000118454	0.0270813993578402	distal	1	70354722	-1	NM_030816.5		0	70354722	no	no
ENSG00000197568	0.0494503008928353	overall	1	70354780	1			0	70354780	no	no
ENSG00000116761	0.00431899857701825	rectal	1	70411218	1			0	70411218	no	no
ENSG00000271992	0.0324469418966932	proximal	1	70445071	1			0	70445071	no	no
ENSG00000229051	0.0147399969329963	colon	1	70706441	1			0	70706441	no	no
ENSG00000235782	0.0216999944055299	female	1	70947379	1		AL031429.1	0	70947379	no	no
ENSG00000050628	0.0145652640357085	female	1	71047788	-1			0	71047788	no	no
ENSG00000132485	0.0197499985348482	colon	1	71081035	-1	NM_203350.3		0	71081035	no	no
ENSG00000172260	0.00587476446413677	proximal	1	72282539	-1	NM_173808.3		0	72282539	no	no
ENSG00000162620	0.079036354304032	colon	1	74074790	-1			0	74074790	no	no
ENSG00000254685	0.0548155249883308	male	1	74198242	1	NM_003838.5		0	74198242	no	no
ENSG00000116783	0.0548155249883308	male	1	74235387	1	NM_015978.3	TNNI3K	0	74235387	no	no
ENSG00000237324	0.212035913756123	male	1	74378802	-1			0	74378802	no	no
ENSG00000233894	0.0316400002200982	male	1	74468195	1			0	74468195	no	no
ENSG00000178965	0.136979167595269	rectal	1	74579763	-1			0	74579763	no	no
ENSG00000272864	0.281853560989282	female	1	74699333	-1			0	74699333	no	no
ENSG00000116791	0.0359399906962246	distal	1	74733018	-1			0	74733018	no	no
ENSG00000162623	0.0634422592158948	distal	1	74733152	1			0	74733152	no	no
ENSG00000137968	0.0311261707133797	distal	1	75611114	-1	NM_001130058.2		0	75611114	no	no
ENSG00000117054	0.00747457049908783	rectal	1	75724431	1			0	75724431	no	no
ENSG00000137955	0.0088538885123171	proximal	1	75786197	1			0	75786197	no	no
ENSG00000057468	0.0863604772731631	rectal	1	75796882	1	NM_002440.4		0	75796882	no	no
ENSG00000184005	0.13221025097885	proximal	1	76074746	1	NM_152996.4		0	76074746	no	no
ENSG00000117069	0.0120500025217605	overall	1	76867480	1	NM_030965.3		0	76867480	no	no
ENSG00000142892	0.00337547643450099	colon	1	77219430	-1	NM_005482.3		0	77219430	no	no
ENSG00000154027	0.0655862531592089	female	1	77282019	1	NM_174858.3		0	77282019	no	no
ENSG00000036549	0.0141978855147269	colon	1	77631921	-1			0	77631921	no	no
ENSG00000077254	0.00690562667392254	rectal	1	77759852	-1	NM_201624.3		0	77759852	no	no
ENSG00000180488	0.0260500022516055	distal	1	77779624	1			0	77779624	no	no
ENSG00000162614	0.0352027837949308	distal	1	77888513	1			0	77888513	no	no
ENSG00000235927	0.0302042319110344	rectal	1	77889539	-1			0	77889539	no	no
ENSG00000162613	0.0401999980008364	proximal	1	77945895	-1			0	77945895	no	no
ENSG00000162616	0.000947599991855739	proximal	1	77979175	1			0	77979175	no	no
ENSG00000137960	0.0729979333959972	rectal	1	77979542	1			0	77979542	no	no
ENSG00000273338	0.186399993168106	distal	1	78004554	-1			0	78004554	no	no
ENSG00000237413	0.0923166248469185	overall	1	78229599	1			0	78229599	no	no
ENSG00000122420	0.0173660054063099	colon	1	78303884	1		PTGFR	0	78303884	no	no
ENSG00000137959	0.0472300017455291	rectal	1	78619902	1			0	78619902	no	no
ENSG00000137965	0.0688195676088248	proximal	1	78649796	1			0	78649796	no	no
ENSG00000162618	0.0145674093699461	overall	1	78917885	-1			0	78917885	no	no
ENSG00000117114	0.00579552345980922	male	1	81306147	1			0	81306147	no	no
ENSG00000233290	0.255800023938849	male	1	82848205	-1			0	82848205	no	no
ENSG00000137941	0.0266500013201951	overall	1	83948936	-1			0	83948936	no	no
ENSG00000271576	0.113593890030443	proximal	1	84077965	-1			0	84077965	no	no
ENSG00000142875	0.0196825906332773	distal	1	84078062	1			0	84078062	no	no
ENSG00000203943	0.0252242569033208	male	1	84298366	1			0	84298366	no	no
ENSG00000137976	0.208800011191304	female	1	84398484	1	NM_021233.3		0	84398484	no	no
ENSG00000117133	0.00440634323694737	overall	1	84479259	1			0	84479259	no	no
ENSG00000174021	0.0307600037510655	colon	1	84505924	-1			0	84505924	no	no
ENSG00000122432	0.194916652576489	male	1	84506300	1			0	84506300	no	no
ENSG00000117151	0.0307600037510655	colon	1	84574440	-1	NM_004388.3		0	84574440	no	no
ENSG00000117155	0.047089998804055	rectal	1	84690461	-1	NM_001166293.2		0	84690461	no	no
ENSG00000171517	0.00850441039435112	overall	1	84866159	-1			0	84866159	no	no
ENSG00000153898	0.0905999955187741	rectal	1	84997113	-1	NM_153259.4		0	84997113	no	no
ENSG00000162643	0.0757015021355738	rectal	1	84999147	1			0	84999147	no	no
ENSG00000055732	0.151875257873573	female	1	85048500	-1	NM_018298.11		0	85048500	no	no
ENSG00000097096	0.0269292480021819	proximal	1	85201016	-1	NM_032184.2		0	85201016	no	no
ENSG00000162642	0.110377624765258	overall	1	85259662	-1	NM_198077.4		0	85259662	no	no
ENSG00000223653	0.210355718691381	rectal	1	85276388	1			0	85276388	no	no
ENSG00000142867	0.0432899933446181	male	1	85276632	-1	NM_003921.5		0	85276632	no	no
ENSG00000273264	0.0738800037734232	proximal	1	85467295	1			0	85467295	no	no
ENSG00000282057	0.00330199907591477	overall	1	85496281	-1		AC092807.3	0	85496281	no	no
ENSG00000153904	0.00330199907591477	overall	1	85578363	-1			0	85578363	no	no
ENSG00000272691	0.15178144067062	rectal	1	85580570	-1			0	85580570	no	no
ENSG00000142871	0.0413796610267166	male	1	85580761	1	NM_001554.5		0	85580761	no	no
ENSG00000117174	0.19633136594755	proximal	1	85708433	-1	NM_017953.4		0	85708433	no	no
ENSG00000171502	0.0528300009442011	female	1	86156772	-1	NM_152890.7		0	86156772	no	no
ENSG00000122417	0.00600279991656778	distal	1	86396262	-1			0	86396262	no	no
ENSG00000137975	0.271740481735263	proximal	1	86424171	1	NM_006536.7		0	86424171	no	no
ENSG00000016602	0.0427756106927486	female	1	86547078	1	NM_012128.4		0	86547078	no	no
ENSG00000236915	0.395519583261727	colon	1	86704484	-1			0	86704484	no	no
ENSG00000097033	0.00625839905421452	overall	1	86704570	1			0	86704570	no	no
ENSG00000183291	0.0476201368549181	overall	1	86914126	-1	NM_004261.5		0	86914126	no	no
ENSG00000153936	0.135444490745103	male	1	86914635	1	NM_012262.4		0	86914635	no	no
ENSG00000267272	0.00743321987448665	colon	1	87129765	1			0	87129765	no	no
ENSG00000143013	0.00664599997420749	proximal	1	87328880	1	NM_006769.4		0	87328880	no	no
ENSG00000237505	0.0886131039646574	female	1	88228297	-1			0	88228297	no	no
ENSG00000065243	0.0359199917839909	male	1	88684222	1			0	88684222	no	no
ENSG00000137947	0.151399994213084	rectal	1	88891567	-1	NM_001514.6		0	88891567	no	no
ENSG00000137944	0.0508800038085885	proximal	1	88988355	-1			0	88988355	no	no
ENSG00000213516	0.0489021828922454	distal	1	88992629	-1	NM_001162536.3		0	88992629	no	no
ENSG00000117226	0.164862410600211	distal	1	89022838	-1			0	89022838	no	no
ENSG00000117228	0.0780318003410999	distal	1	89065360	-1			0	89065360	no	no
ENSG00000162645	0.0329800065485958	distal	1	89126114	-1	NM_004120.5		0	89126114	no	no
ENSG00000213512	0.208711548039641	distal	1	89176003	-1	NM_207398.3		0	89176003	no	no
ENSG00000162654	0.115344646898146	distal	1	89198942	-1	NM_052941.5		0	89198942	no	no
ENSG00000154451	0.0391813962020159	colon	1	89272860	-1	NM_052942.5		0	89272860	no	no
ENSG00000225492	0.0262099934902571	male	1	89410319	1			0	89410319	no	no
ENSG00000197147	0.178699997879844	colon	1	89524829	1			0	89524829	no	no
ENSG00000231999	0.010791140784654	proximal	1	89589542	-1			0	89589542	no	no
ENSG00000230735	0.178699997879844	colon	1	89629725	1		AC093423.2	0	89629725	no	no
ENSG00000171488	0.0142722732627138	proximal	1	89633072	1			0	89633072	no	no
ENSG00000231613	0.0297012536420688	proximal	1	89788914	1			0	89788914	no	no
ENSG00000272931	0.0589235751574585	male	1	89820868	-1			0	89820868	no	no
ENSG00000171492	0.0100252965437643	proximal	1	89821014	1			0	89821014	no	no
ENSG00000162664	0.0100799970280811	male	1	89995112	1			0	89995112	no	no
ENSG00000233593	0.00512210321402669	proximal	1	90851671	-1			0	90851671	no	no
ENSG00000122482	0.0871168729126907	overall	1	91021473	-1			0	91021473	no	no
ENSG00000162669	0.0152999960913673	colon	1	91352637	-1			0	91352637	no	no
ENSG00000097046	0.00971855361020502	proximal	1	91500851	1	NM_003503.4	CDC7	0	91500851	no	no
ENSG00000069702	0.00136000007829225	proximal	1	91862046	-1			0	91862046	no	no
ENSG00000172031	0.0027402174356585	male	1	92029985	1	NM_173567.5		0	92029985	no	no
ENSG00000230667	0.139300014116893	distal	1	92075411	-1	NM_001287737.2		0	92075411	no	no
ENSG00000273487	0.00206133475748848	distal	1	92189237	1			0	92189237	no	no
ENSG00000174842	0.0966900072105935	male	1	92298987	-1	NM_053274.3		0	92298987	no	no
ENSG00000122484	0.0088750005415454	colon	1	92299059	1	NM_024813.3		0	92299059	no	no
ENSG00000162676	0.00972990680541202	overall	1	92486925	-1	NM_005263.5		0	92486925	no	no
ENSG00000067208	0.00155395787292186	colon	1	92714093	-1			0	92714093	no	no
ENSG00000122406	0.061797658630626	overall	1	92832013	1			0	92832013	no	no
ENSG00000154511	0.037056052735249	male	1	92961522	-1			0	92961522	no	no
ENSG00000143033	0.0371224183496254	distal	1	93079235	1			0	93079235	no	no
ENSG00000122483	0.0124862197236825	distal	1	93179919	1			0	93179919	no	no
ENSG00000117500	0.0478128561877093	distal	1	93180413	-1	NM_016040.5		0	93180413	no	no
ENSG00000223745	0.00812292060531211	distal	1	93345831	-1			0	93345831	no	no
ENSG00000117505	0.0261498841616469	colon	1	93345907	1	NM_001938.3		0	93345907	no	no
ENSG00000137942	0.0444042673168721	distal	1	93448118	1	NM_001164473.3		0	93448118	no	no
ENSG00000224093	0.353408707805717	female	1	93591965	1			0	93591965	no	no
ENSG00000137936	0.022269995996263	rectal	1	93614097	-1			0	93614097	no	no
ENSG00000260464	0.0272878136263599	female	1	93847174	1			0	93847174	no	no
ENSG00000067334	0.00651424504836064	rectal	1	93879206	-1	NM_014597.5		0	93879206	no	no
ENSG00000023909	0.0522358809673092	rectal	1	93909430	-1	NM_002061.4		0	93909430	no	no
ENSG00000137962	0.00301418137350185	proximal	1	94154829	-1			0	94154829	no	no
ENSG00000117528	0.00599599825768005	distal	1	94418389	1	NM_002858.4		0	94418389	no	no
ENSG00000117525	0.230100017682261	proximal	1	94541759	-1	NM_001993.5		0	94541759	no	no
ENSG00000224081	0.0421599976801095	distal	1	94674161	-1			0	94674161	no	no
ENSG00000143036	0.00601899794179383	rectal	1	94820342	1			0	94820342	no	no
ENSG00000117519	0.00195841549643751	rectal	1	94927110	-1	NM_001839.5		0	94927110	no	no
ENSG00000235501	0.013442787758795	rectal	1	94927361	1			0	94927361	no	no
ENSG00000172339	0.05099999772778	overall	1	95072951	-1	NM_144988.4		0	95072951	no	no
ENSG00000152078	0.144445608579313	colon	1	95117355	1	NM_152487.3		0	95117355	no	no
ENSG00000231992	0.00323609772261183	female	1	95120147	1			0	95120147	no	no
ENSG00000226026	0.144665666295314	distal	1	95233957	-1			0	95233957	no	no
ENSG00000122481	0.0272770264186716	rectal	1	95234210	1	NM_015485.5		0	95234210	no	no
ENSG00000228852	0.0319898819609275	distal	1	95264029	-1			0	95264029	no	no
ENSG00000228971	0.0924999898075813	female	1	95510116	1			0	95510116	no	no
ENSG00000237435	0.104470227848886	female	1	95937901	1			0	95937901	no	no
ENSG00000117569	0.107488007720589	female	1	96721665	1			0	96721665	no	no
ENSG00000188641	0.0258499939137012	overall	1	97921034	-1	NM_000110.4	DPYD	0	97921034	no	no
ENSG00000259946	0.293450729795587	colon	1	97968814	-1			0	97968814	no	no
ENSG00000225206	0.0825162339348402	female	1	98046147	-1			0	98046147	no	no
ENSG00000162627	0.00620018766574179	female	1	98661701	1			0	98661701	no	no
ENSG00000117598	0.00530057287037267	female	1	99004861	-1	NM_001037317.2		0	99004861	no	no
ENSG00000117600	0.268499992295389	rectal	1	99264492	1	NM_014839.5		0	99264492	no	no
ENSG00000099260	0.0226765478640704	proximal	1	99646113	1	NM_017734.5		0	99646113	no	no
ENSG00000156869	0.00741394857421872	distal	1	99766635	-1	NM_001361041.2		0	99766635	no	no
ENSG00000162688	0.00704300062524538	proximal	1	99850361	1	NM_000642.3		0	99850361	no	no
ENSG00000117620	0.00319300027733402	overall	1	99969351	1			0	99969351	no	no
ENSG00000156875	0.00215388677556647	proximal	1	100038095	1	NM_033055.3		0	100038095	no	no
ENSG00000156876	0.00327250217827568	colon	1	100132955	-1			0	100132955	no	no
ENSG00000122435	0.00402500118033458	overall	1	100133150	1			0	100133150	no	no
ENSG00000122477	0.0076618995826431	proximal	1	100178256	-1	NM_144620.4		0	100178256	no	no
ENSG00000137992	0.0138899993894498	colon	1	100249834	-1	NM_001918.5		0	100249834	no	no
ENSG00000224616	0.0220395642775422	female	1	100266179	-1			0	100266179	no	no
ENSG00000137996	0.0496301271896215	rectal	1	100266216	1			0	100266216	no	no
ENSG00000079335	0.00851027277866275	overall	1	100325629	1			0	100325629	no	no
ENSG00000181656	0.000872925667026725	male	1	100538139	1	NM_022049.3		0	100538139	no	no
ENSG00000162692	6.85814851064367e-05	overall	1	100719742	1			0	100719742	no	no
ENSG00000162694	0.0167051697825557	distal	1	100895179	-1			0	100895179	no	no
ENSG00000162695	0.00315448104634445	rectal	1	100896076	1			0	100896076	no	no
ENSG00000117543	0.03778000847652	proximal	1	101025762	-1			0	101025762	no	no
ENSG00000233184	0.165999986663165	colon	1	101025825	1			0	101025825	no	no
ENSG00000225938	0.204187129348754	female	1	101236650	-1			0	101236650	no	no
ENSG00000170989	0.000181498919653417	male	1	101236865	1		S1PR1	0	101236865	no	no
ENSG00000231671	0.245800019411259	rectal	1	101323337	1			0	101323337	no	no
ENSG00000118733	0.149505626782825	male	1	101846973	-1			0	101846973	no	no
ENSG00000060718	0.108374288302128	proximal	1	103108496	-1			0	103108496	no	no
ENSG00000185946	0.107990589651836	female	1	103525691	1			0	103525691	no	no
ENSG00000240038	0.0914100001938695	rectal	1	103553815	1			0	103553815	no	no
ENSG00000243480	0.0483219996152155	female	1	103617427	1		AMY2A	0	103617427	no	no
ENSG00000198890	0.00772346947547359	male	1	107056674	1	NM_018137.3		0	107056674	no	no
ENSG00000162631	0.233089137514261	overall	1	107140007	1			0	107140007	no	no
ENSG00000230489	0.0562949138037457	rectal	1	107964367	1			0	107964367	no	no
ENSG00000134215	0.0113802013022721	female	1	107965180	-1	NM_006113.5		0	107965180	no	no
ENSG00000085491	9.43385088434558e-05	female	1	108200343	-1	NM_013386.5		0	108200343	no	no
ENSG00000162636	0.00338153007734786	male	1	108560089	1			0	108560089	no	no
ENSG00000162639	0.0880200045140687	proximal	1	108661122	-1			0	108661122	no	no
ENSG00000116266	0.0283305357408866	male	1	108746674	1			0	108746674	no	no
ENSG00000162641	0.134512352171792	female	1	108817454	-1			0	108817454	no	no
ENSG00000121957	0.00405999965744605	male	1	108875350	1			0	108875350	no	no
ENSG00000121940	0.00711790851340069	female	1	108963475	-1			0	108963475	no	no
ENSG00000085433	0.00604926423823995	distal	1	109041986	-1			0	109041986	no	no
ENSG00000197780	0.0766841844360962	distal	1	109076007	-1			0	109076007	no	no
ENSG00000215717	0.000621094551766195	distal	1	109090764	1	NM_020141.4		0	109090764	no	no
ENSG00000273382	0.00187352608958598	distal	1	109090858	-1			0	109090858	no	no
ENSG00000179902	0.000234638562950074	distal	1	109112747	-1	NM_001245025.3		0	109112747	no	no
ENSG00000116299	0.000669400087983508	overall	1	109113679	1			0	109113679	no	no
ENSG00000031698	0.0511733235914021	proximal	1	109213918	1	NM_006513.4		0	109213918	no	no
ENSG00000143126	0.0542199991111875	overall	1	109249539	1	NM_001408.3		0	109249539	no	no
ENSG00000134222	0.020875475353659	rectal	1	109283115	-1			0	109283115	no	no
ENSG00000221986	0.25749667020853	proximal	1	109296353	-1			0	109296353	no	no
ENSG00000134243	0.234700021285083	female	1	109393357	-1			0	109393357	no	no
ENSG00000143106	0.109700007568233	distal	1	109426448	-1	NM_002790.4		0	109426448	no	no
ENSG00000143028	0.0203158107520847	proximal	1	109466546	1	NM_001040709.2		0	109466546	no	no
ENSG00000162650	0.0475899962048897	proximal	1	109483479	1			0	109483479	no	no
ENSG00000174151	0.209303935599528	distal	1	109494052	1			0	109494052	no	no
ENSG00000181754	0.0379791936455407	male	1	109509727	-1	NM_020703.4		0	109509727	no	no
ENSG00000156097	0.730299991665921	proximal	1	109539872	1			0	109539872	no	no
ENSG00000065135	0.0313691335989814	male	1	109548615	1	NM_006496.4		0	109548615	no	no
ENSG00000116337	0.0132800038792469	overall	1	109616104	1			0	109616104	no	no
ENSG00000228703	0.0454126896192825	male	1	109630305	-1			0	109630305	no	no
ENSG00000168765	0.0741134108956796	proximal	1	109656099	1	NM_000850.5		0	109656099	no	no
ENSG00000213366	0.0238952639451748	distal	1	109668022	1			0	109668022	no	no
ENSG00000134184	0.0249910569975008	proximal	1	109687814	1			0	109687814	no	no
ENSG00000134201	0.064385163338409	distal	1	109711780	1			0	109711780	no	no
ENSG00000241720	0.114759193875555	male	1	109725820	1			0	109725820	no	no
ENSG00000134202	0.0808623276850147	male	1	109740516	-1			0	109740516	no	no
ENSG00000198758	0.00982333532587331	proximal	1	109763923	-1	NM_133181.4		0	109763923	no	no
ENSG00000184371	0.000180855821493505	overall	1	109910242	1		CSF1	0	109910242	no	no
ENSG00000168710	0.590700018777823	female	1	109984765	1			0	109984765	no	no
ENSG00000143093	0.0479870595710344	male	1	110031577	1			0	110031577	no	no
ENSG00000258634	0.0150604658054394	distal	1	110058340	1			0	110058340	no	no
ENSG00000258673	0.204608710294103	overall	1	110082638	1			0	110082638	no	no
ENSG00000186150	0.115599990639391	male	1	110112443	1	NM_203412.2		0	110112443	no	no
ENSG00000197106	0.0180372346012383	male	1	110150494	1	NM_001010898.4		0	110150494	no	no
ENSG00000224965	0.0986154942169286	proximal	1	110210121	-1			0	110210121	no	no
ENSG00000116396	0.000819699847582002	proximal	1	110211343	1			0	110211343	no	no
ENSG00000162775	0.0215304481841043	colon	1	110338506	1			0	110338506	no	no
ENSG00000227963	0.010163603878417	male	1	110339171	-1			0	110339171	no	no
ENSG00000224699	0.396950405752267	proximal	1	110347116	1			0	110347116	no	no
ENSG00000168679	0.0558200028261672	male	1	110391082	-1			0	110391082	no	no
ENSG00000134248	0.0221197404195912	colon	1	110407668	-1			0	110407668	no	no
ENSG00000143125	0.0239955434905749	colon	1	110451149	1	NM_032414.3		0	110451149	no	no
ENSG00000235407	0.0672053311883177	distal	1	110490281	-1			0	110490281	no	no
ENSG00000177301	0.157392668721149	distal	1	110606354	-1			0	110606354	no	no
ENSG00000177272	0.0013162240491641	overall	1	110674930	-1			0	110674930	no	no
ENSG00000143119	0.285700009971037	colon	1	110871188	1			0	110871188	no	no
ENSG00000261654	0.0318491622625567	rectal	1	110942353	-1			0	110942353	no	no
ENSG00000232811	0.0264870690751682	rectal	1	110943467	1			0	110943467	no	no
ENSG00000121931	0.0769500028128718	proximal	1	110963922	-1	NM_018372.4		0	110963922	no	no
ENSG00000134255	0.00122013475425369	male	1	111139479	1			0	111139479	no	no
ENSG00000156171	0.000116217290675601	overall	1	111140093	-1	NM_001349884.2		0	111140093	no	no
ENSG00000162777	0.0032909012175523	male	1	111200646	-1	NM_024901.5		0	111200646	no	no
ENSG00000064886	0.00427727716882165	male	1	111200771	1			0	111200771	no	no
ENSG00000134216	0.095937159145942	proximal	1	111290862	1			0	111290862	no	no
ENSG00000173947	0.00472748195414234	proximal	1	111346622	1	NM_181643.6		0	111346622	no	no
ENSG00000085465	0.0130156907133071	rectal	1	111427735	-1	NM_002557.4		0	111427735	no	no
ENSG00000260948	0.00595677704666374	rectal	1	111433068	-1			0	111433068	no	no
ENSG00000243960	0.176709449723393	female	1	111441364	-1			0	111441364	no	no
ENSG00000116459	0.000494535299280201	colon	1	111448864	1			0	111448864	no	no
ENSG00000116455	0.00895599803210345	colon	1	111449256	-1	NM_024102.4		0	111449256	no	no
ENSG00000143110	0.0187042992166053	colon	1	111473792	1			0	111473792	no	no
ENSG00000121933	0.00462223159384328	rectal	1	111489662	-1			0	111489662	no	no
ENSG00000282608	0.114270242357885	overall	1	111503633	-1	NM_000677.4		0	111503633	no	no
ENSG00000116473	0.000172916666601123	proximal	1	111542218	1			0	111542218	no	no
ENSG00000231346	0.000632800103786171	proximal	1	111608318	-1			0	111608318	no	no
ENSG00000197852	0.00113926189995759	proximal	1	111739403	-1			0	111739403	no	no
ENSG00000227811	1.71142006499734e-05	proximal	1	111739579	1			0	111739579	no	no
ENSG00000064703	0.00412150762477367	female	1	111754832	1			0	111754832	no	no
ENSG00000171385	0.0308986198280299	rectal	1	111982796	-1			0	111982796	no	no
ENSG00000231437	0.0469199938719853	rectal	1	111989770	1			0	111989770	no	no
ENSG00000231246	0.00745199764678817	overall	1	112360615	-1			0	112360615	no	no
ENSG00000143079	0.0954984481535751	proximal	1	112396214	1	NM_018704.3		0	112396214	no	no
ENSG00000134245	0.0302399950644256	rectal	1	112466541	1			0	112466541	no	no
ENSG00000273483	0.0197837340101491	rectal	1	112518441	-1			0	112518441	no	no
ENSG00000007341	0.0530005351379014	rectal	1	112619144	-1			0	112619144	no	no
ENSG00000116489	0.0431437181518661	female	1	112619805	1			0	112619805	no	no
ENSG00000155363	0.022360006422867	rectal	1	112673141	1			0	112673141	no	no
ENSG00000225075	0.114693051732462	distal	1	112696621	-1			0	112696621	no	no
ENSG00000155366	0.0191500380799963	distal	1	112707056	-1			0	112707056	no	no
ENSG00000155367	0.0642642696137031	female	1	112715255	-1			0	112715255	no	no
ENSG00000184599	0.139242782936969	female	1	112718905	1	NM_182759.3		0	112718905	no	no
ENSG00000226419	0.034389996145386	female	1	112849483	1			0	112849483	no	no
ENSG00000215866	0.0466623574151131	female	1	112849824	-1			0	112849824	no	no
ENSG00000155380	0.0477537256063798	rectal	1	112935996	-1			0	112935996	no	no
ENSG00000238198	0.0102253789544542	distal	1	113073113	-1			0	113073113	no	no
ENSG00000198799	0.0212000012835727	distal	1	113073198	1	NM_014813.3		0	113073198	no	no
ENSG00000081026	0.00812271222520464	rectal	1	113390749	1			0	113390749	no	no
ENSG00000116793	0.00799050583715445	distal	1	113715212	-1			0	113715212	no	no
ENSG00000226167	0.157759423132409	male	1	113812379	1			0	113812379	no	no
ENSG00000081019	0.0783881309545027	rectal	1	113812476	-1	NM_018364.5		0	113812476	no	no
ENSG00000134242	0.0397440477123579	rectal	1	113871712	-1	NM_015967.8		0	113871712	no	no
ENSG00000188761	0.122446054325435	female	1	113887581	-1	NM_001010922.3		0	113887581	no	no
ENSG00000118655	0.00310699988281622	rectal	1	113904619	1			0	113904619	no	no
ENSG00000134262	0.0111569573644095	rectal	1	113904799	-1	NM_001253852.3		0	113904799	no	no
ENSG00000163349	0.00637611258038155	rectal	1	113929324	1	NM_198268.3		0	113929324	no	no
ENSG00000116774	0.0200533147082976	female	1	113979441	1			0	113979441	no	no
ENSG00000134207	0.136915388456599	female	1	114153868	-1			0	114153868	no	no
ENSG00000197323	0.0456327168449476	rectal	1	114511203	-1	NM_015906.4		0	114511203	no	no
ENSG00000116752	0.00457555545393356	female	1	114581615	-1	NM_005872.3		0	114581615	no	no
ENSG00000175984	0.0103072623700003	female	1	114670111	-1			0	114670111	no	no
ENSG00000116748	0.0450827095157742	rectal	1	114695473	-1			0	114695473	no	no
ENSG00000213281	0.0814400096902691	female	1	114716771	-1	NM_002524.5		0	114716771	no	no
ENSG00000009307	0.0385741370261306	rectal	1	114757983	-1			0	114757983	no	no
ENSG00000052723	0.00924048906602078	female	1	114780685	-1	NM_025073.3		0	114780685	no	no
ENSG00000198765	0.0929317108391718	female	1	114854863	1	NM_003176.4		0	114854863	no	no
ENSG00000134200	0.00167985835745832	overall	1	115029826	1	NM_000549.5		0	115029826	no	no
ENSG00000134198	0.00218299973968871	overall	1	115089503	-1	NM_005725.6		0	115089503	no	no
ENSG00000228035	0.115874389368825	female	1	115283034	1			0	115283034	no	no
ENSG00000134259	0.00199972291578356	male	1	115338256	-1			0	115338256	no	no
ENSG00000173218	0.0670121385962911	colon	1	115641970	1	NM_138959.3		0	115641970	no	no
ENSG00000118729	0.0113587683453107	proximal	1	115768714	-1			0	115768714	no	no
ENSG00000163393	0.0437100154034527	male	1	115976513	1	NM_018420.3		0	115976513	no	no
ENSG00000173212	0.116382178818212	male	1	116111399	1			0	116111399	no	no
ENSG00000235933	0.015731744368461	female	1	116164200	1			0	116164200	no	no
ENSG00000163399	0.0109282788129335	female	1	116372668	1			0	116372668	no	no
ENSG00000203865	0.172280722452459	male	1	116418607	-1			0	116418607	no	no
ENSG00000233154	0.125673954609312	female	1	116433368	-1			0	116433368	no	no
ENSG00000224950	0.144344740156143	male	1	116499212	-1			0	116499212	no	no
ENSG00000116815	0.0105300031319572	male	1	116571026	-1	NM_001779.3		0	116571026	no	no
ENSG00000143061	0.250002123167402	proximal	1	116667733	-1	NM_001007237.3		0	116667733	no	no
ENSG00000116824	0.105199988627666	rectal	1	116754430	1	NM_001767.5		0	116754430	no	no
ENSG00000134247	0.00308460647771677	male	1	116909916	1	NM_020440.4		0	116909916	no	no
ENSG00000134256	0.01681767206918	male	1	117001812	1			0	117001812	no	no
ENSG00000236137	0.264879879336244	proximal	1	117059490	-1			0	117059490	no	no
ENSG00000116830	0.00171167597486599	colon	1	117060326	1	NM_003594.4		0	117060326	no	no
ENSG00000134253	0.0576235888776696	overall	1	117115612	-1			0	117115612	no	no
ENSG00000271427	0.0249684922694522	rectal	1	117365473	-1			0	117365473	no	no
ENSG00000198162	0.0652452244612347	proximal	1	117367449	1	NM_006699.5		0	117367449	no	no
ENSG00000183508	0.166706197742743	distal	1	117606048	1	NM_017709.4		0	117606048	no	no
ENSG00000196505	0.0421712764498598	rectal	1	117929621	-1	NM_017686.4		0	117929621	no	no
ENSG00000065183	0.116281656126831	proximal	1	117929724	1			0	117929724	no	no
ENSG00000155761	0.169545882021355	rectal	1	117964810	-1			0	117964810	no	no
ENSG00000092607	0.00702283882368013	proximal	1	118989556	-1			0	118989556	no	no
ENSG00000226172	0.205559252677334	female	1	119001404	-1			0	119001404	no	no
ENSG00000231365	0.00485399979782267	overall	1	119140391	1			0	119140391	no	no
ENSG00000116874	0.000144042935309325	proximal	1	119140648	-1			0	119140648	no	no
ENSG00000116882	0.0431302781662342	male	1	119368779	1			0	119368779	no	no
ENSG00000203859	0.0999584131692309	proximal	1	119414931	1			0	119414931	no	no
ENSG00000260941	0.117172695565104	male	1	119599271	-1			0	119599271	no	no
ENSG00000143067	0.00386519881549509	proximal	1	119648266	-1	NM_001080470.2		0	119648266	no	no
ENSG00000092621	0.0229116417447547	female	1	119648411	1			0	119648411	no	no
ENSG00000134240	0.00782217603313452	proximal	1	119768905	-1	NM_005518.4		0	119768905	no	no
ENSG00000134250	0.0387400036956813	female	1	120069662	-1	NM_024408.4	NOTCH2	0	120069662	no	no
ENSG00000265808	0.116648382115635	rectal	1	120176520	-1	NM_004892.6		0	120176520	no	no
ENSG00000223804	0.241124773639877	overall	1	120341839	-1		AC244669.1	0	120341839	no	no
ENSG00000270231	0.0487494391886536	female	1	120415035	1	NM_001037501.5		0	120415035	no	no
ENSG00000275131	0.00940970028102365	overall	1	120558143	-1			0	120558143	no	no
ENSG00000273136	0.0708825424392949	colon	1	120723945	1			0	120723945	no	no
ENSG00000226067	0.0229769592568026	colon	1	120912108	1			0	120912108	no	no
ENSG00000198019	0.297478367659714	distal	1	121087395	1			0	121087395	no	no
ENSG00000188610	0.122931361517635	colon	1	121184340	-1	NM_001100910.2		0	121184340	no	no
ENSG00000227082	0.261114971111392	rectal	1	121396240	1			0	121396240	no	no
ENSG00000232721	0.00904054237501238	male	1	143735931	1			0	143735931	no	no
ENSG00000265531	0.0905145095922442	overall	1	143874793	1			0	143874793	no	no
ENSG00000234571	2.39681459263715e-06	proximal	1	143904603	-1			0	143904603	no	no
ENSG00000263513	0.000971206251530221	proximal	1	143971986	-1	NM_001287385.2		0	143971986	no	no
ENSG00000232527	0.0946058624801219	female	1	144250375	-1			0	144250375	no	no
ENSG00000266338	0.108494033745277	rectal	1	144461647	-1			0	144461647	no	no
ENSG00000196369	0.262430161767155	colon	1	145095528	-1			0	145095528	no	no
ENSG00000272419	0.0317882081462428	female	1	145215726	-1			0	145215726	no	no
ENSG00000276216	0.000594338296158404	proximal	1	145281116	1			0	145281116	no	no
ENSG00000162825	0.141483226154086	overall	1	145405567	-1			0	145405567	no	no
ENSG00000117262	0.0145862259107302	female	1	145607990	1			0	145607990	no	no
ENSG00000174827	0.04450182543548	proximal	1	145707400	-1			0	145707400	no	no
ENSG00000117281	0.112770519433123	rectal	1	145719471	1			0	145719471	no	no
ENSG00000186141	0.290306563173252	overall	1	145824053	1			0	145824053	no	no
ENSG00000265491	0.0681027601572807	rectal	1	145824095	-1	NM_014455.4		0	145824095	no	no
ENSG00000186364	0.00870510277116669	male	1	145845630	1	NM_001012758.3		0	145845630	no	no
ENSG00000131788	0.0481726885079111	female	1	145851354	-1			0	145851354	no	no
ENSG00000198483	0.00425199123281765	colon	1	145885866	-1			0	145885866	no	no
ENSG00000143127	0.163932662362179	proximal	1	145910050	-1	NM_003637.5		0	145910050	no	no
ENSG00000131779	0.0175922184753995	distal	1	145912406	-1			0	145912406	no	no
ENSG00000234222	0.0136264496373976	proximal	1	145926590	1			0	145926590	no	no
ENSG00000265241	0.115850905582372	male	1	145927476	-1			0	145927476	no	no
ENSG00000271601	0.220290752269063	male	1	145958017	-1	NM_153713.3		0	145958017	no	no
ENSG00000272031	0.082727301363798	male	1	145964575	-1	NM_001039888.4		0	145964575	no	no
ENSG00000121851	0.0633888717801592	male	1	145964690	1	NM_032305.3		0	145964690	no	no
ENSG00000265972	0.0784835973522495	rectal	1	145996579	-1	NM_006472.6		0	145996579	no	no
ENSG00000168509	0.0888627038537542	overall	1	146021734	-1			0	146021734	no	no
ENSG00000233396	0.0861350066606649	rectal	1	146052566	1			0	146052566	no	no
ENSG00000271425	0.0278399955394904	female	1	146144804	-1	NM_001302371.3		0	146144804	no	no
ENSG00000264343	0.496972673347611	proximal	1	146147754	-1			0	146147754	no	no
ENSG00000268043	0.00206627166820131	overall	1	146938324	1	NM_001278141.3		0	146938324	no	no
ENSG00000131791	0.000766300160644099	proximal	1	147172470	-1	NM_005399.5		0	147172470	no	no
ENSG00000237188	0.00381135921031152	female	1	147172755	1		AC242426.2	0	147172755	no	no
ENSG00000131778	0.00297812574000695	female	1	147242654	1			0	147242654	no	no
ENSG00000131781	0.00431505824688554	proximal	1	147243050	-1			0	147243050	no	no
ENSG00000278811	0.00316255840191204	female	1	147517875	-1			0	147517875	no	no
ENSG00000116128	0.00358326419522174	distal	1	147541501	1			0	147541501	no	no
ENSG00000162836	0.0397033211328169	rectal	1	147659001	-1			0	147659001	no	no
ENSG00000265107	0.0174483796872633	colon	1	147760602	-1	NM_181703.4		0	147760602	no	no
ENSG00000188092	0.00785588618093756	male	1	147928393	1			0	147928393	no	no
ENSG00000215859	0.179774632462757	proximal	1	148009592	-1			0	148009592	no	no
ENSG00000274372	0.0490290904787867	colon	1	148013185	1			0	148013185	no	no
ENSG00000263956	0.0723786577095903	rectal	1	148127288	-1			0	148127288	no	no
ENSG00000227733	0.339597902771438	male	1	148246747	-1			0	148246747	no	no
ENSG00000274020	0.065867279384372	proximal	1	148281013	-1			0	148281013	no	no
ENSG00000272824	0.0129333863815669	rectal	1	148358686	-1			0	148358686	no	no
ENSG00000231551	0.348778863338152	overall	1	148415258	1			0	148415258	no	no
ENSG00000270629	0.0172516088000094	female	1	148595717	-1			0	148595717	no	no
ENSG00000178104	0.641699994825754	distal	1	148808140	1			0	148808140	no	no
ENSG00000271383	0.423445513636829	female	1	149475045	1	NM_001351365.2		0	149475045	no	no
ENSG00000150337	0.00488500108130661	male	1	149782671	1		FCGR1A	0	149782671	no	no
ENSG00000203814	0.00521421274768056	overall	1	149812373	-1			0	149812373	no	no
ENSG00000270882	0.0032570004020256	male	1	149832657	1	NM_003548.2		0	149832657	no	no
ENSG00000184260	0.000212378822910897	colon	1	149886918	1	NM_003517.3		0	149886918	no	no
ENSG00000178096	0.00245900006879097	overall	1	149887890	1			0	149887890	no	no
ENSG00000159164	0.00198399985009986	colon	1	149917844	-1	NM_014849.5	SV2A	0	149917844	no	no
ENSG00000143368	0.0102161089406561	overall	1	149927803	-1	NM_005850.5		0	149927803	no	no
ENSG00000014914	0.00289899168313404	overall	1	149936825	-1			0	149936825	no	no
ENSG00000264522	0.0119246989115114	overall	1	150010726	-1	NM_020205.4		0	150010726	no	no
ENSG00000136631	0.0139341581374574	female	1	150067279	1			0	150067279	no	no
ENSG00000023902	0.00146786783381872	overall	1	150149183	1			0	150149183	no	no
ENSG00000143401	0.000553209942141925	colon	1	150236112	-1	NM_030920.5		0	150236112	no	no
ENSG00000118298	0.00867600028564057	overall	1	150257251	1			0	150257251	no	no
ENSG00000118292	0.000138100033762286	overall	1	150268200	1			0	150268200	no	no
ENSG00000117362	0.000776693431076653	colon	1	150269209	-1			0	150269209	no	no
ENSG00000159208	0.0159227513042961	overall	1	150282543	1			0	150282543	no	no
ENSG00000266472	0.00643657919879141	overall	1	150293861	1	NM_031901.6		0	150293861	no	no
ENSG00000117360	0.000824999743008883	overall	1	150321479	1			0	150321479	no	no
ENSG00000163125	0.00418280496537861	overall	1	150363091	1			0	150363091	no	no
ENSG00000143374	0.00596399855050867	overall	1	150487414	1			0	150487414	no	no
ENSG00000143369	0.00556072780598772	overall	1	150508062	1			0	150508062	no	no
ENSG00000228126	0.0511295556545674	proximal	1	150515752	1			0	150515752	no	no
ENSG00000143382	0.0105059483412059	colon	1	150549369	1			0	150549369	no	no
ENSG00000237781	0.13802902083829	overall	1	150557724	-1			0	150557724	no	no
ENSG00000203804	0.287392976068748	proximal	1	150562115	-1			0	150562115	no	no
ENSG00000143384	0.0921342240047091	female	1	150574552	-1		MCL1	0	150574552	no	no
ENSG00000143420	0.103900001047589	female	1	150629566	-1			0	150629566	no	no
ENSG00000143457	0.118912569138835	distal	1	150697154	-1	NM_018178.6		0	150697154	no	no
ENSG00000143452	0.159956459643062	rectal	1	150720876	-1			0	150720876	no	no
ENSG00000163131	0.00811080062080057	male	1	150765957	-1			0	150765957	no	no
ENSG00000143387	0.109992744730276	distal	1	150807561	-1		CTSK	0	150807561	no	no
ENSG00000143437	0.00405199960034897	male	1	150876599	-1	NM_001668.4		0	150876599	no	no
ENSG00000143379	0.00716346443264282	proximal	1	150926263	1			0	150926263	no	no
ENSG00000143418	0.097621213684341	distal	1	150967631	-1			0	150967631	no	no
ENSG00000143412	0.0493899967205697	colon	1	150982249	1			0	150982249	no	no
ENSG00000143409	0.00137400056301898	overall	1	151006857	-1			0	151006857	no	no
ENSG00000143363	0.000443719852179181	rectal	1	151008420	1			0	151008420	no	no
ENSG00000163141	0.0114753177514238	proximal	1	151036321	1			0	151036321	no	no
ENSG00000143443	0.0971896597101642	proximal	1	151047751	1	NM_017860.5		0	151047751	no	no
ENSG00000213190	0.00735702619224711	proximal	1	151060397	1	NM_006818.4		0	151060397	no	no
ENSG00000197622	0.00651299889099323	proximal	1	151070325	-1			0	151070325	no	no
ENSG00000143458	0.00143600058702505	male	1	151070578	1			0	151070578	no	no
ENSG00000261168	0.112474932118502	proximal	1	151131610	-1			0	151131610	no	no
ENSG00000143434	0.00207482061058065	male	1	151146457	-1			0	151146457	no	no
ENSG00000163154	0.00308699886377121	male	1	151156649	1	NM_024575.5		0	151156649	no	no
ENSG00000163156	0.00141350467599671	male	1	151156664	1			0	151156664	no	no
ENSG00000163155	0.00308699886377123	male	1	151165902	-1	NM_212551.5		0	151165902	no	no
ENSG00000163159	0.251300010794526	distal	1	151190197	-1	NM_005997.3		0	151190197	no	no
ENSG00000143398	0.205361650146419	distal	1	151197949	1			0	151197949	no	no
ENSG00000159352	0.21280419327159	proximal	1	151254734	1	NM_002810.4	PSMD4	0	151254734	no	no
ENSG00000143373	0.0629986474810691	distal	1	151281618	1			0	151281618	no	no
ENSG00000143393	0.00727900173483785	distal	1	151327715	-1			0	151327715	no	no
ENSG00000143390	0.0282788169610158	distal	1	151347251	-1			0	151347251	no	no
ENSG00000143416	0.0366199920066633	proximal	1	151372694	-1			0	151372694	no	no
ENSG00000159377	0.0901999937370242	rectal	1	151399560	1		PSMB4	0	151399560	no	no
ENSG00000143442	0.0430464167541023	rectal	1	151459178	-1			0	151459178	no	no
ENSG00000143375	0.030059323905344	male	1	151510510	1			0	151510510	no	no
ENSG00000143367	0.0121922657347265	distal	1	151540305	1			0	151540305	no	no
ENSG00000232536	0.0277800070491923	female	1	151540516	1		AL365436.2	0	151540516	no	no
ENSG00000143376	0.0608154297102196	female	1	151612006	1			0	151612006	no	no
ENSG00000250734	0.321873354084373	distal	1	151613363	-1			0	151613363	no	no
ENSG00000178796	0.032042544309569	overall	1	151710433	1			0	151710433	no	no
ENSG00000159409	0.00592347698037025	rectal	1	151716803	-1	NM_007185.7		0	151716803	no	no
ENSG00000269621	0.266004015936223	female	1	151755541	1			0	151755541	no	no
ENSG00000143450	0.00143300012885466	rectal	1	151762899	1			0	151762899	no	no
ENSG00000143436	0.00734723120320114	rectal	1	151763496	-1	NM_031420.4		0	151763496	no	no
ENSG00000182134	0.000163505060257305	rectal	1	151790488	-1			0	151790488	no	no
ENSG00000203288	0.134636889179472	distal	1	151790709	1			0	151790709	no	no
ENSG00000269489	0.155299985553655	distal	1	151798054	1			0	151798054	no	no
ENSG00000213171	0.000474702049869435	overall	1	151805419	-1	NM_001004432.4		0	151805419	no	no
ENSG00000143365	0.0121961046262908	female	1	151826096	-1			0	151826096	no	no
ENSG00000225556	0.221254186947113	male	1	151839820	-1	NM_001394591.1		0	151839820	no	no
ENSG00000234614	0.0881149144305784	female	1	151841877	1			0	151841877	no	no
ENSG00000196407	0.0800300046529647	distal	1	151853712	-1	NM_182578.4		0	151853712	no	no
ENSG00000159445	0.165736092828061	female	1	151909511	-1	NM_053055.5		0	151909511	no	no
ENSG00000197747	0.107964536101481	proximal	1	151993859	-1	NM_002966.3		0	151993859	no	no
ENSG00000229021	0.80001759325966	colon	1	151994531	1			0	151994531	no	no
ENSG00000163191	0.0211349837518579	colon	1	152037004	-1	NM_005620.2		0	152037004	no	no
ENSG00000159450	0.0951209402672272	proximal	1	152115444	-1	NM_007113.4		0	152115444	no	no
ENSG00000197915	0.00099229695212923	overall	1	152224193	-1	NM_001009931.3		0	152224193	no	no
ENSG00000143631	0.0161794308508471	rectal	1	152325239	-1	NM_002016.2		0	152325239	no	no
ENSG00000143520	0.0428049357160968	proximal	1	152360006	-1	NM_001014342.3		0	152360006	no	no
ENSG00000143536	0.637204720585445	rectal	1	152414263	-1	NM_016190.3		0	152414263	no	no
ENSG00000186207	0.376483677924351	overall	1	152510803	1	NM_178438.5		0	152510803	no	no
ENSG00000198854	0.0807300030631871	overall	1	152719522	1	NM_001024679.3		0	152719522	no	no
ENSG00000203786	0.0044480011681598	male	1	152758025	1	NM_001025231.3		0	152758025	no	no
ENSG00000186226	0.00270946124564247	male	1	152786214	1			0	152786214	no	no
ENSG00000197084	0.00297399889871825	overall	1	152806651	-1	NM_178351.4		0	152806651	no	no
ENSG00000163207	0.0152691260139917	overall	1	152908546	1	NM_005547.4		0	152908546	no	no
ENSG00000169474	0.0945516323760043	distal	1	152984081	1	NM_005987.4		0	152984081	no	no
ENSG00000163209	0.0357400086460285	distal	1	153001747	1			0	153001747	no	no
ENSG00000169469	0.0579505739139112	male	1	153031203	1	NM_003125.3		0	153031203	no	no
ENSG00000163216	0.0677838682053686	female	1	153041120	-1	NM_006945.5		0	153041120	no	no
ENSG00000241794	0.0590255787766516	male	1	153057512	-1	NM_005988.3		0	153057512	no	no
ENSG00000196805	0.161437715549045	male	1	153071611	-1	NM_001388198.1		0	153071611	no	no
ENSG00000203785	0.0508119904258726	rectal	1	153094526	-1	NM_001024209.4		0	153094526	no	no
ENSG00000244094	0.0345778973908612	male	1	153113516	-1	NM_001014450.3		0	153113516	no	no
ENSG00000159516	0.000274501965602284	colon	1	153150890	-1	NM_001014291.4		0	153150890	no	no
ENSG00000203782	0.0122793471850383	proximal	1	153259687	1	NM_000427.3		0	153259687	no	no
ENSG00000159527	0.0676477329167988	rectal	1	153312952	-1	NM_052891.3		0	153312952	no	no
ENSG00000163218	0.484161296096099	distal	1	153348840	-1			0	153348840	no	no
ENSG00000163220	0.0477576456638301	distal	1	153357854	1	NM_002965.4		0	153357854	no	no
ENSG00000163221	0.0890477334458621	proximal	1	153375621	-1	NM_005621.2		0	153375621	no	no
ENSG00000143546	0.0367274757708275	colon	1	153390976	-1			0	153390976	no	no
ENSG00000143556	0.0661499935321103	proximal	1	153459874	-1			0	153459874	no	no
ENSG00000197956	0.0149599963422903	distal	1	153535991	-1	NM_014624.4		0	153535991	no	no
ENSG00000196420	0.104924270219307	female	1	153541765	-1			0	153541765	no	no
ENSG00000196154	0.046023616041954	distal	1	153545063	-1			0	153545063	no	no
ENSG00000188015	0.0479322994594755	female	1	153549258	-1	NM_002960.2		0	153549258	no	no
ENSG00000196754	0.0882600767811077	proximal	1	153565844	-1	NM_005978.4		0	153565844	no	no
ENSG00000188643	0.186738897281769	rectal	1	153609337	-1			0	153609337	no	no
ENSG00000189334	0.0480548595418268	female	1	153615938	-1			0	153615938	no	no
ENSG00000160678	0.0320000008576198	rectal	1	153627926	1			0	153627926	no	no
ENSG00000160679	0.040499988773003	female	1	153633982	1			0	153633982	no	no
ENSG00000189171	0.0162339511631752	rectal	1	153634412	-1			0	153634412	no	no
ENSG00000143553	0.0834779385580169	female	1	153658703	1	NM_012437.6		0	153658703	no	no
ENSG00000143621	0.137736034155403	female	1	153670993	-1	NM_004515.4		0	153670993	no	no
ENSG00000169418	0.069425990389399	female	1	153678688	1	NM_000906.4	NPR1	0	153678688	no	no
ENSG00000143624	0.342599997809517	female	1	153728050	1	NM_023015.5		0	153728050	no	no
ENSG00000143554	0.211399983820547	distal	1	153774354	1			0	153774354	no	no
ENSG00000143614	0.0128900015874859	male	1	153812038	-1			0	153812038	no	no
ENSG00000198837	0.00356662294929025	overall	1	153933265	-1			0	153933265	no	no
ENSG00000160741	0.295857636074727	male	1	153958615	-1			0	153958615	no	no
ENSG00000143570	0.0342902708480557	rectal	1	153963492	-1			0	153963492	no	no
ENSG00000282386	0.274985255034713	rectal	1	153964361	1			0	153964361	no	no
ENSG00000273026	0.246131459198959	colon	1	153966516	1			0	153966516	no	no
ENSG00000143578	0.112099991030979	rectal	1	153967534	1			0	153967534	no	no
ENSG00000143543	0.0532536783433474	distal	1	153977674	-1	NM_006694.4		0	153977674	no	no
ENSG00000272654	0.144800015345044	rectal	1	153977683	1			0	153977683	no	no
ENSG00000143545	0.0461853115339664	proximal	1	153985366	-1			0	153985366	no	no
ENSG00000177954	0.0798400028641693	male	1	153990762	1			0	153990762	no	no
ENSG00000143552	0.0986818524885883	distal	1	154056866	-1			0	154056866	no	no
ENSG00000143549	0.0579205410849428	proximal	1	154183189	-1			0	154183189	no	no
ENSG00000143569	0.0302499966453962	proximal	1	154220179	1			0	154220179	no	no
ENSG00000143612	0.00430999978100809	male	1	154220578	-1			0	154220578	no	no
ENSG00000143575	0.13112891010063	proximal	1	154272355	1			0	154272355	no	no
ENSG00000143595	0.0877269839941965	male	1	154321090	1			0	154321090	no	no
ENSG00000143515	0.00953126299404368	male	1	154325525	1	NM_001370597.1		0	154325525	no	no
ENSG00000160712	0.00218624351315093	female	1	154405193	1		IL6R	0	154405193	no	no
ENSG00000228013	0.0632999960847962	male	1	154406564	-1			0	154406564	no	no
ENSG00000169291	0.00559699819152844	female	1	154486044	-1			0	154486044	no	no
ENSG00000163239	0.00291411307074648	rectal	1	154502219	1	NM_182499.4		0	154502219	no	no
ENSG00000160714	0.00287499925502877	rectal	1	154558662	-1			0	154558662	no	no
ENSG00000160716	0.00494119391846831	overall	1	154567778	1	NM_000748.3	CHRNB2	0	154567778	no	no
ENSG00000160710	0.00326299925551312	distal	1	154608114	-1			0	154608114	no	no
ENSG00000143603	0.0140120131115846	proximal	1	154870281	-1	NM_002249.6		0	154870281	no	no
ENSG00000163344	0.0471600030099065	proximal	1	154936719	-1	NM_006556.4		0	154936719	no	no
ENSG00000163346	0.018392708620026	proximal	1	154956121	-1			0	154956121	no	no
ENSG00000163348	0.00766129511003247	male	1	154961782	-1	NM_138300.4		0	154961782	no	no
ENSG00000271380	0.124900011247022	male	1	154961825	1			0	154961825	no	no
ENSG00000160691	0.0232546513720745	male	1	154970741	-1			0	154970741	no	no
ENSG00000173207	0.15364818599515	proximal	1	154974653	1			0	154974653	no	no
ENSG00000160688	0.174371865901756	proximal	1	154983338	1			0	154983338	no	no
ENSG00000160685	0.0592799954704	rectal	1	155002630	1			0	155002630	no	no
ENSG00000163354	0.00419330260348062	proximal	1	155033781	-1			0	155033781	no	no
ENSG00000163357	0.098429831757319	proximal	1	155033824	1			0	155033824	no	no
ENSG00000143537	0.00365184113566136	distal	1	155050566	1			0	155050566	no	no
ENSG00000232093	0.0147837182956061	distal	1	155051172	-1			0	155051172	no	no
ENSG00000243364	0.0172100046615928	female	1	155063737	1			0	155063737	no	no
ENSG00000143590	0.00803436892707599	male	1	155078837	1	NM_004952.5		0	155078837	no	no
ENSG00000169242	0.0191500060182746	female	1	155127876	1			0	155127876	no	no
ENSG00000169241	0.00739999854321207	male	1	155135344	1			0	155135344	no	no
ENSG00000179085	0.00479200001445096	rectal	1	155140407	-1			0	155140407	no	no
ENSG00000163462	0.120599986382762	rectal	1	155173787	1			0	155173787	no	no
ENSG00000185499	0.000663822151220872	rectal	1	155192915	-1		MUC1	0	155192915	no	no
ENSG00000231064	0.171306549277244	female	1	155194996	1			0	155194996	no	no
ENSG00000169231	0.0105700004392542	overall	1	155196442	-1			0	155196442	no	no
ENSG00000173171	0.00760099935315023	male	1	155208695	1	NM_002455.5		0	155208695	no	no
ENSG00000160766	0.200999992119165	distal	1	155218874	-1			0	155218874	no	no
ENSG00000177628	0.101485936945208	distal	1	155241249	-1	NM_000157.4	GBA	0	155241249	no	no
ENSG00000160767	0.0329101227502902	proximal	1	155254960	-1			0	155254960	no	no
ENSG00000116521	0.0214868188316639	distal	1	155262314	-1			0	155262314	no	no
ENSG00000176444	0.055330007181513	proximal	1	155273287	-1			0	155273287	no	no
ENSG00000143630	0.0555000038573064	proximal	1	155277463	1	NM_020897.3		0	155277463	no	no
ENSG00000160752	0.0263601916664997	distal	1	155308748	1			0	155308748	no	no
ENSG00000160753	0.0179200047852894	rectal	1	155320894	1			0	155320894	no	no
ENSG00000225855	0.0330988272001144	distal	1	155321544	-1			0	155321544	no	no
ENSG00000116539	0.00630699809272668	distal	1	155562693	-1			0	155562693	no	no
ENSG00000125459	0.00405410368612592	rectal	1	155563235	1			0	155563235	no	no
ENSG00000163374	0.00527900020434577	distal	1	155671091	-1			0	155671091	no	no
ENSG00000132676	2.57878612747964e-05	distal	1	155687960	1			0	155687960	no	no
ENSG00000116580	0.00485599972819193	rectal	1	155857214	-1	NM_001282860.2		0	155857214	no	no
ENSG00000132718	0.00501700097016136	rectal	1	155859567	1	NM_152280.5		0	155859567	no	no
ENSG00000143622	0.000898929159325012	rectal	1	155911349	-1	NM_006912.6		0	155911349	no	no
ENSG00000132680	0.0120479305635971	distal	1	155934399	-1			0	155934399	no	no
ENSG00000116584	0.000682299874985807	rectal	1	155978160	-1			0	155978160	no	no
ENSG00000273002	0.0669508118117041	proximal	1	155978799	1			0	155978799	no	no
ENSG00000163479	0.00781487045939056	proximal	1	156020951	-1	NM_003145.4		0	156020951	no	no
ENSG00000160803	0.00763783520743336	male	1	156053798	-1	NM_020131.5		0	156053798	no	no
ENSG00000116586	0.00817259307570514	male	1	156054782	1	NM_014017.4		0	156054782	no	no
ENSG00000132698	0.0278521844363119	male	1	156061160	1	NM_020387.4		0	156061160	no	no
ENSG00000160789	0.00470299840909855	rectal	1	156082572	1		LMNA	0	156082572	no	no
ENSG00000196189	0.0381320747729628	rectal	1	156147366	1			0	156147366	no	no
ENSG00000160785	0.000426426390223758	overall	1	156193932	1			0	156193932	no	no
ENSG00000160783	0.011594546652012	distal	1	156212993	1			0	156212993	no	no
ENSG00000242252	0.0561928038535081	male	1	156242184	1	NM_199173.6		0	156242184	no	no
ENSG00000160781	0.0173898621318812	rectal	1	156248056	-1	NM_198406.3		0	156248056	no	no
ENSG00000198952	0.0164312121947626	proximal	1	156282825	-1	NM_015327.3		0	156282825	no	no
ENSG00000163472	0.0765410598028715	rectal	1	156282935	1			0	156282935	no	no
ENSG00000198715	0.0443507443498092	male	1	156293381	-1			0	156293381	no	no
ENSG00000163467	0.0625400054555722	rectal	1	156337314	1			0	156337314	no	no
ENSG00000163468	0.0414970035523872	rectal	1	156338292	-1	NM_005998.5		0	156338292	no	no
ENSG00000125462	0.0496383094435231	female	1	156417439	-1			0	156417439	no	no
ENSG00000116604	0.00104934462836311	colon	1	156483430	-1			0	156483430	no	no
ENSG00000260460	0.0472400048986985	overall	1	156509854	1			0	156509854	no	no
ENSG00000183856	0.00226800079864474	overall	1	156572565	-1	NM_178229.5		0	156572565	no	no
ENSG00000187862	0.000464944910648173	distal	1	156579723	1	NM_001105669.4		0	156579723	no	no
ENSG00000163382	0.0010020512041832	distal	1	156591756	1			0	156591756	no	no
ENSG00000160818	0.000990598977190445	rectal	1	156601479	-1			0	156601479	no	no
ENSG00000132702	0.00242512955167688	rectal	1	156619331	1			0	156619331	no	no
ENSG00000272068	0.000153025411427671	colon	1	156641004	-1			0	156641004	no	no
ENSG00000132692	0.0315600542600364	rectal	1	156641390	1			0	156641390	no	no
ENSG00000272405	0.000497524843140804	colon	1	156644887	-1			0	156644887	no	no
ENSG00000229953	0.000374027041591223	colon	1	156661450	-1			0	156661450	no	no
ENSG00000132688	0.00217699976377596	female	1	156677407	-1	NM_006617.2		0	156677407	no	no
ENSG00000143320	0.00104415651372085	male	1	156705583	-1	NM_001878.4		0	156705583	no	no
ENSG00000223356	0.00143436327914999	male	1	156713174	-1		AL590666.1	0	156713174	no	no
ENSG00000143319	0.000285752309419556	overall	1	156728435	-1			0	156728435	no	no
ENSG00000143303	0.0104227188323381	male	1	156728442	1			0	156728442	no	no
ENSG00000143314	0.00267501912070558	male	1	156738227	-1			0	156738227	no	no
ENSG00000143294	0.00611417001133264	overall	1	156750610	1			0	156750610	no	no
ENSG00000143321	0.0101399992351269	overall	1	156751675	-1	NM_004494.3		0	156751675	no	no
ENSG00000198400	0.0129725937688316	rectal	1	156815636	1			0	156815636	no	no
ENSG00000027869	0.0015463932573093	overall	1	156816834	-1			0	156816834	no	no
ENSG00000027644	0.00192600071747991	overall	1	156859117	-1	NM_014215.3		0	156859117	no	no
ENSG00000187800	0.00400039507304659	rectal	1	156893698	1			0	156893698	no	no
ENSG00000160838	0.278625984945433	proximal	1	156920632	1	NM_144702.3		0	156920632	no	no
ENSG00000132694	0.012618595055291	rectal	1	157045742	-1			0	157045742	no	no
ENSG00000117036	0.198543125433247	colon	1	157138395	-1	NM_001145312.3		0	157138395	no	no
ENSG00000271736	0.0919314284445368	colon	1	157280716	1			0	157280716	no	no
ENSG00000143297	0.0247700072652833	overall	1	157516073	-1			0	157516073	no	no
ENSG00000163518	0.100400000867814	rectal	1	157598085	-1	NM_031282.3		0	157598085	no	no
ENSG00000160856	0.0425426298396295	male	1	157676732	-1			0	157676732	no	no
ENSG00000132704	0.0428241159671875	rectal	1	157770310	-1			0	157770310	no	no
ENSG00000163534	0.0357534392268442	male	1	157820060	-1			0	157820060	no	no
ENSG00000183853	0.195099996317557	distal	1	157993273	1			0	157993273	no	no
ENSG00000226520	0.195099996317557	distal	1	158025550	1			0	158025550	no	no
ENSG00000231666	0.0248880786219235	overall	1	158146897	-1			0	158146897	no	no
ENSG00000158473	0.0470489001904838	distal	1	158178030	1			0	158178030	no	no
ENSG00000158477	0.0038243372546851	overall	1	158254424	1	NM_001763.3		0	158254424	no	no
ENSG00000158481	0.452544333759321	distal	1	158289923	1	NM_001765.3		0	158289923	no	no
ENSG00000158485	0.34653133363255	proximal	1	158331025	-1			0	158331025	no	no
ENSG00000158488	0.115728391313192	rectal	1	158353696	1			0	158353696	no	no
ENSG00000163554	0.0292069040960175	rectal	1	158686715	-1	NM_003126.4		0	158686715	no	no
ENSG00000203757	0.0722700041493127	male	1	158720720	-1	NM_001005327.3		0	158720720	no	no
ENSG00000163563	0.122099989342241	male	1	158831351	1			0	158831351	no	no
ENSG00000163564	0.124294309581915	rectal	1	158930796	1			0	158930796	no	no
ENSG00000163565	0.0445569432614556	rectal	1	158999968	1			0	158999968	no	no
ENSG00000163568	0.0947524903657329	rectal	1	159076764	-1			0	159076764	no	no
ENSG00000162706	0.0516756750611551	female	1	159171609	1			0	159171609	no	no
ENSG00000225670	0.19617101323893	male	1	159171879	-1			0	159171879	no	no
ENSG00000213088	0.0971800108346931	rectal	1	159204875	1			0	159204875	no	no
ENSG00000179639	0.0347598126253065	female	1	159289714	1			0	159289714	no	no
ENSG00000132703	0.0263799967070975	proximal	1	159587826	1	NM_001639.4		0	159587826	no	no
ENSG00000132693	0.01417720530602	overall	1	159714589	-1	NM_000567.3		0	159714589	no	no
ENSG00000158716	0.137931130491743	proximal	1	159780932	1			0	159780932	no	no
ENSG00000181036	0.12456541810629	rectal	1	159800511	1			0	159800511	no	no
ENSG00000158714	0.00361588521081943	colon	1	159826811	1			0	159826811	no	no
ENSG00000188004	0.139500002969118	female	1	159854829	-1			0	159854829	no	no
ENSG00000272668	0.260176599989358	proximal	1	159854870	1			0	159854870	no	no
ENSG00000243284	0.0294457921204993	female	1	159862657	-1	NM_001013661.1		0	159862657	no	no
ENSG00000213085	0.114557481330286	rectal	1	159873414	-1			0	159873414	no	no
ENSG00000158710	0.102697001398483	distal	1	159923717	-1			0	159923717	no	no
ENSG00000085552	0.115599990639392	female	1	159932469	-1			0	159932469	no	no
ENSG00000162723	0.234668714473739	male	1	159953492	-1			0	159953492	no	no
ENSG00000224259	0.0302647206122245	distal	1	159958035	1			0	159958035	no	no
ENSG00000143315	0.0391215429823091	overall	1	160031990	-1	NM_145167.3		0	160031990	no	no
ENSG00000177807	0.0386670889595984	overall	1	160070483	-1			0	160070483	no	no
ENSG00000162728	0.612300011053486	proximal	1	160081538	1	NM_004983.3		0	160081538	no	no
ENSG00000162729	0.0222130398112636	female	1	160098689	-1			0	160098689	no	no
ENSG00000018625	0.0378000058672728	distal	1	160115759	1		ATP1A2	0	160115759	no	no
ENSG00000132681	0.0802478622783017	distal	1	160151586	1		ATP1A4	0	160151586	no	no
ENSG00000143318	0.0484783886265706	distal	1	160190575	1	NM_001231.5		0	160190575	no	no
ENSG00000162734	0.00631848203717823	distal	1	160205380	1			0	160205380	no	no
ENSG00000227741	0.292794523106897	distal	1	160208869	-1			0	160208869	no	no
ENSG00000132716	0.00852050420617005	distal	1	160262451	-1			0	160262451	no	no
ENSG00000162735	0.070602536121744	distal	1	160285133	-1	NM_002857.4		0	160285133	no	no
ENSG00000122218	0.00814413029477486	distal	1	160343250	-1	NM_004371.4		0	160343250	no	no
ENSG00000162736	0.0156556022936101	distal	1	160343294	1		NCSTN	0	160343294	no	no
ENSG00000171786	0.163384630011826	proximal	1	160367071	1	NM_005598.4		0	160367071	no	no
ENSG00000162738	0.113415809473267	male	1	160400564	1	NM_020335.3		0	160400564	no	no
ENSG00000162739	0.0102433833668064	proximal	1	160523262	-1			0	160523262	no	no
ENSG00000066294	0.0184626181844907	rectal	1	160579516	-1			0	160579516	no	no
ENSG00000117090	0.00357789135364625	male	1	160647044	-1	NM_003037.5		0	160647044	no	no
ENSG00000228863	0.0994207708153193	male	1	160670778	1			0	160670778	no	no
ENSG00000117091	0.0396032637726474	distal	1	160711822	-1	NM_001778.4		0	160711822	no	no
ENSG00000026751	0.280999998440695	female	1	160739057	1			0	160739057	no	no
ENSG00000122224	0.0646700007893729	female	1	160796074	1			0	160796074	no	no
ENSG00000122223	0.0262700074578132	female	1	160862887	-1	NM_016382.4		0	160862887	no	no
ENSG00000179914	0.0925027183093687	rectal	1	160885180	-1	NM_017625.3		0	160885180	no	no
ENSG00000158764	0.0109024941385318	female	1	160954809	-1	NM_080878.3		0	160954809	no	no
ENSG00000158769	0.0571035298763176	female	1	161021152	-1	NM_016946.6		0	161021152	no	no
ENSG00000215845	0.0336333899721472	female	1	161038307	-1			0	161038307	no	no
ENSG00000158773	0.016213554891912	female	1	161044941	-1			0	161044941	no	no
ENSG00000186517	0.0142255974821782	female	1	161069870	-1			0	161069870	no	no
ENSG00000143217	0.266599983959974	female	1	161089558	-1	NM_030916.3		0	161089558	no	no
ENSG00000162755	0.148264862950101	female	1	161098361	1			0	161098361	no	no
ENSG00000143256	0.210884316011362	distal	1	161118055	-1			0	161118055	no	no
ENSG00000158793	0.0631149527027622	rectal	1	161118086	1			0	161118086	no	no
ENSG00000158796	0.16230001258815	distal	1	161131097	-1			0	161131097	no	no
ENSG00000143222	0.111699997230557	distal	1	161152776	1			0	161152776	no	no
ENSG00000143258	0.932599999661531	overall	1	161159450	1			0	161159450	no	no
ENSG00000143224	0.123980070064182	male	1	161166056	1			0	161166056	no	no
ENSG00000158850	0.111291910337574	male	1	161177507	-1	NM_003779.4		0	161177507	no	no
ENSG00000158864	0.133409966474033	male	1	161197104	1			0	161197104	no	no
ENSG00000158859	0.196863567165853	rectal	1	161199054	-1	NM_005099.6		0	161199054	no	no
ENSG00000158869	0.0442656355223876	overall	1	161215234	1			0	161215234	no	no
ENSG00000158874	0.198066926074689	male	1	161223585	-1			0	161223585	no	no
ENSG00000158882	0.00788415579175072	proximal	1	161225939	1			0	161225939	no	no
ENSG00000143257	0.0659099982060307	male	1	161238101	-1			0	161238101	no	no
ENSG00000248485	0.0490990518521737	overall	1	161258745	1	NM_001102566.2		0	161258745	no	no
ENSG00000158887	0.0247599984461458	rectal	1	161309954	-1			0	161309954	no	no
ENSG00000143252	0.0318399980523304	distal	1	161314381	1			0	161314381	no	no
ENSG00000283696	0.0572116931620203	male	1	161399409	1			0	161399409	no	no
ENSG00000283317	0.110309323662995	distal	1	161440996	-1			0	161440996	no	no
ENSG00000143226	0.0646045673482852	male	1	161505430	1			0	161505430	no	no
ENSG00000173110	0.0767128415648539	male	1	161524540	1	NM_002155.5		0	161524540	no	no
ENSG00000203747	0.0233073191960528	male	1	161549818	-1	NM_000569.8	FCGR3A	0	161549818	no	no
ENSG00000244682	7.63201219544642e-05	overall	1	161581339	1			0	161581339	no	no
ENSG00000162747	0.0194560180691888	male	1	161631176	-1	NM_001244753.2		0	161631176	no	no
ENSG00000072694	0.00140866258194771	male	1	161663147	1			0	161663147	no	no
ENSG00000234211	0.000130686202080256	male	1	161674824	-1			0	161674824	no	no
ENSG00000132185	0.0381936495933563	rectal	1	161706972	1			0	161706972	no	no
ENSG00000162746	0.000748884404151832	female	1	161721544	1	NM_001002901.4		0	161721544	no	no
ENSG00000081721	0.00105832897645519	distal	1	161749758	1			0	161749758	no	no
ENSG00000118217	0.00171381686115106	overall	1	161766298	1			0	161766298	no	no
ENSG00000162745	0.031876515896245	distal	1	161983947	-1			0	161983947	no	no
ENSG00000198929	0.0497879850916899	distal	1	162069774	1			0	162069774	no	no
ENSG00000239887	0.0392662875437086	distal	1	162378841	1			0	162378841	no	no
ENSG00000198574	0.00125091615198782	distal	1	162412136	-1	NM_053282.5		0	162412136	no	no
ENSG00000227243	0.395000000028891	overall	1	162445549	1			0	162445549	no	no
ENSG00000152332	0.00592780987300889	rectal	1	162497251	1			0	162497251	no	no
ENSG00000117143	0.193545567322148	proximal	1	162561722	1			0	162561722	no	no
ENSG00000272574	0.330587112834581	male	1	162593103	1			0	162593103	no	no
ENSG00000162733	0.00104104788346525	overall	1	162631373	1			0	162631373	no	no
ENSG00000132196	0.0220902357425597	colon	1	162790702	1			0	162790702	no	no
ENSG00000185860	0.0802539321976579	proximal	1	162855783	-1			0	162855783	no	no
ENSG00000117152	0.0341048165797995	distal	1	163068775	1			0	163068775	no	no
ENSG00000143248	0.122962007024386	rectal	1	163152716	-1			0	163152716	no	no
ENSG00000143228	0.00353466026110748	female	1	163266576	1			0	163266576	no	no
ENSG00000232995	0.171099995659798	colon	1	163308577	-1		AL592435.1	0	163308577	no	no
ENSG00000185630	0.089267877042402	colon	1	164555584	1			0	164555584	no	no
ENSG00000269887	0.009143717631944	rectal	1	164680085	1			0	164680085	no	no
ENSG00000162761	0.00200045924964877	female	1	165356715	-1	NM_177398.4		0	165356715	no	no
ENSG00000143171	0.000831650893900464	overall	1	165445126	-1	NM_006917.5	RXRG	0	165445126	no	no
ENSG00000162763	0.348599988859392	female	1	165544000	1	NM_001005214.4		0	165544000	no	no
ENSG00000143198	0.00818589974437391	female	1	165631213	1			0	165631213	no	no
ENSG00000143149	0.0765079112833096	female	1	165698562	-1	NM_000696.4		0	165698562	no	no
ENSG00000273365	0.0551445761574963	female	1	165707284	-1			0	165707284	no	no
ENSG00000143183	0.00681070975668003	female	1	165768837	-1			0	165768837	no	no
ENSG00000224358	0.0252856162255251	overall	1	165768929	1			0	165768929	no	no
ENSG00000143179	0.0650000000048554	distal	1	165827614	1	NM_012474.5		0	165827614	no	no
ENSG00000236364	0.0131218535635748	distal	1	165900995	-1			0	165900995	no	no
ENSG00000203307	0.336089293499284	overall	1	166081183	1			0	166081183	no	no
ENSG00000188859	0.148995690946922	distal	1	166166225	-1			0	166166225	no	no
ENSG00000143157	0.0467622287598337	rectal	1	166839447	1			0	166839447	no	no
ENSG00000152382	0.0467428215465446	overall	1	166863216	-1			0	166863216	no	no
ENSG00000143195	0.0221635078115766	male	1	166908080	-1			0	166908080	no	no
ENSG00000143194	0.0761467826819333	rectal	1	166989280	1	NM_032858.3		0	166989280	no	no
ENSG00000143167	0.00536007828098958	rectal	1	167078719	-1		GPA33	0	167078719	no	no
ENSG00000198842	0.0613661924472965	overall	1	167094075	1	NM_001080426.3		0	167094075	no	no
ENSG00000272205	0.00739705811466322	colon	1	167220838	-1			0	167220838	no	no
ENSG00000143190	0.0043409986507705	overall	1	167220886	1	NM_002697.4		0	167220886	no	no
ENSG00000272033	0.087520575518645	rectal	1	167379108	1			0	167379108	no	no
ENSG00000233411	0.0138755535976656	male	1	167458661	-1			0	167458661	no	no
ENSG00000273160	0.000168143712109129	overall	1	167459891	-1			0	167459891	no	no
ENSG00000198821	0.00474499985682029	rectal	1	167518565	-1			0	167518565	no	no
ENSG00000143162	0.0123645573693043	colon	1	167553805	-1			0	167553805	no	no
ENSG00000198771	0.00418237086376315	overall	1	167630232	1	NM_052862.4		0	167630232	no	no
ENSG00000241666	0.463215548297418	rectal	1	167630674	-1			0	167630674	no	no
ENSG00000197965	0.0140568745644124	female	1	167721192	1			0	167721192	no	no
ENSG00000143199	0.0178335683565753	proximal	1	167914215	-1			0	167914215	no	no
ENSG00000143164	0.00426537925541669	colon	1	167935783	1			0	167935783	no	no
ENSG00000143158	0.00286336170904923	proximal	1	167936040	-1			0	167936040	no	no
ENSG00000143147	0.00188792863561207	colon	1	168136930	-1	NM_001375883.1		0	168136930	no	no
ENSG00000143155	0.00917557358328406	male	1	168178962	1	NM_152902.5		0	168178962	no	no
ENSG00000213064	0.0635627403223155	male	1	168225938	1			0	168225938	no	no
ENSG00000143178	0.109974980379826	colon	1	168280877	1	NM_005149.3		0	168280877	no	no
ENSG00000143185	0.233299984879387	female	1	168543997	-1	NM_003175.4		0	168543997	no	no
ENSG00000143184	0.342700012379977	proximal	1	168576605	1	NM_002995.3		0	168576605	no	no
ENSG00000143196	0.239600021230484	female	1	168729206	-1	NM_001937.5		0	168729206	no	no
ENSG00000143153	0.00680558032595885	male	1	169105697	1		ATP1B1	0	169105697	no	no
ENSG00000143156	0.0870385393846751	overall	1	169190710	-1			0	169190710	no	no
ENSG00000117475	0.0191478266243328	rectal	1	169367970	1			0	169367970	no	no
ENSG00000117477	0.192225755818788	male	1	169427474	-1			0	169427474	no	no
ENSG00000117479	0.00841436947021001	overall	1	169485944	-1	NM_006996.3		0	169485944	no	no
ENSG00000213062	0.00130382762658543	overall	1	169486072	1			0	169486072	no	no
ENSG00000198734	0.126290757617923	overall	1	169586481	-1	NM_000130.5		0	169586481	no	no
ENSG00000174175	0.00890204586021343	female	1	169619219	-1			0	169619219	no	no
ENSG00000000460	0.0331800097315253	male	1	169662007	1			0	169662007	no	no
ENSG00000188404	0.0931507012390856	rectal	1	169711620	-1	NM_000655.5	SELL	0	169711620	no	no
ENSG00000007908	0.0252057393353381	female	1	169733659	-1			0	169733659	no	no
ENSG00000171806	0.00907814793521403	distal	1	169794689	-1			0	169794689	no	no
ENSG00000000457	0.0353199979471235	female	1	169893896	-1	NM_020423.7		0	169893896	no	no
ENSG00000075945	0.0492771490984221	male	1	170068917	-1			0	170068917	no	no
ENSG00000224286	0.111690199064275	male	1	170284277	-1			0	170284277	no	no
ENSG00000231407	0.05098875176366	distal	1	170517706	-1			0	170517706	no	no
ENSG00000120370	0.000885650897809522	distal	1	170531819	1			0	170531819	no	no
ENSG00000116132	0.133000010426863	rectal	1	170662728	1			0	170662728	no	no
ENSG00000271811	0.0816138427722875	proximal	1	170667381	1			0	170667381	no	no
ENSG00000007933	0.0110008640628345	female	1	171090901	1			0	171090901	no	no
ENSG00000094963	0.00629099958631943	distal	1	171185249	1			0	171185249	no	no
ENSG00000010932	0.00390799918583996	distal	1	171248494	1	NM_001282693.2		0	171248494	no	no
ENSG00000076258	0.0965600022742695	male	1	171314208	1			0	171314208	no	no
ENSG00000117523	0.0120506161343315	female	1	171485530	1	NM_001387844.1		0	171485530	no	no
ENSG00000034971	0.108421452938933	rectal	1	171652629	-1			0	171652629	no	no
ENSG00000117533	0.0420037292650917	rectal	1	171742065	-1	NM_003762.5		0	171742065	no	no
ENSG00000010165	0.00575733601695898	rectal	1	171781660	1	NM_015935.5		0	171781660	no	no
ENSG00000197959	0.0061269970656778	rectal	1	171817887	1			0	171817887	no	no
ENSG00000230630	0.130872166993286	male	1	172144840	-1			0	172144840	no	no
ENSG00000135845	0.0193100055064359	overall	1	172415326	-1			0	172415326	no	no
ENSG00000094975	0.027450001215658	female	1	172532349	1			0	172532349	no	no
ENSG00000117560	0.0145253193225889	proximal	1	172659103	1	NM_000639.3		0	172659103	no	no
ENSG00000120337	0.00313717029313454	female	1	173050941	-1	NM_005092.4		0	173050941	no	no
ENSG00000226375	0.054909994960951	male	1	173175503	-1		AL022310.1	0	173175503	no	no
ENSG00000203739	0.249299981305599	rectal	1	173420501	-1			0	173420501	no	no
ENSG00000117592	0.106604992120284	rectal	1	173477330	1			0	173477330	no	no
ENSG00000117586	0.0182438025568797	proximal	1	173477583	-1			0	173477583	no	no
ENSG00000162753	0.046739997207791	overall	1	173603072	-1	NM_178527.4		0	173603072	no	no
ENSG00000183831	0.0146820197153216	colon	1	173669851	-1	NM_198493.3		0	173669851	no	no
ENSG00000076321	0.0571585894194014	distal	1	173714941	1			0	173714941	no	no
ENSG00000120334	0.0314782880799285	colon	1	173824322	-1			0	173824322	no	no
ENSG00000117593	0.0537700005538032	distal	1	173824653	1			0	173824653	no	no
ENSG00000270084	0.0378484929394315	distal	1	173862473	1			0	173862473	no	no
ENSG00000234741	0.0101927866667341	distal	1	173867045	-1			0	173867045	no	no
ENSG00000185278	0.0668988555931569	distal	1	173868082	1			0	173868082	no	no
ENSG00000117601	0.123963479639284	male	1	173917327	-1	NM_000488.4	SERPINC1	0	173917327	no	no
ENSG00000135870	0.0608345940715938	female	1	174022357	-1	NM_172071.4		0	174022357	no	no
ENSG00000227373	0.120319084521263	distal	1	174159408	-1			0	174159408	no	no
ENSG00000152061	0.0556000026150479	distal	1	174159410	1			0	174159410	no	no
ENSG00000116161	0.0124468636257209	proximal	1	174999163	1			0	174999163	no	no
ENSG00000120333	0.00451301010249767	rectal	1	175014824	-1			0	175014824	no	no
ENSG00000120332	0.00840400002809625	proximal	1	175067833	1	NM_022093.2		0	175067833	no	no
ENSG00000235750	0.00138874189987094	distal	1	175192776	-1	NM_014656.3		0	175192776	no	no
ENSG00000116147	0.0633230142807444	colon	1	175406714	-1			0	175406714	no	no
ENSG00000227740	0.18584377779955	male	1	175921057	-1			0	175921057	no	no
ENSG00000143207	0.234700021285083	proximal	1	176081256	-1			0	176081256	no	no
ENSG00000116183	0.2327813026382	distal	1	176463171	1			0	176463171	no	no
ENSG00000152092	0.175432756363689	distal	1	177164867	-1			0	177164867	no	no
ENSG00000198797	0.157600004079407	distal	1	177170958	1	NM_021165.4		0	177170958	no	no
ENSG00000224968	0.0328599930493277	distal	1	177351547	1			0	177351547	no	no
ENSG00000120341	4.53964489219425e-05	male	1	177928485	-1			0	177928485	no	no
ENSG00000242193	0.00353514100092728	male	1	178037946	-1			0	178037946	no	no
ENSG00000224687	0.00679505993486567	male	1	178093655	-1			0	178093655	no	no
ENSG00000075391	0.018719995340874	female	1	178094104	1	NM_170692.4		0	178094104	no	no
ENSG00000213057	0.177634615528805	distal	1	178542752	1			0	178542752	no	no
ENSG00000273384	0.565200003704256	colon	1	178651706	1			0	178651706	no	no
ENSG00000116191	0.000455900195250974	rectal	1	178725165	1			0	178725165	no	no
ENSG00000273062	0.0121055692217128	female	1	178726285	-1			0	178726285	no	no
ENSG00000116194	0.00439867108453911	rectal	1	178871077	-1	NM_004673.4		0	178871077	no	no
ENSG00000116199	0.0251766013479602	rectal	1	179025804	1			0	179025804	no	no
ENSG00000186283	0.0311692770849152	rectal	1	179082070	1			0	179082070	no	no
ENSG00000143322	0.0538400070107501	rectal	1	179143076	-1		ABL2	0	179143076	no	no
ENSG00000057252	0.0114900005633924	distal	1	179293797	1	NM_003101.6	SOAT1	0	179293797	no	no
ENSG00000162779	0.0466440476725317	rectal	1	179365720	1			0	179365720	no	no
ENSG00000261250	0.103543406705102	proximal	1	179548922	-1			0	179548922	no	no
ENSG00000116218	0.0506016411194523	proximal	1	179575948	-1	NM_014625.4		0	179575948	no	no
ENSG00000261060	0.0433168838321962	overall	1	179590372	1			0	179590372	no	no
ENSG00000162782	0.0585144562774822	overall	1	179591613	1			0	179591613	no	no
ENSG00000143340	0.0627815065796422	colon	1	179743291	1	NM_173509.3		0	179743291	no	no
ENSG00000229407	0.163835131002289	colon	1	179819084	-1			0	179819084	no	no
ENSG00000169905	0.0441953156965792	overall	1	179877799	-1			0	179877799	no	no
ENSG00000143337	0.108032431239766	rectal	1	179882042	1			0	179882042	no	no
ENSG00000272906	0.0779253337081127	male	1	179882703	-1			0	179882703	no	no
ENSG00000135837	0.0108300020612534	distal	1	179954674	1			0	179954674	no	no
ENSG00000260360	0.0383479799437222	rectal	1	179954722	-1			0	179954722	no	no
ENSG00000116260	0.00866485819398647	rectal	1	180154869	1	NM_002826.5		0	180154869	no	no
ENSG00000121454	0.23553409562837	colon	1	180230264	1	NM_033343.4		0	180230264	no	no
ENSG00000230124	0.0154700013620259	colon	1	180274681	-1			0	180274681	no	no
ENSG00000143324	0.0357248231361864	distal	1	180632022	1	NM_004736.4		0	180632022	no	no
ENSG00000135835	0.00446316958125064	colon	1	180912897	1			0	180912897	no	no
ENSG00000232586	0.174085138620854	female	1	180954887	-1			0	180954887	no	no
ENSG00000243155	0.0715909492891337	colon	1	180976482	-1			0	180976482	no	no
ENSG00000135823	0.0474946421308437	proximal	1	181023121	-1			0	181023121	no	no
ENSG00000153029	0.00847795066073839	distal	1	181033374	1			0	181033374	no	no
ENSG00000162783	0.237890514672446	male	1	181088700	1	NM_016545.5		0	181088700	no	no
ENSG00000237292	0.189326418459558	female	1	181174484	1			0	181174484	no	no
ENSG00000198216	0.00213419956031135	distal	1	181317690	1			0	181317690	no	no
ENSG00000135821	0.0401011226196179	female	1	182391790	-1	NM_001033044.4		0	182391790	no	no
ENSG00000203730	0.10433587839247	male	1	182400667	-1	NM_172000.4		0	182400667	no	no
ENSG00000135828	0.00060516599181421	female	1	182589256	-1	NM_021133.4		0	182589256	no	no
ENSG00000143333	0.038910002871116	overall	1	182604389	-1	NM_002928.4		0	182604389	no	no
ENSG00000261504	0.0554000031934832	female	1	182615254	1			0	182615254	no	no
ENSG00000135824	0.0503945121003419	proximal	1	182672914	-1			0	182672914	no	no
ENSG00000135838	1.78100118253697e-05	overall	1	182789293	1			0	182789293	no	no
ENSG00000135829	0.0613699951383667	rectal	1	182839347	1	NM_001357.5		0	182839347	no	no
ENSG00000157060	0.0526099934622259	rectal	1	182953023	-1			0	182953023	no	no
ENSG00000135862	2.53969839144776e-13	overall	1	183023420	1	NM_002293.4	LAMC1	0	183023420	yes	yes
ENSG00000224468	2.16580495231717e-11	overall	1	183141282	-1		LAMC1-AS1	0	183141282	yes	yes
ENSG00000058085	1.58784549056119e-05	rectal	1	183186238	1			0	183186238	no	no
ENSG00000157064	0.0200891457447539	female	1	183304874	-1			0	183304874	no	no
ENSG00000232860	0.0306495604866092	female	1	183471746	-1			0	183471746	no	no
ENSG00000116698	0.000337859819020359	overall	1	183472216	1			0	183472216	no	no
ENSG00000116701	0.000432390199451743	male	1	183582076	-1			0	183582076	no	no
ENSG00000162704	3.96942235812524e-05	male	1	183635783	-1	NM_005717.4		0	183635783	no	no
ENSG00000143344	0.000234089244857927	male	1	183636085	1			0	183636085	no	no
ENSG00000198756	0.00347282766553441	proximal	1	184037729	-1			0	184037729	no	no
ENSG00000198860	0.00634035721828724	rectal	1	184051651	1			0	184051651	no	no
ENSG00000271387	0.145411641462841	female	1	184386704	-1			0	184386704	no	no
ENSG00000116667	0.0750373168697116	distal	1	184387029	1	NM_030806.4		0	184387029	no	no
ENSG00000116406	0.0130000041927972	proximal	1	184754858	-1	NM_025191.4		0	184754858	no	no
ENSG00000135842	0.000246562290014527	male	1	184805985	-1			0	184805985	no	no
ENSG00000121481	0.044957114729178	female	1	185045497	1			0	185045497	no	no
ENSG00000121486	0.0452994097090949	distal	1	185156953	-1	NM_030934.5		0	185156953	no	no
ENSG00000116668	0.0545458784110563	distal	1	185157080	1			0	185157080	no	no
ENSG00000116679	0.00456799955951466	distal	1	185317243	-1			0	185317243	no	no
ENSG00000273004	0.104200004811577	proximal	1	185317400	1			0	185317400	no	no
ENSG00000143341	0.00900800035259998	proximal	1	185734391	1	NM_031935.3		0	185734391	no	no
ENSG00000116690	0.0279838934364945	rectal	1	186296279	1			0	186296279	no	no
ENSG00000047410	0.0213648076981186	colon	1	186375253	-1	NM_003292.3		0	186375253	no	no
ENSG00000157181	0.0286899999122106	proximal	1	186375838	1			0	186375838	no	no
ENSG00000229739	0.180863416006275	distal	1	186423481	1			0	186423481	no	no
ENSG00000116703	0.00599266165757222	colon	1	186461114	-1	NM_002597.5		0	186461114	no	no
ENSG00000273129	0.00650661242837953	overall	1	186680108	1			0	186680108	no	no
ENSG00000073756	0.0202135177315698	overall	1	186680423	-1	NM_000963.4		0	186680423	no	no
ENSG00000116711	0.000521099918840596	overall	1	186828949	1	NM_024420.3		0	186828949	no	no
ENSG00000162670	0.00314699948576002	male	1	190477864	-1	NM_199051.3		0	190477864	no	no
ENSG00000237457	0.172500015961413	rectal	1	190478179	1			0	190478179	no	no
ENSG00000150681	0.0406860735224029	overall	1	192158462	1	NM_130782.3		0	192158462	no	no
ENSG00000090104	0.0834205212480613	distal	1	192575773	1	NM_002922.4		0	192575773	no	no
ENSG00000127074	0.137862603114866	rectal	1	192636138	1			0	192636138	no	no
ENSG00000116741	0.0254069315331301	overall	1	192809039	1			0	192809039	no	no
ENSG00000116750	0.033799997724905	male	1	193059496	-1			0	193059496	no	no
ENSG00000116747	0.0264476058316525	overall	1	193059612	1	NM_001173524.2		0	193059612	no	no
ENSG00000023572	0.109096713888266	rectal	1	193105433	-1			0	193105433	no	no
ENSG00000134371	0.0308032953298256	rectal	1	193121983	1			0	193121983	no	no
ENSG00000162630	0.0225258472984717	rectal	1	193186613	-1	NM_003783.3		0	193186613	no	no
ENSG00000162687	0.14120001240099	female	1	196608411	-1			0	196608411	no	no
ENSG00000000971	0.0248100009530103	proximal	1	196651754	1			0	196651754	no	no
ENSG00000116785	0.00142785596496105	colon	1	196774813	1			0	196774813	no	no
ENSG00000244414	0.0633921801047187	proximal	1	196819731	1	NM_002113.3		0	196819731	no	no
ENSG00000066279	0.0231504576108062	rectal	1	197129974	-1			0	197129974	no	no
ENSG00000177888	0.0115495953221036	colon	1	197201293	-1	NM_194314.3		0	197201293	no	no
ENSG00000134376	0.00387500074104295	colon	1	197268204	1			0	197268204	no	no
ENSG00000213047	0.192368174707055	proximal	1	197775480	-1	NM_001195215.2		0	197775480	no	no
ENSG00000203724	0.084516846133595	distal	1	197902630	1	NM_001024594.3		0	197902630	no	no
ENSG00000143355	0.264078769175786	proximal	1	197911902	1			0	197911902	no	no
ENSG00000151414	0.0146649653511416	female	1	198156998	1	NM_133494.3		0	198156998	no	no
ENSG00000081237	0.0555554472111764	male	1	198638457	1			0	198638457	no	no
ENSG00000116833	0.0138402828002858	proximal	1	200027710	1	NM_205860.3		0	200027710	no	no
ENSG00000203721	0.0325558009718407	rectal	1	200374143	-1			0	200374143	no	no
ENSG00000118193	0.00830140117907267	male	1	200618723	-1			0	200618723	no	no
ENSG00000260088	0.365181411606213	male	1	200669489	1			0	200669489	no	no
ENSG00000118197	0.0344579241093893	distal	1	200669907	-1			0	200669907	no	no
ENSG00000118200	0.0621007092559393	male	1	200738893	1	NM_203459.4		0	200738893	no	no
ENSG00000170128	0.325637052658434	male	1	200872981	1	NM_005298.4		0	200872981	no	no
ENSG00000163362	0.0155118745581868	female	1	200891048	1			0	200891048	no	no
ENSG00000116852	0.072789991961844	female	1	201023700	-1			0	201023700	no	no
ENSG00000081248	0.149794241310676	female	1	201112426	-1			0	201112426	no	no
ENSG00000232237	0.334006200216521	male	1	201127184	-1	NM_001270601.2		0	201127184	no	no
ENSG00000116857	0.108322284630856	distal	1	201154474	-1	NM_001288565.2		0	201154474	no	no
ENSG00000163395	0.114100004491905	male	1	201190824	1	NM_001164586.2		0	201190824	no	no
ENSG00000081277	0.0279340437430433	male	1	201283452	1			0	201283452	no	no
ENSG00000118194	0.0092194998265948	female	1	201363350	-1			0	201363350	no	no
ENSG00000159166	0.0202314776450701	rectal	1	201399324	-1	NM_005558.4		0	201399324	no	no
ENSG00000159173	0.118826080997554	male	1	201421730	-1	NM_003281.4		0	201421730	no	no
ENSG00000174307	0.000231835528289856	colon	1	201469188	-1	NM_012396.5		0	201469188	no	no
ENSG00000159176	0.0615656920347067	male	1	201507123	-1	NM_004078.3		0	201507123	no	no
ENSG00000224536	0.00114983879987823	colon	1	201507191	1			0	201507191	no	no
ENSG00000223396	0.0159725775763732	rectal	1	201520056	1			0	201520056	no	no
ENSG00000134369	0.000533464660139513	colon	1	201539127	1	NM_001389617.1		0	201539127	no	no
ENSG00000198700	0.00127799970823471	colon	1	201829149	1			0	201829149	no	no
ENSG00000198892	0.000756899186555803	colon	1	201888680	1			0	201888680	no	no
ENSG00000223774	0.0181029941139251	overall	1	201893842	1		AL513217.1	0	201893842	no	no
ENSG00000163431	0.000534767909348559	colon	1	201946548	-1	NM_012134.3		0	201946548	no	no
ENSG00000134375	0.0556899956246913	female	1	201955503	1	NM_006335.3		0	201955503	no	no
ENSG00000176393	0.00323100097160357	colon	1	201982372	1			0	201982372	no	no
ENSG00000163435	0.0623479163407796	colon	1	202007945	1			0	202007945	no	no
ENSG00000234678	0.0316242303997922	colon	1	202010463	-1			0	202010463	no	no
ENSG00000170075	0.029693210081656	male	1	202122886	1			0	202122886	no	no
ENSG00000143862	0.0166041363483963	overall	1	202144737	-1	NM_138795.4		0	202144737	no	no
ENSG00000143851	0.000668784169957341	female	1	202161581	-1			0	202161581	no	no
ENSG00000133067	0.00874887917088388	overall	1	202193799	1	NM_001017403.2		0	202193799	no	no
ENSG00000077152	0.0509299937346015	rectal	1	202341984	-1			0	202341984	no	no
ENSG00000077157	0.0427322104602362	proximal	1	202348699	1	NM_002481.4		0	202348699	no	no
ENSG00000226862	0.389482946995271	male	1	202604268	1			0	202604268	no	no
ENSG00000143858	0.24736249634419	proximal	1	202643453	-1			0	202643453	no	no
ENSG00000117139	0.0175755702387579	proximal	1	202808421	-1	NM_006618.5		0	202808421	no	no
ENSG00000228288	0.0258975479394616	proximal	1	202810827	1			0	202810827	no	no
ENSG00000214796	0.374242063963334	overall	1	202859099	-1			0	202859099	no	no
ENSG00000183155	0.0345643937293162	rectal	1	202889149	-1	NM_002871.5		0	202889149	no	no
ENSG00000117153	0.00958199941175576	overall	1	202909161	-1			0	202909161	no	no
ENSG00000159346	0.03514162311668	rectal	1	202944796	-1			0	202944796	no	no
ENSG00000159348	0.084409999078172	rectal	1	202967257	-1	NM_016243.3		0	202967257	no	no
ENSG00000163444	0.215415359129906	male	1	203007374	1	NM_138391.6		0	203007374	no	no
ENSG00000143847	0.125654338817597	rectal	1	203026491	1			0	203026491	no	no
ENSG00000163485	0.0170650982615995	male	1	203090654	1		ADORA1	0	203090654	no	no
ENSG00000133055	0.0101126137443352	overall	1	203175826	-1	NM_004997.3		0	203175826	no	no
ENSG00000133048	0.00548100082514734	rectal	1	203182134	-1			0	203182134	no	no
ENSG00000133063	0.00283587751678906	colon	1	203272809	-1			0	203272809	no	no
ENSG00000231507	0.0789745879342946	rectal	1	203273221	1			0	203273221	no	no
ENSG00000233791	0.10489999904697	overall	1	203305309	-1			0	203305309	no	no
ENSG00000159388	0.128111681161003	rectal	1	203305491	1			0	203305491	no	no
ENSG00000122176	0.00638599813303841	proximal	1	203351122	-1	NM_002023.5		0	203351122	no	no
ENSG00000188783	0.106673001437401	distal	1	203475806	1	NM_002725.4		0	203475806	no	no
ENSG00000188770	0.358017557725645	proximal	1	203494121	1			0	203494121	no	no
ENSG00000058668	0.017360004008553	rectal	1	203626832	1			0	203626832	no	no
ENSG00000122188	0.00524609941242329	male	1	203765177	1			0	203765177	no	no
ENSG00000257315	0.0579672585386034	colon	1	203795623	1	NM_001395895.1		0	203795623	no	no
ENSG00000058673	0.0652917441502525	male	1	203795654	1			0	203795654	no	no
ENSG00000182004	0.0301251851747252	colon	1	203861599	1	NM_003094.4		0	203861599	no	no
ENSG00000143842	0.0121200637971781	male	1	204073115	1			0	204073115	no	no
ENSG00000143845	0.00278978605255813	rectal	1	204151894	-1			0	204151894	no	no
ENSG00000143839	0.0259033487750448	overall	1	204166337	-1	NM_000537.4		0	204166337	no	no
ENSG00000170498	0.247885856731386	rectal	1	204196491	-1	NM_002256.4		0	204196491	no	no
ENSG00000174567	0.0523516817624666	male	1	204213988	-1	NM_198447.2		0	204213988	no	no
ENSG00000231691	0.000106561094511209	overall	1	204276901	1			0	204276901	no	no
ENSG00000143850	2.39200052546571e-05	overall	1	204288404	-1			0	204288404	no	no
ENSG00000280924	0.256760834187707	colon	1	204369719	-1			0	204369719	no	no
ENSG00000158615	0.245041881218099	proximal	1	204401599	-1			0	204401599	no	no
ENSG00000133056	0.0582194397807205	rectal	1	204490424	-1			0	204490424	no	no
ENSG00000198625	0.00452225686463983	colon	1	204516379	1			0	204516379	no	no
ENSG00000240710	0.00356200036950384	overall	1	204603035	1		AL512306.3	0	204603035	no	no
ENSG00000170382	0.00687199853676901	distal	1	204622205	-1			0	204622205	no	no
ENSG00000240219	0.00281580778868171	female	1	204626775	1			0	204626775	no	no
ENSG00000163531	0.0509299937346015	male	1	204828651	1			0	204828651	no	no
ENSG00000184144	0.0185582994219597	female	1	205042937	1			0	205042937	no	no
ENSG00000174529	0.0113366378176259	overall	1	205084460	-1	NM_203376.2		0	205084460	no	no
ENSG00000117222	0.000453985693772592	overall	1	205121978	-1	NM_005057.4		0	205121978	no	no
ENSG00000133059	0.00048293199682484	overall	1	205211566	-1			0	205211566	no	no
ENSG00000133069	4.16400211077254e-06	overall	1	205227946	1	NM_014858.4		0	205227946	no	no
ENSG00000163545	0.000651600269369568	overall	1	205321745	-1	NM_030952.3	NUAK2	0	205321745	no	no
ENSG00000162873	0.0185373793561648	male	1	205356922	-1	NM_018203.3		0	205356922	no	no
ENSG00000186007	0.201942918541782	male	1	205420574	-1			0	205420574	no	no
ENSG00000281406	0.0956327792371946	proximal	1	205456746	-1			0	205456746	no	no
ENSG00000117266	0.0239100000010522	distal	1	205504596	1			0	205504596	no	no
ENSG00000174514	0.00702985969396741	male	1	205568885	1			0	205568885	no	no
ENSG00000158711	0.00127988511837836	female	1	205631893	-1			0	205631893	no	no
ENSG00000158715	0.017867794455872	male	1	205662668	-1			0	205662668	no	no
ENSG00000069275	4.26579183590142e-05	overall	1	205750182	-1	NM_022731.5		0	205750182	no	no
ENSG00000117280	0.000382953493510281	overall	1	205775482	-1	NM_003929.3		0	205775482	no	no
ENSG00000133065	0.000351499908587385	overall	1	205801488	-1			0	205801488	no	no
ENSG00000162877	0.000319968764747067	overall	1	205850132	-1	NM_152491.5		0	205850132	no	no
ENSG00000174502	0.0928523342409306	female	1	205935822	-1			0	205935822	no	no
ENSG00000276600	0.166567726126406	proximal	1	206003395	-1	NM_001164522.3		0	206003395	no	no
ENSG00000196188	0.187279169800714	overall	1	206023909	-1			0	206023909	no	no
ENSG00000263961	0.0119522494990907	colon	1	206053173	1	NM_001007544.4		0	206053173	no	no
ENSG00000198049	0.185634085164577	distal	1	206117388	-1	NM_000707.5		0	206117388	no	no
ENSG00000196550	0.183722345942217	male	1	206202839	-1	NM_001123168.3		0	206202839	no	no
ENSG00000266028	0.0690400008315069	colon	1	206203346	1			0	206203346	no	no
ENSG00000263528	0.0196600014367858	overall	1	206470476	1		IKBKE	0	206470476	no	no
ENSG00000162888	0.167580261320132	male	1	206497728	-1			0	206497728	no	no
ENSG00000261000	0.0578926599055092	proximal	1	206503948	1			0	206503948	no	no
ENSG00000266094	0.0596111711335651	distal	1	206507531	1	NM_182663.4		0	206507531	no	no
ENSG00000143486	0.0778580069545266	male	1	206597116	-1			0	206597116	no	no
ENSG00000143479	0.0988100092411986	rectal	1	206635536	1	NM_003582.4		0	206635536	no	no
ENSG00000162889	0.00167409072798497	female	1	206684905	1	NM_032960.4		0	206684905	no	no
ENSG00000136634	0.0972310637945606	rectal	1	206770586	-1		IL10	0	206770586	no	no
ENSG00000142224	0.108424832893119	colon	1	206770764	1			0	206770764	no	no
ENSG00000162892	0.128810119706664	male	1	206897443	1			0	206897443	no	no
ENSG00000162894	0.153000013363398	male	1	206921941	-1	NM_005449.5		0	206921941	no	no
ENSG00000162896	0.00132079328384494	rectal	1	206946466	-1	NM_002644.4		0	206946466	no	no
ENSG00000162897	0.00278464105547154	rectal	1	206970460	-1			0	206970460	no	no
ENSG00000182795	0.0376983301686885	rectal	1	207032756	-1	NM_023938.6		0	207032756	no	no
ENSG00000123836	0.0971395818122213	rectal	1	207034366	1			0	207034366	no	no
ENSG00000180667	0.24125021889957	male	1	207051208	-1	NM_018566.4		0	207051208	no	no
ENSG00000123843	0.0192642477068168	colon	1	207088860	1	NM_001017365.3		0	207088860	no	no
ENSG00000123838	0.0116442481342492	proximal	1	207104233	1	NM_000715.4		0	207104233	no	no
ENSG00000275392	0.301158654249291	female	1	207127486	-1			0	207127486	no	no
ENSG00000196352	0.0107511814664357	overall	1	207321519	1			0	207321519	no	no
ENSG00000117322	0.23519749529062	rectal	1	207453024	1			0	207453024	no	no
ENSG00000203710	0.0689165637121476	rectal	1	207496147	1			0	207496147	no	no
ENSG00000236911	0.316564379732458	female	1	207552979	-1			0	207552979	no	no
ENSG00000197721	0.13460000079053	rectal	1	207645113	1			0	207645113	no	no
ENSG00000244703	0.165848613881591	proximal	1	207645234	1			0	207645234	no	no
ENSG00000117335	0.0261537810560932	distal	1	207752037	1			0	207752037	no	no
ENSG00000203709	0.00830468922760341	colon	1	207869170	-1			0	207869170	no	no
ENSG00000174059	0.0290100036253569	rectal	1	207911125	-1	NM_001025109.2		0	207911125	no	no
ENSG00000284237	0.0691925067313161	colon	1	207959292	1			0	207959292	no	no
ENSG00000076356	0.0109240547763748	male	1	208244384	-1	NM_025179.4		0	208244384	no	no
ENSG00000008118	0.00627899969126725	colon	1	209583717	1			0	209583717	no	no
ENSG00000196878	0.0325990528603102	overall	1	209652425	-1	NM_000228.3		0	209652425	no	no
ENSG00000227591	0.0431839360077682	female	1	209675345	-1			0	209675345	no	no
ENSG00000123689	0.0813699941129387	female	1	209675412	1	NM_015714.4		0	209675412	no	no
ENSG00000117594	0.0454253329983411	rectal	1	209686178	1			0	209686178	no	no
ENSG00000009790	0.0303340297641164	proximal	1	209756032	1			0	209756032	no	no
ENSG00000162757	0.0244188920864531	female	1	209784559	-1	NM_152485.4		0	209784559	no	no
ENSG00000117595	0.0749549564351302	male	1	209806142	-1	NM_006147.4		0	209806142	no	no
ENSG00000117597	0.17404330351142	proximal	1	209827972	1	NM_014388.7		0	209827972	no	no
ENSG00000082497	0.299641120922039	rectal	1	210232796	1	NM_019605.5		0	210232796	no	no
ENSG00000203706	0.146426704157163	rectal	1	210232972	-1			0	210232972	no	no
ENSG00000054392	0.00780899789108714	proximal	1	210328902	1	NM_018194.6		0	210328902	no	no
ENSG00000234233	0.108141553020093	female	1	211133470	-1			0	211133470	no	no
ENSG00000143473	0.280600005353512	proximal	1	211134129	-1			0	211134129	no	no
ENSG00000117625	0.032288587946896	proximal	1	211258377	1		RCOR3	0	211258377	no	no
ENSG00000082512	0.0913800041702655	proximal	1	211326615	1			0	211326615	no	no
ENSG00000153363	0.00519904290413914	male	1	211382736	1			0	211382736	no	no
ENSG00000236809	0.0346399948733742	proximal	1	211417025	1			0	211417025	no	no
ENSG00000170385	0.0488226111596192	distal	1	211579161	-1	NM_021194.3		0	211579161	no	no
ENSG00000117650	0.294672372586713	male	1	211675621	-1	NM_002497.4		0	211675621	no	no
ENSG00000123684	0.0167186390342487	rectal	1	211830763	-1	NM_014873.3		0	211830763	no	no
ENSG00000143493	0.00175846175162813	distal	1	212035536	-1			0	212035536	no	no
ENSG00000143476	0.000434900062439733	distal	1	212035748	1	NM_016448.4		0	212035748	no	no
ENSG00000226251	0.000153053712408962	distal	1	212237732	-1			0	212237732	no	no
ENSG00000066027	0.0172808030591102	overall	1	212285410	1	NM_006243.4		0	212285410	no	no
ENSG00000229832	0.100996272060304	rectal	1	212357418	1			0	212357418	no	no
ENSG00000065600	0.000156512927616401	colon	1	212414886	-1	NM_018252.3		0	212414886	no	no
ENSG00000117691	0.00451851661101887	female	1	212432920	1	NM_013349.5		0	212432920	no	no
ENSG00000260805	0.60592877321272	distal	1	212559731	-1			0	212559731	no	no
ENSG00000162772	0.109300012101315	distal	1	212565334	1			0	212565334	no	no
ENSG00000237980	0.036570009770748	proximal	1	212665638	-1			0	212665638	no	no
ENSG00000123685	0.00123270774451358	female	1	212699840	-1	NM_018664.3		0	212699840	no	no
ENSG00000117697	0.0030064511371735	female	1	212791581	-1			0	212791581	no	no
ENSG00000203705	0.00619226522868418	female	1	212791828	1			0	212791828	no	no
ENSG00000185523	0.0186878975756245	proximal	1	212847649	-1	NM_001024601.3		0	212847649	no	no
ENSG00000198468	0.0710917563375326	female	1	212858157	-1			0	212858157	no	no
ENSG00000162769	0.00392668010431371	female	1	212858275	1	NM_014053.4		0	212858275	no	no
ENSG00000143494	0.00488901167841216	rectal	1	212950520	1			0	212950520	no	no
ENSG00000174606	0.00474712583497497	rectal	1	213015867	-1	NM_144567.5		0	213015867	no	no
ENSG00000136643	0.0594153341774026	rectal	1	213051241	1	NM_012424.6		0	213051241	no	no
ENSG00000117707	0.178799987662835	male	1	213983181	1			0	213983181	no	no
ENSG00000274895	0.0123644055666079	proximal	1	213986419	-1			0	213986419	no	no
ENSG00000230461	0.0156168959277886	proximal	1	213988382	-1			0	213988382	no	no
ENSG00000143499	0.0492217377818016	female	1	214281102	1			0	214281102	no	no
ENSG00000152104	0.0155130608184275	female	1	214551602	-1	NM_005401.5		0	214551602	no	no
ENSG00000117724	0.0290012677176644	rectal	1	214603185	1			0	214603185	no	no
ENSG00000082482	0.00859716517702759	distal	1	215005775	1			0	215005775	no	no
ENSG00000136636	0.295700024495078	overall	1	215567304	1	NM_016121.5		0	215567304	no	no
ENSG00000196482	0.0341369551463088	overall	1	216715253	-1			0	216715253	no	no
ENSG00000092978	0.0104000029279442	overall	1	217631090	-1	NM_018040.5		0	217631090	no	no
ENSG00000162814	0.0219542982600943	overall	1	217631324	1			0	217631324	no	no
ENSG00000067533	0.0120521579656154	rectal	1	218285293	1	NM_016052.4		0	218285293	no	no
ENSG00000092969	0.000126407023418561	overall	1	218345336	1	NM_003238.6		0	218345336	no	no
ENSG00000232480	0.269591435735819	colon	1	218346050	-1			0	218346050	no	no
ENSG00000143353	0.0114527160094744	distal	1	219173878	1	NM_138794.5		0	219173878	no	no
ENSG00000228063	0.00806875604484806	distal	1	219173961	-1			0	219173961	no	no
ENSG00000223842	0.21981718490477	proximal	1	219225497	-1			0	219225497	no	no
ENSG00000277007	0.00419099979285766	distal	1	219270774	1			0	219270774	no	no
ENSG00000228536	0.0309699910386992	female	1	219459194	-1			0	219459194	no	no
ENSG00000238232	0.410034663755013	overall	1	219557192	1			0	219557192	no	no
ENSG00000215817	0.235096595768046	colon	1	219613105	-1	NM_001355457.3		0	219613105	no	no
ENSG00000136628	0.00835323865758728	male	1	220046505	-1	NM_004446.3		0	220046505	no	no
[truncated: 19,831 more rows]
