# Supplementary material for: Multi-tissue expression and splicing data prioritise anatomical subsite- and sex-specific colorectal cancer susceptibility genes
Source: Nat Commun. 2025 May 30;16:5043. doi: 10.1038/s41467-025-60275-6 (PMC12125321; doi:10.1038/s41467-025-60275-6)
Supplement: Supplementary file 6 — Source Data [file 41467_2025_60275_MOESM6_ESM.zip › Source data figure 2.txt]

gene	gene_name	zscore	effect_size	pvalue	var_g	pred_perf_r2	pred_perf_pval	pred_perf_qval	n_snps_used	n_snps_in_cov	n_snps_in_model	file	tissue	subtype	panel	se
ENSG00000127837	AAMP	5.27825147522795	0.569338015718152	1.3042239868978e-07	0.0041507083303513	0.0453437411128461	2.20469045992314e-07	5.71269698579451e-07	6	11	11	elastic_net_JTI_Adipose_Subcutaneous_overall_CRC.csv	Adipose_Subcutaneous	Overall	A. AAMP & Adipose Subcutaneous	0.10786489018005
ENSG00000127837	AAMP	5.3022250347023	0.63279099937347	1.14399698272085e-07	0.00339584302421821	0.0461060240433751	2.69797666764236e-06	7.86938599962665e-06	8	11	11	elastic_net_JTI_Adipose_Visceral_Omentum_overall_CRC.csv	Adipose_Visceral_Omentum	Overall	B. AAMP & Adipose Visceral Omentum	0.11934442526146
ENSG00000127837	AAMP	5.41272933999604	0.224648871174758	6.20712777700179e-08	0.0281524427036231	0.0753909299118805	6.59317979974485e-07	2.61008787276219e-06	6	13	13	elastic_net_JTI_Colon_Sigmoid_overall_CRC.csv	Colon_Sigmoid	Overall	C. AAMP & Colon Sigmoid	0.0415038065019749
ENSG00000196167	COLCA1	-9.79430266644143	-0.158895255800118	1.19116483842659e-22	0.170497571004082	0.23187667493936	9.27498408043729e-23	1.44951795814715e-21	9	12	12	elastic_net_JTI_Colon_Transverse_overall_CRC.csv	Colon_Transverse	Overall	D. COLCA1 & Colon Transverse	0.0162232331602888
ENSG00000178567	EPM2AIP1	4.27577856957243	0.269471203857655	1.90470467479003e-05	0.0115306721190738	0.0344353341316379	5.27326752695022e-05	0.000129905242886591	4	5	5	elastic_net_JTI_Adipose_Visceral_Omentum_overall_CRC.csv	Adipose_Visceral_Omentum	Overall	E. EPMA2IP1 & Adipose Visceral Omentum	0.0630227219377737
ENSG00000178567	EPM2AIP1	3.96043462533078	0.252278521288384	7.48134729946616e-05	0.0110357023934427	0.0235653570929705	6.61393655907867e-05	0.00014470834147951	5	7	7	elastic_net_JTI_Whole_Blood_overall_CRC.csv	Whole_Blood	Overall	F. EPMA2IP1 & Whole Blood	0.0636997060057047
ENSG00000135862	LAMC1	7.30314059585419	0.156571680854853	2.81127147034506e-13	0.0940514110721405	0.211450553717614	2.31879959298179e-36	2.66879826980165e-35	5	6	6	elastic_net_JTI_Whole_Blood_overall_CRC.csv	Whole_Blood	Overall	G. LAMC1 & Whole Blood	0.021438952023426
ENSG00000076242	MLH1	2.26874492827048	0.0555606533749261	0.0232838417229763	0.0761773926415683	0.128820151018038	4.18522945477898e-19	2.46510255278754e-18	23	34	34	elastic_net_JTI_Adipose_Subcutaneous_overall_CRC.csv	Adipose_Subcutaneous	Overall	H. MLH1 & Adipose Subcutaneous	0.0244895989331341
ENSG00000076242	MLH1	4.08589015618077	0.0851007874398712	4.39081488602214e-05	0.102627986100889	0.107215333140699	3.49851553676016e-13	1.99359083181031e-12	12	20	20	elastic_net_JTI_Adipose_Visceral_Omentum_overall_CRC.csv	Adipose_Visceral_Omentum	Overall	I. MLH1 & Adipose Visceral Omentum	0.0208279675142853
ENSG00000076242	MLH1	3.86954189568379	0.109353985731784	0.000109040043418355	0.0558973031656013	0.057567508473682	3.15393111093594e-10	1.08390309862606e-09	5	8	8	elastic_net_JTI_Whole_Blood_overall_CRC.csv	Whole_Blood	Overall	J. MLH1 & Whole Blood	0.0282601891075946
ENSG00000076242	MLH1	3.00654774465993	0.0505899006432527	0.00264232555365104	0.160603654970438	0.254734915444551	7.10785017437692e-11	1.48431464238989e-09	11	14	14	elastic_net_JTI_Cells_EBV-transformed_lymphocytes_overall_CRC.csv	Cells_EBV-transformed_lymphocytes	Overall	K. MLH1 & lymphocytes	0.0168265748425608
ENSG00000272334	AC011816.2	4.20764811363126	0.268057591461552	2.58042269769353e-05	0.0111196852866414	0.0880233778520076	2.85739059748583e-13	1.16389719491235e-12	3	4	4	elastic_net_JTI_Adipose_Subcutaneous_overall_CRC.csv	Adipose_Subcutaneous	Overall	L. RP11-129K12.1 & Adipose Subcutaneous	0.0637072265128689
ENSG00000272334	AC011816.2	4.18442321351025	0.202523344590012	2.85891060746346e-05	0.0192714762429932	0.0611282046212866	1.57466096265269e-06	5.68327153759606e-06	2	4	4	elastic_net_JTI_Colon_Transverse_overall_CRC.csv	Colon_Transverse	Overall	M. RP11-129K12.1 & Colon Transverse	0.0483993454429095
ENSG00000136280	CCM2	-5.09205969803183	-0.0809619394927056	3.54194535941196e-07	0.193425665220818	0.255205903665175	1.10706124946792e-44	1.70268998808299e-43	14	17	17	elastic_net_JTI_Whole_Blood_overall_CRC.csv	Whole_Blood	Overall	N. CCM2 & Whole Blood	0.0158996446023598
ENSG00000127837	AAMP	5.4656050299819	0.708815992519309	4.61330533141163e-08	0.0041507083303513	0.0453437411128461	2.20469045992314e-07	5.71269698579451e-07	6	11	11	elastic_net_JTI_Adipose_Subcutaneous_colon_CRC.csv	Adipose_Subcutaneous	Colon	A. AAMP & Adipose Subcutaneous	0.129686647430807
ENSG00000127837	AAMP	5.56019345640068	0.799023055069428	2.69475777316004e-08	0.00339584302421821	0.0461060240433751	2.69797666764236e-06	7.86938599962665e-06	8	11	11	elastic_net_JTI_Adipose_Visceral_Omentum_colon_CRC.csv	Adipose_Visceral_Omentum	Colon	B. AAMP & Adipose Visceral Omentum	0.143704182477612
ENSG00000127837	AAMP	5.80851910939251	0.275098432900924	6.30278368384937e-09	0.0312831069455599	0.0753909299118805	6.59317979974485e-07	2.61008787276219e-06	7	13	13	elastic_net_JTI_Colon_Sigmoid_colon_CRC.csv	Colon_Sigmoid	Colon	C. AAMP & Colon Sigmoid	0.0473611995966551
ENSG00000196167	COLCA1	-6.88946901681293	-0.135428501580454	5.60010194872309e-12	0.170497571004082	0.23187667493936	9.27498408043729e-23	1.44951795814715e-21	9	12	12	elastic_net_JTI_Colon_Transverse_colon_CRC.csv	Colon_Transverse	Colon	D. COLCA1 & Colon Transverse	0.019657320651266
ENSG00000178567	EPM2AIP1	5.93897288002524	0.450643854591611	2.8681330228159e-09	0.0115306721190738	0.0344353341316379	5.27326752695022e-05	0.000129905242886591	4	5	5	elastic_net_JTI_Adipose_Visceral_Omentum_colon_CRC.csv	Adipose_Visceral_Omentum	Colon	E. EPMA2IP1 & Adipose Visceral Omentum	0.0758790894814956
ENSG00000178567	EPM2AIP1	5.92618491215425	0.455445801921553	3.10053441459153e-09	0.0111967996392639	0.0235653570929705	6.61393655907867e-05	0.00014470834147951	6	7	7	elastic_net_JTI_Whole_Blood_colon_CRC.csv	Whole_Blood	Colon	F. EPMA2IP1 & Whole Blood	0.0768531202911777
ENSG00000135862	LAMC1	4.59345473940134	0.118887280537822	4.35967609978284e-06	0.0940514110721405	0.211450553717614	2.31879959298179e-36	2.66879826980165e-35	5	6	6	elastic_net_JTI_Whole_Blood_colon_CRC.csv	Whole_Blood	Colon	G. LAMC1 & Whole Blood	0.0258818878779932
ENSG00000076242	MLH1	2.76567577031319	0.0880647964841597	0.00568049826062708	0.0633997148660948	0.128820151018038	4.18522945477898e-19	2.46510255278754e-18	27	34	34	elastic_net_JTI_Adipose_Subcutaneous_colon_CRC.csv	Adipose_Subcutaneous	Colon	H. MLH1 & Adipose Subcutaneous	0.0318420537322013
ENSG00000076242	MLH1	5.25960773015179	0.146703071480835	1.44363032620924e-07	0.0838905605433345	0.107215333140699	3.49851553676016e-13	1.99359083181031e-12	16	20	20	elastic_net_JTI_Adipose_Visceral_Omentum_colon_CRC.csv	Adipose_Visceral_Omentum	Colon	I. MLH1 & Adipose Visceral Omentum	0.0278923978759536
ENSG00000076242	MLH1	5.54487218266626	0.188992740156531	2.94168979603042e-08	0.0562037454299649	0.057567508473682	3.15393111093594e-10	1.08390309862606e-09	6	8	8	elastic_net_JTI_Whole_Blood_colon_CRC.csv	Whole_Blood	Colon	J. MLH1 & Whole Blood	0.0340842374594925
ENSG00000076242	MLH1	4.31435480354595	0.0871421825963464	1.60069695235657e-05	0.162235849306725	0.254734915444551	7.10785017437692e-11	1.48431464238989e-09	12	14	14	elastic_net_JTI_Cells_EBV-transformed_lymphocytes_colon_CRC.csv	Cells_EBV-transformed_lymphocytes	Colon	K. MLH1 & lymphocytes	0.0201981956895906
ENSG00000272334	AC011816.2	5.92131582062759	0.456590685022342	3.19375852031554e-09	0.0111196852866414	0.0880233778520076	2.85739059748583e-13	1.16389719491235e-12	3	4	4	elastic_net_JTI_Adipose_Subcutaneous_colon_CRC.csv	Adipose_Subcutaneous	Colon	L. RP11-129K12.1 & Adipose Subcutaneous	0.0771096659684585
ENSG00000272334	AC011816.2	5.81532524202176	0.337070448217121	6.0516106385232e-09	0.0196790776509113	0.0611282046212866	1.57466096265269e-06	5.68327153759606e-06	3	4	4	elastic_net_JTI_Colon_Transverse_colon_CRC.csv	Colon_Transverse	Colon	M. RP11-129K12.1 & Colon Transverse	0.057962441340587
ENSG00000136280	CCM2	-4.25890183724408	-0.0817829130050879	2.05433653737519e-05	0.193425665220818	0.255205903665175	1.10706124946792e-44	1.70268998808299e-43	14	17	17	elastic_net_JTI_Whole_Blood_colon_CRC.csv	Whole_Blood	Colon	N. CCM2 & Whole Blood	0.0192028170947488
ENSG00000127837	AAMP	4.85748622876857	0.720741307203906	1.18885403042611e-06	0.00544059379575382	0.0453437411128461	2.20469045992314e-07	5.71269698579451e-07	7	11	11	elastic_net_JTI_Adipose_Subcutaneous_distal_CRC.csv	Adipose_Subcutaneous	Distal	A. AAMP & Adipose Subcutaneous	0.148377426771753
ENSG00000127837	AAMP	4.92430963803916	0.83838937056573	8.4658695520551e-07	0.00414034108331771	0.0461060240433751	2.69797666764236e-06	7.86938599962665e-06	9	11	11	elastic_net_JTI_Adipose_Visceral_Omentum_distal_CRC.csv	Adipose_Visceral_Omentum	Distal	B. AAMP & Adipose Visceral Omentum	0.170255209804307
ENSG00000127837	AAMP	4.80876581608701	0.283125119764462	1.51864989424754e-06	0.034595115313356	0.0753909299118805	6.59317979974485e-07	2.61008787276219e-06	8	13	13	elastic_net_JTI_Colon_Sigmoid_distal_CRC.csv	Colon_Sigmoid	Distal	C. AAMP & Colon Sigmoid	0.0588768783077997
ENSG00000196167	COLCA1	-8.67982545338857	-0.219518583179059	3.96376659091559e-18	0.171170296565902	0.23187667493936	9.27498408043729e-23	1.44951795814715e-21	11	12	12	elastic_net_JTI_Colon_Transverse_distal_CRC.csv	Colon_Transverse	Distal	D. COLCA1 & Colon Transverse	0.0252906679238993
ENSG00000178567	EPM2AIP1	0.197256891162963	0.0195676356316491	0.843626512368412	0.0115306721190738	0.0344353341316379	5.27326752695022e-05	0.000129905242886591	4	5	5	elastic_net_JTI_Adipose_Visceral_Omentum_distal_CRC.csv	Adipose_Visceral_Omentum	Distal	E. EPMA2IP1 & Adipose Visceral Omentum	0.0991987428995998
ENSG00000178567	EPM2AIP1	-0.16389071419396	-0.0163647738174212	0.869817177257299	0.0111967996392639	0.0235653570929705	6.61393655907867e-05	0.00014470834147951	6	7	7	elastic_net_JTI_Whole_Blood_distal_CRC.csv	Whole_Blood	Distal	F. EPMA2IP1 & Whole Blood	0.0998517450967597
ENSG00000135862	LAMC1	4.00445157741468	0.134601086015691	6.21615218523089e-05	0.0940514110721405	0.211450553717614	2.31879959298179e-36	2.66879826980165e-35	5	6	6	elastic_net_JTI_Whole_Blood_distal_CRC.csv	Whole_Blood	Distal	G. LAMC1 & Whole Blood	0.0336128639374361
ENSG00000076242	MLH1	0.524954559073352	0.0241737603638706	0.599614780325419	0.0633997148660948	0.128820151018038	4.18522945477898e-19	2.46510255278754e-18	27	34	34	elastic_net_JTI_Adipose_Subcutaneous_distal_CRC.csv	Adipose_Subcutaneous	Distal	H. MLH1 & Adipose Subcutaneous	0.0460492435888966
ENSG00000076242	MLH1	0.0906969124344241	0.00467892798492573	0.927733424041742	0.0838905605433345	0.107215333140699	3.49851553676016e-13	1.99359083181031e-12	16	20	20	elastic_net_JTI_Adipose_Visceral_Omentum_distal_CRC.csv	Adipose_Visceral_Omentum	Distal	I. MLH1 & Adipose Visceral Omentum	0.0515886137613417
ENSG00000076242	MLH1	-0.290480058931024	-0.0125477666578512	0.771449004107746	0.0562037454299649	0.057567508473682	3.15393111093594e-10	1.08390309862606e-09	6	8	8	elastic_net_JTI_Whole_Blood_distal_CRC.csv	Whole_Blood	Distal	J. MLH1 & Whole Blood	0.0431966542007303
ENSG00000076242	MLH1	-0.752687150992216	-0.0192435605834855	0.451637932939706	0.162235849306725	0.254734915444551	7.10785017437692e-11	1.48431464238989e-09	12	14	14	elastic_net_JTI_Cells_EBV-transformed_lymphocytes_distal_CRC.csv	Cells_EBV-transformed_lymphocytes	Distal	K. MLH1 & lymphocytes	0.0255664794571264
ENSG00000272334	AC011816.2	-0.0211459533916027	-0.00239400473093927	0.983129227572849	0.0111196852866414	0.0880233778520076	2.85739059748583e-13	1.16389719491235e-12	3	4	4	elastic_net_JTI_Adipose_Subcutaneous_distal_CRC.csv	Adipose_Subcutaneous	Distal	L. RP11-129K12.1 & Adipose Subcutaneous	0.113213374048671
ENSG00000272334	AC011816.2	-0.0795424864112983	-0.00662723797179964	0.936601139376673	0.0196790776509113	0.0611282046212866	1.57466096265269e-06	5.68327153759606e-06	3	4	4	elastic_net_JTI_Colon_Transverse_distal_CRC.csv	Colon_Transverse	Distal	M. RP11-129K12.1 & Colon Transverse	0.0833169576511792
ENSG00000136280	CCM2	-3.34908045660487	-0.0838844673640515	0.000810802472187739	0.193425665220818	0.255205903665175	1.10706124946792e-44	1.70268998808299e-43	14	17	17	elastic_net_JTI_Whole_Blood_distal_CRC.csv	Whole_Blood	Distal	N. CCM2 & Whole Blood	0.0250470146808863
ENSG00000127837	AAMP	4.1871238435968	0.686632659344154	2.82511691309874e-05	0.0041507083303513	0.0453437411128461	2.20469045992314e-07	5.71269698579451e-07	6	11	11	elastic_net_JTI_Adipose_Subcutaneous_proximal_CRC.csv	Adipose_Subcutaneous	Proximal	A. AAMP & Adipose Subcutaneous	0.163986709013681
ENSG00000127837	AAMP	4.20119240864912	0.763874425488421	2.65512810221002e-05	0.00339584302421821	0.0461060240433751	2.69797666764236e-06	7.86938599962665e-06	8	11	11	elastic_net_JTI_Adipose_Visceral_Omentum_proximal_CRC.csv	Adipose_Visceral_Omentum	Proximal	B. AAMP & Adipose Visceral Omentum	0.181823242352769
ENSG00000127837	AAMP	4.61177620919375	0.290925826199922	3.99242696027735e-06	0.0281524427036231	0.0753909299118805	6.59317979974485e-07	2.61008787276219e-06	6	13	13	elastic_net_JTI_Colon_Sigmoid_proximal_CRC.csv	Colon_Sigmoid	Proximal	C. AAMP & Colon Sigmoid	0.0630832488402083
ENSG00000196167	COLCA1	-1.7566750416259	-0.0436516014972642	0.0789732140275697	0.170497571004082	0.23187667493936	9.27498408043729e-23	1.44951795814715e-21	9	12	12	elastic_net_JTI_Colon_Transverse_proximal_CRC.csv	Colon_Transverse	Proximal	D. COLCA1 & Colon Transverse	0.0248489905434429
ENSG00000178567	EPM2AIP1	8.54350924029558	0.808706245825121	1.3020609991146e-17	0.0115306721190738	0.0344353341316379	5.27326752695022e-05	0.000129905242886591	4	5	5	elastic_net_JTI_Adipose_Visceral_Omentum_proximal_CRC.csv	Adipose_Visceral_Omentum	Proximal	E. EPMA2IP1 & Adipose Visceral Omentum	0.0946573852827181
ENSG00000178567	EPM2AIP1	8.8060166867764	0.842591427980846	1.29671749700507e-18	0.0111967996392639	0.0235653570929705	6.61393655907867e-05	0.00014470834147951	6	7	7	elastic_net_JTI_Whole_Blood_proximal_CRC.csv	Whole_Blood	Proximal	F. EPMA2IP1 & Whole Blood	0.0956836056472761
ENSG00000135862	LAMC1	2.71269063626334	0.0884118546642756	0.00667393807356686	0.0940514110721405	0.211450553717614	2.31879959298179e-36	2.66879826980165e-35	5	6	6	elastic_net_JTI_Whole_Blood_proximal_CRC.csv	Whole_Blood	Proximal	G. LAMC1 & Whole Blood	0.0325919415514556
ENSG00000076242	MLH1	3.91675180376794	0.145119527079739	8.97500655197376e-05	0.0701428385503218	0.128820151018038	4.18522945477898e-19	2.46510255278754e-18	25	34	34	elastic_net_JTI_Adipose_Subcutaneous_proximal_CRC.csv	Adipose_Subcutaneous	Proximal	H. MLH1 & Adipose Subcutaneous	0.037050988765776
ENSG00000076242	MLH1	7.77654801408424	0.243084572911937	7.45303042674498e-15	0.101892574914001	0.107215333140699	3.49851553676016e-13	1.99359083181031e-12	14	20	20	elastic_net_JTI_Adipose_Visceral_Omentum_proximal_CRC.csv	Adipose_Visceral_Omentum	Proximal	I. MLH1 & Adipose Visceral Omentum	0.0312586731891428
ENSG00000076242	MLH1	8.37383812696704	0.356126979639491	5.57713541902733e-17	0.0558973031656013	0.057567508473682	3.15393111093594e-10	1.08390309862606e-09	5	8	8	elastic_net_JTI_Whole_Blood_proximal_CRC.csv	Whole_Blood	Proximal	J. MLH1 & Whole Blood	0.0425285244639041
ENSG00000076242	MLH1	6.81546797241456	0.171120322048209	9.39574052724068e-12	0.162235849306725	0.254734915444551	7.10785017437692e-11	1.48431464238989e-09	12	14	14	elastic_net_JTI_Cells_EBV-transformed_lymphocytes_proximal_CRC.csv	Cells_EBV-transformed_lymphocytes	Proximal	K. MLH1 & lymphocytes	0.0251076408459132
ENSG00000272334	AC011816.2	8.73410515627718	0.840434161224483	2.45592562916168e-18	0.0111196852866414	0.0880233778520076	2.85739059748583e-13	1.16389719491235e-12	3	4	4	elastic_net_JTI_Adipose_Subcutaneous_proximal_CRC.csv	Adipose_Subcutaneous	Proximal	L. RP11-129K12.1 & Adipose Subcutaneous	0.0962244152305019
ENSG00000272334	AC011816.2	8.62109909896473	0.624096294444278	6.63144873406934e-18	0.0196790776509113	0.0611282046212866	1.57466096265269e-06	5.68327153759606e-06	3	4	4	elastic_net_JTI_Colon_Transverse_proximal_CRC.csv	Colon_Transverse	Proximal	M. RP11-129K12.1 & Colon Transverse	0.0723917318754894
ENSG00000136280	CCM2	-3.50109896981186	-0.085123761113646	0.000463343738748497	0.193425665220818	0.255205903665175	1.10706124946792e-44	1.70268998808299e-43	14	17	17	elastic_net_JTI_Whole_Blood_proximal_CRC.csv	Whole_Blood	Proximal	N. CCM2 & Whole Blood	0.0243134403933232
ENSG00000127837	AAMP	3.13800357609703	0.532429380163452	0.00170102801634419	0.0041507083303513	0.0453437411128461	2.20469045992314e-07	5.71269698579451e-07	6	11	11	elastic_net_JTI_Adipose_Subcutaneous_rectal_CRC.csv	Adipose_Subcutaneous	Rectal	A. AAMP & Adipose Subcutaneous	0.169671374570476
ENSG00000127837	AAMP	3.07382357805436	0.578914610997985	0.00211334367175922	0.00339584302421821	0.0461060240433751	2.69797666764236e-06	7.86938599962665e-06	8	11	11	elastic_net_JTI_Adipose_Visceral_Omentum_rectal_CRC.csv	Adipose_Visceral_Omentum	Rectal	B. AAMP & Adipose Visceral Omentum	0.188336967394993
ENSG00000127837	AAMP	2.5363800424456	0.157314556785474	0.0112005108581449	0.0312831069455599	0.0753909299118805	6.59317979974485e-07	2.61008787276219e-06	7	13	13	elastic_net_JTI_Colon_Sigmoid_rectal_CRC.csv	Colon_Sigmoid	Rectal	C. AAMP & Colon Sigmoid	0.062023259193362
ENSG00000196167	COLCA1	-9.58856269636682	-0.244332876170793	8.93205784315423e-22	0.170497571004082	0.23187667493936	9.27498408043729e-23	1.44951795814715e-21	9	12	12	elastic_net_JTI_Colon_Transverse_rectal_CRC.csv	Colon_Transverse	Rectal	D. COLCA1 & Colon Transverse	0.0254816998029718
ENSG00000178567	EPM2AIP1	-1.1225667799173	-0.112770109231889	0.261621530793712	0.0115306721190738	0.0344353341316379	5.27326752695022e-05	0.000129905242886591	4	5	5	elastic_net_JTI_Adipose_Visceral_Omentum_rectal_CRC.csv	Adipose_Visceral_Omentum	Rectal	E. EPMA2IP1 & Adipose Visceral Omentum	0.100457372558448
ENSG00000178567	EPM2AIP1	-1.38871374005991	-0.141047029836048	0.164919814374388	0.0111967996392639	0.0235653570929705	6.61393655907867e-05	0.00014470834147951	6	7	7	elastic_net_JTI_Whole_Blood_rectal_CRC.csv	Whole_Blood	Rectal	F. EPMA2IP1 & Whole Blood	0.101566669765911
ENSG00000135862	LAMC1	6.8341110574753	0.231500360119286	8.25150840361093e-12	0.0940514110721405	0.211450553717614	2.31879959298179e-36	2.66879826980165e-35	5	6	6	elastic_net_JTI_Whole_Blood_rectal_CRC.csv	Whole_Blood	Rectal	G. LAMC1 & Whole Blood	0.0338742461415031
ENSG00000076242	MLH1	-0.767143275310186	-0.0304097670977979	0.442996334627067	0.0701428385503218	0.128820151018038	4.18522945477898e-19	2.46510255278754e-18	25	34	34	elastic_net_JTI_Adipose_Subcutaneous_rectal_CRC.csv	Adipose_Subcutaneous	Rectal	H. MLH1 & Adipose Subcutaneous	0.0396402706984586
ENSG00000076242	MLH1	-1.25949075328505	-0.0420840513084231	0.207853128029781	0.101892574914001	0.107215333140699	3.49851553676016e-13	1.99359083181031e-12	14	20	20	elastic_net_JTI_Adipose_Visceral_Omentum_rectal_CRC.csv	Adipose_Visceral_Omentum	Rectal	I. MLH1 & Adipose Visceral Omentum	0.0334135452750708
ENSG00000076242	MLH1	-1.17511027042902	-0.0525042147642351	0.239950602240744	0.0562037454299649	0.057567508473682	3.15393111093594e-10	1.08390309862606e-09	6	8	8	elastic_net_JTI_Whole_Blood_rectal_CRC.csv	Whole_Blood	Rectal	J. MLH1 & Whole Blood	0.0446802449825125
ENSG00000076242	MLH1	-0.528272088241591	-0.0137071570063968	0.597310501395035	0.162235849306725	0.254734915444551	7.10785017437692e-11	1.48431464238989e-09	12	14	14	elastic_net_JTI_Cells_EBV-transformed_lymphocytes_rectal_CRC.csv	Cells_EBV-transformed_lymphocytes	Rectal	K. MLH1 & lymphocytes	0.025947153581448
ENSG00000272334	AC011816.2	-1.19443232906463	-0.12202769877444	0.232308896917361	0.0111196852866414	0.0880233778520076	2.85739059748583e-13	1.16389719491235e-12	3	4	4	elastic_net_JTI_Adipose_Subcutaneous_rectal_CRC.csv	Adipose_Subcutaneous	Rectal	L. RP11-129K12.1 & Adipose Subcutaneous	0.102163760813474
ENSG00000272334	AC011816.2	-1.15132198780996	-0.0881591657221062	0.249599794639917	0.0196790776509113	0.0611282046212866	1.57466096265269e-06	5.68327153759606e-06	3	4	4	elastic_net_JTI_Colon_Transverse_rectal_CRC.csv	Colon_Transverse	Rectal	M. RP11-129K12.1 & Colon Transverse	0.0765721202717601
ENSG00000136280	CCM2	-2.57129556502884	-0.064502003020111	0.01013188150371	0.193425665220818	0.255205903665175	1.10706124946792e-44	1.70268998808299e-43	14	17	17	elastic_net_JTI_Whole_Blood_rectal_CRC.csv	Whole_Blood	Rectal	N. CCM2 & Whole Blood	0.0250854098211722
ENSG00000127837	AAMP	3.89500931264719	0.597561101422387	9.81949570129326e-05	0.0041507083303513	0.0453437411128461	2.20469045992314e-07	5.71269698579451e-07	6	11	11	elastic_net_JTI_Adipose_Subcutaneous_female_CRC.csv	Adipose_Subcutaneous	Female	A. AAMP & Adipose Subcutaneous	0.153417117510372
ENSG00000127837	AAMP	3.89004133409961	0.660450663038334	0.000100227148598333	0.00339584302421821	0.0461060240433751	2.69797666764236e-06	7.86938599962665e-06	8	11	11	elastic_net_JTI_Adipose_Visceral_Omentum_female_CRC.csv	Adipose_Visceral_Omentum	Female	B. AAMP & Adipose Visceral Omentum	0.169779857414086
ENSG00000127837	AAMP	4.38683687505319	0.245019899601137	1.15010978397309e-05	0.0312831069455599	0.0753909299118805	6.59317979974485e-07	2.61008787276219e-06	7	13	13	elastic_net_JTI_Colon_Sigmoid_female_CRC.csv	Colon_Sigmoid	Female	C. AAMP & Colon Sigmoid	0.0558534330269954
ENSG00000196167	COLCA1	-4.94891672555852	-0.114014857860365	7.46276653949812e-07	0.170497571004082	0.23187667493936	9.27498408043729e-23	1.44951795814715e-21	9	12	12	elastic_net_JTI_Colon_Transverse_female_CRC.csv	Colon_Transverse	Female	D. COLCA1 & Colon Transverse	0.0230383464065053
ENSG00000178567	EPM2AIP1	4.63240696876102	0.414773368010163	3.61438767153624e-06	0.0115306721190738	0.0344353341316379	5.27326752695022e-05	0.000129905242886591	4	5	5	elastic_net_JTI_Adipose_Visceral_Omentum_female_CRC.csv	Adipose_Visceral_Omentum	Female	E. EPMA2IP1 & Adipose Visceral Omentum	0.0895373335735003
ENSG00000178567	EPM2AIP1	4.33407422140649	0.389864440093009	1.46374788225532e-05	0.0111967996392639	0.0235653570929705	6.61393655907867e-05	0.00014470834147951	6	7	7	elastic_net_JTI_Whole_Blood_female_CRC.csv	Whole_Blood	Female	F. EPMA2IP1 & Whole Blood	0.0899533372473004
ENSG00000135862	LAMC1	6.50469064042803	0.197886844747228	7.78534278649269e-11	0.0940514110721405	0.211450553717614	2.31879959298179e-36	2.66879826980165e-35	5	6	6	elastic_net_JTI_Whole_Blood_female_CRC.csv	Whole_Blood	Female	G. LAMC1 & Whole Blood	0.0304221761934871
ENSG00000076242	MLH1	2.2950991427906	0.0811667099176847	0.0217274432043587	0.0701428385503218	0.128820151018038	4.18522945477898e-19	2.46510255278754e-18	25	34	34	elastic_net_JTI_Adipose_Subcutaneous_female_CRC.csv	Adipose_Subcutaneous	Female	H. MLH1 & Adipose Subcutaneous	0.0353652303747517
ENSG00000076242	MLH1	4.05635292345837	0.119421068100295	4.98449251965047e-05	0.101892574914001	0.107215333140699	3.49851553676016e-13	1.99359083181031e-12	14	20	20	elastic_net_JTI_Adipose_Visceral_Omentum_female_CRC.csv	Adipose_Visceral_Omentum	Female	I. MLH1 & Adipose Visceral Omentum	0.0294405024300693
ENSG00000076242	MLH1	4.07970676649539	0.162941619453157	4.50925459554359e-05	0.0562037454299649	0.057567508473682	3.15393111093594e-10	1.08390309862606e-09	6	8	8	elastic_net_JTI_Whole_Blood_female_CRC.csv	Whole_Blood	Female	J. MLH1 & Whole Blood	0.0399395419276983
ENSG00000076242	MLH1	2.76547274538819	0.0652707833698347	0.00568403546583374	0.162235849306725	0.254734915444551	7.10785017437692e-11	1.48431464238989e-09	12	14	14	elastic_net_JTI_Cells_EBV-transformed_lymphocytes_female_CRC.csv	Cells_EBV-transformed_lymphocytes	Female	K. MLH1 & lymphocytes	0.0236020345811337
ENSG00000272334	AC011816.2	4.50631869417978	0.407332235877035	6.59619953865779e-06	0.0111196852866414	0.0880233778520076	2.85739059748583e-13	1.16389719491235e-12	3	4	4	elastic_net_JTI_Adipose_Subcutaneous_female_CRC.csv	Adipose_Subcutaneous	Female	L. RP11-129K12.1 & Adipose Subcutaneous	0.0903913512382363
ENSG00000272334	AC011816.2	4.45007628765507	0.302744006322148	8.58397920305557e-06	0.0196790776509113	0.0611282046212866	1.57466096265269e-06	5.68327153759606e-06	3	4	4	elastic_net_JTI_Colon_Transverse_female_CRC.csv	Colon_Transverse	Female	M. RP11-129K12.1 & Colon Transverse	0.0680311946925468
ENSG00000136280	CCM2	-5.42641367678409	-0.122502681419688	5.74976131186062e-08	0.193425665220818	0.255205903665175	1.10706124946792e-44	1.70268998808299e-43	14	17	17	elastic_net_JTI_Whole_Blood_female_CRC.csv	Whole_Blood	Female	N. CCM2 & Whole Blood	0.0225752566458015
ENSG00000127837	AAMP	3.60958997731497	0.480617514387715	0.000306681383619499	0.00544059379575382	0.0453437411128461	2.20469045992314e-07	5.71269698579451e-07	7	11	11	elastic_net_JTI_Adipose_Subcutaneous_male_CRC.csv	Adipose_Subcutaneous	Male	A. AAMP & Adipose Subcutaneous	0.133150168691799
ENSG00000127837	AAMP	3.62157162525627	0.553112272185512	0.000292818708107215	0.00414034108331771	0.0461060240433751	2.69797666764236e-06	7.86938599962665e-06	9	11	11	elastic_net_JTI_Adipose_Visceral_Omentum_male_CRC.csv	Adipose_Visceral_Omentum	Male	B. AAMP & Adipose Visceral Omentum	0.152727138772624
ENSG00000127837	AAMP	3.09633180301995	0.164236024924984	0.00195930982924258	0.034595115313356	0.0753909299118805	6.59317979974485e-07	2.61008787276219e-06	8	13	13	elastic_net_JTI_Colon_Sigmoid_male_CRC.csv	Colon_Sigmoid	Male	C. AAMP & Colon Sigmoid	0.0530421270629974
ENSG00000196167	COLCA1	-8.76407222468982	-0.200906703953599	1.88321076194701e-18	0.171170296565902	0.23187667493936	9.27498408043729e-23	1.44951795814715e-21	11	12	12	elastic_net_JTI_Colon_Transverse_male_CRC.csv	Colon_Transverse	Male	D. COLCA1 & Colon Transverse	0.0229238987085949
ENSG00000178567	EPM2AIP1	1.29765696933298	0.115830045278409	0.194405236421996	0.0115306721190738	0.0344353341316379	5.27326752695022e-05	0.000129905242886591	4	5	5	elastic_net_JTI_Adipose_Visceral_Omentum_male_CRC.csv	Adipose_Visceral_Omentum	Male	E. EPMA2IP1 & Adipose Visceral Omentum	0.0892609125645492
ENSG00000178567	EPM2AIP1	1.35801280425181	0.123303152991516	0.174459621263815	0.0111967996392639	0.0235653570929705	6.61393655907867e-05	0.00014470834147951	6	7	7	elastic_net_JTI_Whole_Blood_male_CRC.csv	Whole_Blood	Male	F. EPMA2IP1 & Whole Blood	0.0907967528770461
ENSG00000135862	LAMC1	3.93336588230015	0.119272598825155	8.37645852300941e-05	0.0940514110721405	0.211450553717614	2.31879959298179e-36	2.66879826980165e-35	5	6	6	elastic_net_JTI_Whole_Blood_male_CRC.csv	Whole_Blood	Male	G. LAMC1 & Whole Blood	0.030323291144074
ENSG00000076242	MLH1	1.43418352818099	0.0560286513551278	0.151519896339137	0.0633997148660948	0.128820151018038	4.18522945477898e-19	2.46510255278754e-18	27	34	34	elastic_net_JTI_Adipose_Subcutaneous_male_CRC.csv	Adipose_Subcutaneous	Male	H. MLH1 & Adipose Subcutaneous	0.0390665840558009
ENSG00000076242	MLH1	1.730766404081	0.0576881607624108	0.0834934362022209	0.0838905605433345	0.107215333140699	3.49851553676016e-13	1.99359083181031e-12	16	20	20	elastic_net_JTI_Adipose_Visceral_Omentum_male_CRC.csv	Adipose_Visceral_Omentum	Male	I. MLH1 & Adipose Visceral Omentum	0.0333309917654902
ENSG00000076242	MLH1	1.31104737989817	0.0526465584320235	0.189841756786409	0.0562037454299649	0.057567508473682	3.15393111093594e-10	1.08390309862606e-09	6	8	8	elastic_net_JTI_Whole_Blood_male_CRC.csv	Whole_Blood	Male	J. MLH1 & Whole Blood	0.0401561066664979
ENSG00000076242	MLH1	1.43848793958606	0.0345189213524528	0.15029565700085	0.162235849306725	0.254734915444551	7.10785017437692e-11	1.48431464238989e-09	12	14	14	elastic_net_JTI_Cells_EBV-transformed_lymphocytes_male_CRC.csv	Cells_EBV-transformed_lymphocytes	Male	K. MLH1 & lymphocytes	0.0239966706723909
ENSG00000272334	AC011816.2	1.32274401608084	0.119747645058583	0.185920520482654	0.0111196852866414	0.0880233778520076	2.85739059748583e-13	1.16389719491235e-12	3	4	4	elastic_net_JTI_Adipose_Subcutaneous_male_CRC.csv	Adipose_Subcutaneous	Male	L. RP11-129K12.1 & Adipose Subcutaneous	0.090529719736237
ENSG00000272334	AC011816.2	1.32705977327169	0.0903913781736276	0.184488910738713	0.0196790776509113	0.0611282046212866	1.57466096265269e-06	5.68327153759606e-06	3	4	4	elastic_net_JTI_Colon_Transverse_male_CRC.csv	Colon_Transverse	Male	M. RP11-129K12.1 & Colon Transverse	0.0681140216847804
ENSG00000136280	CCM2	-1.74900711446175	-0.0392530777638564	0.0802897896345692	0.193425665220818	0.255205903665175	1.10706124946792e-44	1.70268998808299e-43	14	17	17	elastic_net_JTI_Whole_Blood_male_CRC.csv	Whole_Blood	Male	N. CCM2 & Whole Blood	0.0224430635183187
