# Supplementary material for: Multi-tissue expression and splicing data prioritise anatomical subsite- and sex-specific colorectal cancer susceptibility genes
Source: Nat Commun. 2025 May 30;16:5043. doi: 10.1038/s41467-025-60275-6 (PMC12125321; doi:10.1038/s41467-025-60275-6)
Supplement: Supplementary file 6 — Source Data [file 41467_2025_60275_MOESM6_ESM.zip › Source data figure 3.txt]

gene	gene_name	pvalue	n	n_indep	p_i_best	t_i_best	p_i_worst	t_i_worst	eigen_max	eigen_min	eigen_min_kept	z_min	z_max	z_mean	z_sd	tmi	status	subtype	panel	analysis	chr	start	end	indel	pval_fill
ENSG00000023839	ABCC2	6.99597932219868e-09	5	3	5.36723795714837e-08	Whole_Blood	0.907174646302473	Adipose_Subcutaneous	3.82003823379025	0.0301664592851399	0.428249563798021	0.116603017648527	5.43869455274857	2.63258710664208	2.06528428815542	3	0	Overall	A. ABCC2 expression	expression					0
ENSG00000076242	MLH1	0.000229004555840982	6	2	2.47664329866036e-05	Adipose_Visceral_Omentum	0.00125123139405808	Adipose_Subcutaneous	5.65778145677017	1.58544125114412e-16	0.244158914965823	3.22693669487718	4.21691768404715	3.88212105020477	0.338809575151546	2	0	Overall	B. MLH1 expression	expression					1
ENSG00000272334	AC011816.2	0.00144254367349442	5	3	6.10053832359712e-05	Adipose_Subcutaneous	0.00492300091898216	Adipose_Visceral_Omentum	4.32430575205291	7.39787382168456e-19	0.186821808476015	2.81202936172485	4.00888783202601	3.18192468425823	0.494411679307895	3	0	Overall	C. RP11-129K12.1 expression	expression					1
ENSG00000163466	intron_2_218239484_218245420	5.76789254309516e-06	2	1	5.76789254309513e-06	Adipose_Visceral_Omentum	5.76789254309516e-06	Whole_Blood	2	0	2	4.53472375869751	4.53472375869751	4.53472375869751	8.88178419700125e-16	1	0	Overall	D. ARPC2 splicing	splicing	chr2	218239484	218245420	intron	1
ENSG00000076650	intron_19_33114419_33117825	5.10266183578495e-07	6	1	2.41715192058767e-07	Cells_EBV-transformed_lymphocytes	3.45805350080376e-06	Colon_Transverse	5.839875038633	2.44742168829221e-17	5.839875038633	-5.16400967685754	-4.64154998112582	-4.95433536234955	0.215931981512432	1	0	Overall	E. GPATCH1 splicing	splicing	chr19	33114419	33117825	intron	0
ENSG00000023839	ABCC2	7.39332230487734e-06	5	3	5.05348149549435e-05	Whole_Blood	0.716528727246855	Cells_EBV-transformed_lymphocytes	3.82003823379025	0.0301664592851399	0.428249563798021	-0.725071451683074	4.05313965158151	1.53064707282517	1.83183754867369	3	0	Colon	A. ABCC2 expression	expression					1
ENSG00000076242	MLH1	1.66707056615362e-08	6	2	2.01719883978581e-09	Adipose_Visceral_Omentum	4.77064041415328e-06	Adipose_Subcutaneous	5.65778145677017	1.58544125114412e-16	0.244158914965823	4.57462924270067	5.99641599426699	5.63298674665442	0.52492737316398	2	0	Colon	B. MLH1 expression	expression					0
ENSG00000272334	AC011816.2	1.6180237570059e-07	5	3	2.89653166469088e-08	Adipose_Subcutaneous	0.000460299852312937	Adipose_Visceral_Omentum	4.32430575205291	7.39787382168456e-19	0.186821808476015	3.50285506248474	5.5475784750818	4.23979964051921	0.865024563947284	3	0	Colon	C. RP11-129K12.1 expression	expression					0
ENSG00000163466	intron_2_218239484_218245420	3.68806336700337e-07	1	1	3.68806336700335e-07	Adipose_Visceral_Omentum	3.68806336700335e-07	Adipose_Visceral_Omentum	1	1	1	5.08439159393311	5.08439159393311	5.08439159393311	0	1	0	Colon	D. ARPC2 splicing	splicing	chr2	218239484	218245420	intron	0
ENSG00000076650	intron_19_33114419_33117825	6.39156612593777e-05	3	1	5.75138894633753e-05	Cells_EBV-transformed_lymphocytes	0.000104159368130063	Adipose_Subcutaneous	2.96655559245246	0.00107430141329324	2.96655559245246	-4.0227854286758	-3.88069272793427	-3.97529866066333	0.0819313472591329	1	0	Colon	E. GPATCH1 splicing	splicing	chr19	33114419	33117825	intron	1
ENSG00000023839	ABCC2	3.90706704372513e-08	5	3	6.95838354493271e-08	Whole_Blood	0.729562324778617	Adipose_Subcutaneous	3.82003823379025	0.0301664592851399	0.428249563798021	0.345707795982504	5.39224234037083	2.76464684283591	1.91912378334868	3	0	Distal	A. ABCC2 expression	expression					0
ENSG00000076242	MLH1	0.958079116929608	6	2	0.815644849857842	Cells_EBV-transformed_lymphocytes	0.911746017758572	Adipose_Visceral_Omentum	5.65778145677017	1.58544125114412e-16	0.244158914965823	-0.233150103404368	0.110836478667829	-0.156136879605068	0.131500068413331	2	0	Distal	B. MLH1 expression	expression					1
ENSG00000272334	AC011816.2	0.91557045205829	5	3	0.669600002737445	Colon_Transverse	0.994078040285821	Adipose_Subcutaneous	4.32430575205291	7.39787382168456e-19	0.186821808476015	0.0074221439752824	0.426697045564652	0.223825423010243	0.154562372972026	3	0	Distal	C. RP11-129K12.1 expression	expression					1
ENSG00000163466	intron_2_218239484_218245420	1.54458139416517e-05	1	1	1.54458139416517e-05	Adipose_Visceral_Omentum	1.54458139416517e-05	Adipose_Visceral_Omentum	1	1	1	4.32223272323608	4.32223272323608	4.32223272323608	0	1	0	Distal	D. ARPC2 splicing	splicing	chr2	218239484	218245420	intron	1
ENSG00000076650	intron_19_33114419_33117825	1.56955140803214e-05	3	1	9.76473887419578e-06	Cells_EBV-transformed_lymphocytes	5.01067904203732e-05	Adipose_Subcutaneous	2.96655559245246	0.00107430141329324	2.96655559245246	-4.4223184552246	-4.05512830937322	-4.29395539667898	0.207023856209931	1	0	Distal	E. GPATCH1 splicing	splicing	chr19	33114419	33117825	intron	1
ENSG00000023839	ABCC2	0.0549874489451716	5	3	0.104451260238766	Adipose_Subcutaneous	0.9316530301688	Colon_Sigmoid	3.82003823379025	0.0301664592851399	0.428249563798021	-1.62364657017634	1.25415950389628	-0.376411044742339	1.10322479509306	3	0	Proximal	A. ABCC2 expression	expression					1
ENSG00000076242	MLH1	7.27240632484064e-18	6	2	2.12200086693893e-18	Colon_Sigmoid	1.16781651737829e-11	Adipose_Subcutaneous	5.65778145677017	1.58544125114412e-16	0.244158914965823	6.784138012205	8.75061130523682	8.37590534768633	0.783438360425126	2	0	Proximal	B. MLH1 expression	expression					0
ENSG00000272334	AC011816.2	4.15070362216146e-17	5	3	2.76267854559119e-16	Adipose_Subcutaneous	6.6120071703192e-07	Adipose_Visceral_Omentum	4.32430575205291	7.39787382168456e-19	0.186821808476015	4.97242641448975	8.18325927696663	6.11132485001289	1.39290085136251	3	0	Proximal	C. RP11-129K12.1 expression	expression					0
ENSG00000163466	intron_2_218239484_218245420	0.000111440979496336	1	1	0.000111440979496336	Adipose_Visceral_Omentum	0.000111440979496336	Adipose_Visceral_Omentum	1	1	1	3.86422824859619	3.86422824859619	3.86422824859619	0	1	0	Proximal	D. ARPC2 splicing	splicing	chr2	218239484	218245420	intron	1
ENSG00000076650	intron_19_33114419_33117825	0.0511221359772632	3	1	0.0446529453281595	Adipose_Subcutaneous	0.0573557158867808	Cells_EBV-transformed_lymphocytes	2.96655559245246	0.00107430141329324	2.96655559245246	-2.0079091627783	-1.90059015615652	-1.9397431193026	0.0592508347471287	1	0	Proximal	E. GPATCH1 splicing	splicing	chr19	33114419	33117825	intron	1
ENSG00000023839	ABCC2	0.0141604276452983	4	2	0.00708592634078649	Colon_Sigmoid	0.750832854941597	Adipose_Subcutaneous	3.31915022058003	0.0309805684142189	0.554349178766183	0.317541368352513	2.69277880134815	1.40595099417345	1.00368754346279	2	0	Rectal	A. ABCC2 expression	expression					1
ENSG00000076242	MLH1	0.383963221622979	5	2	0.15397990212982	Adipose_Visceral_Omentum	0.244225617272714	Adipose_Subcutaneous	4.67052838036624	1.11106417983581e-16	0.237742192457756	-1.4256136216402	-1.16448969456057	-1.32341857749296	0.0965487125415675	2	0	Rectal	B. MLH1 expression	expression					1
ENSG00000272334	AC011816.2	0.563699940544326	4	3	0.304703933888247	Adipose_Subcutaneous	0.742200000175697	Colon_Sigmoid	3.58122549430361	2.25971815443126e-18	0.184371807640314	-1.02639818356244	-0.328941375017166	-0.594882190639297	0.335523644637045	3	0	Rectal	C. RP11-129K12.1 expression	expression					1
ENSG00000163466	intron_2_218239484_218245420	0.0143236712210517	1	1	0.0143236712210517	Adipose_Visceral_Omentum	0.0143236712210517	Adipose_Visceral_Omentum	1	1	1	2.44904208183289	2.44904208183289	2.44904208183289	0	1	0	Rectal	D. ARPC2 splicing	splicing	chr2	218239484	218245420	intron	1
ENSG00000076650	intron_19_33114419_33117825	3.36150357587801e-07	3	1	1.90862764870346e-07	Cells_EBV-transformed_lymphocytes	1.3217436825301e-06	Adipose_Subcutaneous	2.96655559245246	0.00107430141329324	2.96655559245246	-5.2080234926336	-4.83645621872416	-5.07286001094904	0.205433103756062	1	0	Rectal	E. GPATCH1 splicing	splicing	chr19	33114419	33117825	intron	0
ENSG00000023839	ABCC2	0.00149081351872389	5	3	0.000212146061256281	Whole_Blood	0.473408757763509	Adipose_Subcutaneous	3.82003823379025	0.0301664592851399	0.428249563798021	0.716943827132615	3.70409582214	1.82715637954244	1.14229479129033	3	0	Female	A. ABCC2 expression	expression					1
ENSG00000076242	MLH1	7.05138194497403e-05	6	2	1.98599982898059e-05	Colon_Sigmoid	0.00148579693661114	Adipose_Subcutaneous	5.65778145677017	1.58544125114412e-16	0.244158914965823	3.17744338870707	4.2664589881897	4.05807327573156	0.433587174621699	2	0	Female	B. MLH1 expression	expression					1
ENSG00000272334	AC011816.2	0.000171836922512341	5	3	1.13280185049448e-05	Adipose_Subcutaneous	0.00135899947052069	Colon_Sigmoid	4.32430575205291	7.39787382168456e-19	0.186821808476015	3.20322036743164	4.39013524217103	3.66883215269846	0.500516810718986	3	0	Female	C. RP11-129K12.1 expression	expression					1
ENSG00000163466	intron_2_218239484_218245420	0.000160068062601103	1	1	0.000160068062601102	Adipose_Visceral_Omentum	0.000160068062601102	Adipose_Visceral_Omentum	1	1	1	3.77490592002869	3.77490592002869	3.77490592002869	0	1	0	Female	D. ARPC2 splicing	splicing	chr2	218239484	218245420	intron	1
ENSG00000076650	intron_19_33114419_33117825	0.0450230424483479	3	1	0.0352996094591085	Cells_EBV-transformed_lymphocytes	0.074262017881463	Adipose_Subcutaneous	2.96655559245246	0.00107430141329324	2.96655559245246	-2.10490464304155	-1.78499567828279	-1.99270217596704	0.180072766764678	1	0	Female	E. GPATCH1 splicing	splicing	chr19	33114419	33117825	intron	1
ENSG00000023839	ABCC2	2.16478489962635e-07	5	3	0.000101181778598043	Whole_Blood	0.971823924870709	Cells_EBV-transformed_lymphocytes	3.82003823379025	0.0301664592851399	0.428249563798021	-0.838077196335015	3.88774034862697	1.67736210391672	2.08589917761468	3	0	Male	A. ABCC2 expression	expression					0
ENSG00000076242	MLH1	0.385434253377517	6	2	0.153609277289055	Adipose_Visceral_Omentum	0.208472316055831	Cells_EBV-transformed_lymphocytes	5.65778145677017	1.58544125114412e-16	0.244158914965823	1.25777727604769	1.42689806984233	1.31199261622426	0.0685934396115966	2	0	Male	B. MLH1 expression	expression					1
ENSG00000272334	AC011816.2	0.732517278574137	5	3	0.256647234709599	Adipose_Subcutaneous	0.731073125663404	Whole_Blood	4.32430575205291	7.39787382168456e-19	0.186821808476015	0.343698385254921	1.13435126120819	0.695179464548055	0.289625286046558	3	0	Male	C. RP11-129K12.1 expression	expression					1
ENSG00000163466	intron_2_218239484_218245420	0.00749585741412963	1	1	0.00749585741412963	Adipose_Visceral_Omentum	0.00749585741412963	Adipose_Visceral_Omentum	1	1	1	2.67397260665894	2.67397260665894	2.67397260665894	0	1	0	Male	D. ARPC2 splicing	splicing	chr2	218239484	218245420	intron	1
ENSG00000076650	intron_19_33114419_33117825	3.45524066012625e-07	3	1	3.20066239636047e-07	Adipose_Visceral_Omentum	6.04199609220967e-07	Adipose_Subcutaneous	2.96655559245246	0.00107430141329324	2.96655559245246	-5.11123105183888	-4.98986993384875	-5.06809363984479	0.0678632172833475	1	0	Male	E. GPATCH1 splicing	splicing	chr19	33114419	33117825	intron	0
