# Supplementary material for: Multi-tissue expression and splicing data prioritise anatomical subsite- and sex-specific colorectal cancer susceptibility genes
Source: Nat Commun. 2025 May 30;16:5043. doi: 10.1038/s41467-025-60275-6 (PMC12125321; doi:10.1038/s41467-025-60275-6)
Supplement: Supplementary file 6 — Source Data [file 41467_2025_60275_MOESM6_ESM.zip › Source data supplementary figure 3.txt]

Gene	id.exposure	id.outcome	outcome	Tissue	Subtype	method	nsnp	b	se	pval	subtype	hgnc_symbol
ENSG00000050405	ENSG00000050405;Colon_Transverse	KyAghW	outcome	Colon Transverse	Distal	Wald ratio	1	-0.770465287325909	0.0963869083899134	1.31199148407919e-15	distal	LIMA1
ENSG00000050405	ENSG00000050405;Colon_Transverse	4Te8GP	outcome	Colon Transverse	Colon	Wald ratio	1	-0.626199914637738	0.074337615620979	3.646878342563e-17	colon	LIMA1
ENSG00000275437	ENSG00000275437;Colon_Transverse	t1M3FV	outcome	Colon Transverse	Rectal	Wald ratio	1	-0.591806448038791	0.0748069948363641	2.55101716121681e-15	rectal	AL121832.3
ENSG00000050405	ENSG00000050405;Colon_Transverse	Ojhisw	outcome	Colon Transverse	Overall	Wald ratio	1	-0.574541571579092	0.0617380197530164	1.32584423030923e-20	overall	LIMA1
ENSG00000261888	ENSG00000261888;Adipose_Subcutaneous	qmflSd	outcome	Adipose Subcutaneous	Rectal	Wald ratio	1	-0.524709197312333	0.0848927100643017	6.37569453002578e-10	rectal	AC144831.1
ENSG00000261888	ENSG00000261888;Adipose_Subcutaneous	xuwMOR	outcome	Adipose Subcutaneous	Male	Wald ratio	1	-0.406401271584423	0.0754100137273318	7.07635241997256e-08	male	AC144831.1
ENSG00000150750	ENSG00000150750;Colon_Transverse	Bjr80l	outcome	Colon Transverse	Rectal	Wald ratio	1	-0.392514009548977	0.0437627457308564	2.98849909760811e-19	rectal	POU2AF2
ENSG00000275437	ENSG00000275437;Colon_Transverse	ATQ81c	outcome	Colon Transverse	Overall	Wald ratio	1	-0.391905534059396	0.0473777633963639	1.31807881642814e-16	overall	AL121832.3
ENSG00000136280	ENSG00000136280;Whole_Blood	JJ1NPW	outcome	Whole Blood	Female	Wald ratio	1	-0.369022405933421	0.0697042322318684	1.1959242668822e-07	female	CCM2
ENSG00000275437	ENSG00000275437;Whole_Blood	1PRVuU	outcome	Whole Blood	Rectal	Wald ratio	1	-0.368965809047446	0.0466389365368962	2.55101716121677e-15	rectal	AL121832.3
ENSG00000261888	ENSG00000261888;Adipose_Subcutaneous	JxvYDB	outcome	Adipose Subcutaneous	Overall	Wald ratio	1	-0.367115815331262	0.0532837222744021	5.5858900892996e-12	overall	AC144831.1
ENSG00000150750	ENSG00000150750;Colon_Transverse	yJsAxH	outcome	Colon Transverse	Distal	Wald ratio	1	-0.366850671003105	0.0437627457308564	5.17201411280614e-17	distal	POU2AF2
ENSG00000275437	ENSG00000275437;Colon_Transverse	xlV9i7	outcome	Colon Transverse	Male	Wald ratio	1	-0.356580008720002	0.0673262953527277	1.18175030971635e-07	male	AL121832.3
ENSG00000150750	ENSG00000150750;Colon_Transverse	PavDLU	outcome	Colon Transverse	Male	Wald ratio	1	-0.340106770834248	0.039710639644666	1.0842734763675e-17	male	POU2AF2
ENSG00000165617	ENSG00000165617;Colon_Transverse	uVnEO6	outcome	Colon Transverse	Male	Wald ratio	1	-0.317799843880145	0.0561464561229073	1.512018154238e-08	male	DACT1
ENSG00000165617	ENSG00000165617;Colon_Transverse	ATtgto	outcome	Colon Transverse	Proximal	Wald ratio	1	-0.311531064798462	0.0605073459188613	2.62369815912435e-07	proximal	DACT1
ENSG00000165617	ENSG00000165617;Colon_Transverse	N28cbk	outcome	Colon Transverse	Colon	Wald ratio	1	-0.283185281124761	0.0476972321432465	2.90031936190141e-09	colon	DACT1
ENSG00000275437	ENSG00000275437;Adipose_Visceral_Omentum	7iNSlx	outcome	Adipose Visceral Omentum	Rectal	Wald ratio	1	-0.276563475778392	0.0401463110000892	5.6229834882559e-12	rectal	AL121832.3
ENSG00000275437	ENSG00000275437;Colon_Sigmoid	ITGhct	outcome	Colon Sigmoid	Rectal	Wald ratio	1	-0.273327386666954	0.0450820067220391	1.33694545841703e-09	rectal	AL121832.3
ENSG00000150750	ENSG00000150750;Colon_Transverse	F0ycXi	outcome	Colon Transverse	Overall	Wald ratio	1	-0.273111950209233	0.0278244617918408	9.65255812440689e-23	overall	POU2AF2
ENSG00000275437	ENSG00000275437;Whole_Blood	AQOElG	outcome	Whole Blood	Overall	Wald ratio	1	-0.24433620641274	0.0295379931400343	1.31807881642814e-16	overall	AL121832.3
ENSG00000262003	ENSG00000262003;Adipose_Subcutaneous	D8FEav	outcome	Adipose Subcutaneous	Distal	Wald ratio	1	-0.239109616564938	0.0405846589988984	3.82414794710212e-09	distal	AC087392.1
ENSG00000139624	ENSG00000139624;Adipose_Subcutaneous	pfcjBw	outcome	Adipose Subcutaneous	Overall	Wald ratio	1	-0.234715547110763	0.0434180773959471	6.44691632834299e-08	overall	CERS5
ENSG00000150750	ENSG00000150750;Colon_Transverse	zXRE3s	outcome	Colon Transverse	Colon	Wald ratio	1	-0.230970046912853	0.0337675507182534	7.91931805087172e-12	colon	POU2AF2
ENSG00000275437	ENSG00000275437;Whole_Blood	mEcwLq	outcome	Whole Blood	Male	Wald ratio	1	-0.222312264159205	0.0419750428832066	1.18175030971635e-07	male	AL121832.3
ENSG00000275437	ENSG00000275437;Colon_Sigmoid	b3hFxd	outcome	Colon Sigmoid	Male	Wald ratio	1	-0.21293450973743	0.0411125218534319	2.22707700688847e-07	male	AL121832.3
ENSG00000150750	ENSG00000150750;Colon_Transverse	pRyY7L	outcome	Colon Transverse	Female	Wald ratio	1	-0.203415725526758	0.039710639644666	3.015927158845e-07	female	POU2AF2
ENSG00000275437	ENSG00000275437;Adipose_Visceral_Omentum	3FyO2c	outcome	Adipose Visceral Omentum	Male	Wald ratio	1	-0.200262007503369	0.0361551572749341	3.04271319088428e-08	male	AL121832.3
ENSG00000275437	ENSG00000275437;Adipose_Subcutaneous	UUKUFz	outcome	Adipose Subcutaneous	Rectal	Wald ratio	1	-0.195126710407571	0.0307699812565785	2.27592808716412e-10	rectal	AL121832.3
ENSG00000134825	ENSG00000134825;Whole_Blood	EtTUyB	outcome	Whole Blood	Overall	Wald ratio	1	-0.192480169915572	0.0826677652842519	0.0198930907961119	overall	TMEM258
ENSG00000275437	ENSG00000275437;Adipose_Visceral_Omentum	m9R3ln	outcome	Adipose Visceral Omentum	Overall	Wald ratio	1	-0.184297392602749	0.0255903385907001	5.94076172869234e-13	overall	AL121832.3
ENSG00000267858	ENSG00000267858;Colon_Sigmoid	by1HCL	outcome	Colon Sigmoid	Overall	Wald ratio	1	-0.180793169592008	0.0328475962194782	3.71269546569024e-08	overall	MZF1-AS1
ENSG00000262003	ENSG00000262003;Adipose_Subcutaneous	mtLauy	outcome	Adipose Subcutaneous	Overall	Wald ratio	1	-0.17553364828095	0.0259901757135803	1.43976418589026e-11	overall	AC087392.1
ENSG00000275437	ENSG00000275437;Colon_Sigmoid	QxFUSp	outcome	Colon Sigmoid	Overall	Wald ratio	1	-0.164733622047199	0.0289205326141383	1.22594497684898e-08	overall	AL121832.3
ENSG00000275437	ENSG00000275437;Adipose_Subcutaneous	2YcI1H	outcome	Adipose Subcutaneous	Male	Wald ratio	1	-0.160979536086246	0.0279556537026231	8.4920347683924e-09	male	AL121832.3
ENSG00000213760	ENSG00000213760;Colon_Sigmoid	RF2oAs	outcome	Colon Sigmoid	Overall	Wald ratio	1	-0.153897609839088	0.0316016794828177	1.11644174949494e-06	overall	ATP6V1G2
ENSG00000050405	ENSG00000050405;Adipose_Subcutaneous	MXeN9S	outcome	Adipose Subcutaneous	Overall	Wald ratio	1	-0.146811020304996	0.0471817339287219	0.00186071938121887	overall	LIMA1
ENSG00000213760	ENSG00000213760;Colon_Sigmoid	fbjvqr	outcome	Colon Sigmoid	Male	Wald ratio	1	-0.140794474443773	0.0444478906546948	0.0015368694996973	male	ATP6V1G2
ENSG00000275437	ENSG00000275437;Adipose_Subcutaneous	CkowY5	outcome	Adipose Subcutaneous	Overall	Wald ratio	1	-0.125706630743339	0.0197002928776874	1.75990030685569e-10	overall	AL121832.3
ENSG00000196126	ENSG00000196126;Adipose_Subcutaneous	Sw9Sss	outcome	Adipose Subcutaneous	Distal	Wald ratio	1	-0.0975477839268295	0.073885202677252	0.186747745705463	distal	HLA-DRB1
ENSG00000149679	ENSG00000149679;Adipose_Visceral_Omentum	Zi08MP	outcome	Adipose Visceral Omentum	Rectal	Wald ratio	1	-0.0913939573583536	0.0292612670128617	0.00178788805184852	rectal	CABLES2
ENSG00000076650	ENSG00000076650;Cells_EBV-transformed_lymphocytes	VWMGTF	outcome	Cells EBV-transformed lymphocytes	Rectal	Wald ratio	1	-0.0911369826131988	0.0278828181071849	0.00108091890391664	rectal	GPATCH1
ENSG00000272368	ENSG00000272368;Colon_Transverse	x2JzKF	outcome	Colon Transverse	Overall	Wald ratio	1	-0.0896774862824387	0.0202890240458006	9.87009012506654e-06	overall	AC074032.1
ENSG00000272368	ENSG00000272368;Adipose_Visceral_Omentum	Iq7TBj	outcome	Adipose Visceral Omentum	Overall	Wald ratio	1	-0.0872516337116243	0.0294850348404799	0.00308455195124272	overall	AC074032.1
ENSG00000149679	ENSG00000149679;Adipose_Visceral_Omentum	xyWMTy	outcome	Adipose Visceral Omentum	Male	Wald ratio	1	-0.0839836364914601	0.0267911600572305	0.00171999585774509	male	CABLES2
ENSG00000149679	ENSG00000149679;Colon_Sigmoid	jc2yEC	outcome	Colon Sigmoid	Rectal	Wald ratio	1	-0.0823560705010018	0.0271599806971389	0.00242731588932098	rectal	CABLES2
ENSG00000213760	ENSG00000213760;Adipose_Visceral_Omentum	gWOS1u	outcome	Adipose Visceral Omentum	Colon	Wald ratio	1	-0.0797754664025095	0.0196797094271091	5.04157413813739e-05	colon	ATP6V1G2
ENSG00000272368	ENSG00000272368;Adipose_Subcutaneous	HRYomN	outcome	Adipose Subcutaneous	Overall	Wald ratio	1	-0.0747427856687064	0.0249142618895688	0.00269979606326019	overall	AC074032.1
ENSG00000272368	ENSG00000272368;Whole_Blood	SgGMDL	outcome	Whole Blood	Overall	Wald ratio	1	-0.0657669863469544	0.0221483321718266	0.0029839380318442	overall	AC074032.1
ENSG00000076650	ENSG00000076650;Cells_EBV-transformed_lymphocytes	XbbbGB	outcome	Cells EBV-transformed lymphocytes	Overall	Wald ratio	1	-0.0619795213925425	0.0175263428102305	0.00040567587350111	overall	GPATCH1
ENSG00000149679	ENSG00000149679;Colon_Sigmoid	ZXl4rB	outcome	Colon Sigmoid	Overall	Wald ratio	1	-0.0543199613942778	0.0175225681917025	0.00193520642643671	overall	CABLES2
ENSG00000134824	ENSG00000134824;Colon_Transverse	5mvzwr	outcome	Colon Transverse	Overall	Wald ratio	1	-0.0540019998035942	0.0255596653874663	0.0346194348667913	overall	FADS2
ENSG00000006555	ENSG00000006555;Colon_Sigmoid	0krDOn	outcome	Colon Sigmoid	Overall	Wald ratio	1	-0.0536863358293433	0.0342621339212392	0.117131256952736	overall	TTC22
ENSG00000134824	ENSG00000134824;Colon_Sigmoid	QlNo7G	outcome	Colon Sigmoid	Overall	Wald ratio	1	-0.0406639634152011	0.0185971709816961	0.0287741366015402	overall	FADS2
ENSG00000198502	ENSG00000198502;Adipose_Subcutaneous	qINqMu	outcome	Adipose Subcutaneous	Overall	Wald ratio	1	-0.0347395531774712	0.0295485854612973	0.239724502313691	overall	HLA-DRB5
ENSG00000149679	ENSG00000149679;Colon_Sigmoid	KgpiPj	outcome	Colon Sigmoid	Female	Wald ratio	1	-0.0318910741088986	0.0247068211503005	0.196779925625884	female	CABLES2
ENSG00000198502	ENSG00000198502;Adipose_Subcutaneous	LiILbi	outcome	Adipose Subcutaneous	Colon	Wald ratio	1	-0.023958312536187	0.0365364266176852	0.511992904340372	colon	HLA-DRB5
ENSG00000204516	ENSG00000204516;Whole_Blood	g7gvWA	outcome	Whole Blood	Overall	Inverse variance weighted	2	-0.0227023461602188	0.0444118304730629	0.609226493395283	overall	MICB
ENSG00000134824	ENSG00000134824;Whole_Blood	zK3rPb	outcome	Whole Blood	Colon	Wald ratio	1	-0.0200158528598887	0.011948626992405	0.0939029932621959	colon	FADS2
ENSG00000204525	ENSG00000204525;Cells_EBV-transformed_lymphocytes	COvpTn	outcome	Cells EBV-transformed lymphocytes	Overall	Wald ratio	1	-0.0168977108594291	0.0125452701835155	0.17799995187925	overall	HLA-C
ENSG00000090661	ENSG00000090661;Adipose_Subcutaneous	OxKb0l	outcome	Adipose Subcutaneous	Female	Wald ratio	1	-0.0168913168156332	0.0185935425412397	0.363640147236945	female	CERS4
ENSG00000198502	ENSG00000198502;Adipose_Subcutaneous	77qiE0	outcome	Adipose Subcutaneous	Distal	Wald ratio	1	-0.00898436720107014	0.0475173198634376	0.850033541213218	distal	HLA-DRB5
ENSG00000172340	ENSG00000172340;Adipose_Visceral_Omentum	Bk1XqP	outcome	Adipose Visceral Omentum	Proximal	Wald ratio	1	0.00399423232851762	0.0615111778591714	0.948225701716544	proximal	SUCLG2
ENSG00000213753	ENSG00000213753;Adipose_Visceral_Omentum	EJ7Jve	outcome	Adipose Visceral Omentum	Overall	Wald ratio	1	0.00649689773133329	0.0599713636738457	0.913731282028002	overall	CENPBD1P1
ENSG00000213753	ENSG00000213753;Adipose_Visceral_Omentum	EJ7Jve	outcome	Adipose Visceral Omentum	Overall	Wald ratio	1	0.00649689773133329	0.0599713636738457	0.913731282028002	overall	CENPBD2P
ENSG00000204520	ENSG00000204520;Cells_EBV-transformed_lymphocytes	BCGh0G	outcome	Cells EBV-transformed lymphocytes	Proximal	Wald ratio	1	0.0144708623923598	0.0232849331222517	0.534291133412794	proximal	MICA
ENSG00000196126	ENSG00000196126;Adipose_Subcutaneous	oyXs97	outcome	Adipose Subcutaneous	Overall	Wald ratio	1	0.0173847535711181	0.046842252677735	0.710537712870385	overall	HLA-DRB1
ENSG00000136270	ENSG00000136270;Cells_EBV-transformed_lymphocytes	9ISIN1	outcome	Cells EBV-transformed lymphocytes	Overall	Wald ratio	1	0.0198848875332749	0.0202672892166071	0.32652761470272	overall	TBRG4
ENSG00000204520	ENSG00000204520;Cells_EBV-transformed_lymphocytes	Kb3qnt	outcome	Cells EBV-transformed lymphocytes	Overall	Wald ratio	1	0.0336776433858556	0.0149970755702638	0.0247287407125578	overall	MICA
ENSG00000196126	ENSG00000196126;Adipose_Subcutaneous	UiqvDa	outcome	Adipose Subcutaneous	Colon	Wald ratio	1	0.0386327857135958	0.0569833589275539	0.497793186556842	colon	HLA-DRB1
ENSG00000204520	ENSG00000204520;Whole_Blood	RLDn6I	outcome	Whole Blood	Overall	Inverse variance weighted	2	0.0412432817033712	0.0527855557492214	0.43460460435615	overall	MICA
ENSG00000130702	ENSG00000130702;Adipose_Visceral_Omentum	qMjjiz	outcome	Adipose Visceral Omentum	Female	Wald ratio	1	0.066684184145504	0.103338404569854	0.518733346487089	female	LAMA5
ENSG00000229391	ENSG00000229391;Colon_Sigmoid	bgAoGY	outcome	Colon Sigmoid	Overall	Wald ratio	1	0.0839798696917408	0.0186453501301157	6.6665788324738e-06	overall	HLA-DRB6
ENSG00000237541	ENSG00000237541;Colon_Transverse	ZBM0PE	outcome	Colon Transverse	Overall	Wald ratio	1	0.0903289054896929	0.020162702118235	7.46430392102898e-06	overall	HLA-DQA2
ENSG00000229391	ENSG00000229391;Adipose_Subcutaneous	i53GsT	outcome	Adipose Subcutaneous	Overall	Wald ratio	1	0.0951312862805028	0.0209322866055489	5.50095163158675e-06	overall	HLA-DRB6
ENSG00000204536	ENSG00000204536;Colon_Transverse	bK3JYX	outcome	Colon Transverse	Overall	Wald ratio	1	0.106233046976253	0.02383878831929	8.3382169411759e-06	overall	CCHCR1
ENSG00000237541	ENSG00000237541;Colon_Transverse	XOftwz	outcome	Colon Transverse	Colon	Wald ratio	1	0.110289980586746	0.024195242541882	5.15611578455955e-06	colon	HLA-DQA2
ENSG00000136270	ENSG00000136270;Colon_Transverse	CDPDbW	outcome	Colon Transverse	Overall	Wald ratio	1	0.116462365432658	0.0798286636298968	0.144591501884948	overall	TBRG4
ENSG00000229391	ENSG00000229391;Adipose_Subcutaneous	7CpQBD	outcome	Adipose Subcutaneous	Colon	Wald ratio	1	0.131379880158405	0.0250166352115097	1.50701219490083e-07	colon	HLA-DRB6
ENSG00000118971	ENSG00000118971;Adipose_Subcutaneous	f35Mb1	outcome	Adipose Subcutaneous	Colon	Wald ratio	1	0.137607943700254	0.0525846732750349	0.00887367210660958	colon	CCND2
ENSG00000273619	ENSG00000273619;Adipose_Subcutaneous	RdMWWC	outcome	Adipose Subcutaneous	Colon	Wald ratio	1	0.143318653006994	0.0239426455611684	2.1517607381733e-09	colon	AL121832.2
ENSG00000273619	ENSG00000273619;Adipose_Subcutaneous	RdMWWC	outcome	Adipose Subcutaneous	Colon	Wald ratio	1	0.143318653006994	0.0239426455611684	2.1517607381733e-09	colon	RPS21-DT
ENSG00000130702	ENSG00000130702;Adipose_Visceral_Omentum	vVEXa6	outcome	Adipose Visceral Omentum	Overall	Wald ratio	1	0.145733647470307	0.0733084408486998	0.0468170201985902	overall	LAMA5
ENSG00000118971	ENSG00000118971;Adipose_Subcutaneous	l8wd9B	outcome	Adipose Subcutaneous	Overall	Wald ratio	1	0.148193170138735	0.0447311181755167	0.000923085378708337	overall	CCND2
ENSG00000273619	ENSG00000273619;Colon_Sigmoid	UxCoyE	outcome	Colon Sigmoid	Colon	Wald ratio	1	0.153344499458838	0.0256175516743	2.1517607381733e-09	colon	AL121832.2
ENSG00000273619	ENSG00000273619;Colon_Sigmoid	UxCoyE	outcome	Colon Sigmoid	Colon	Wald ratio	1	0.153344499458838	0.0256175516743	2.1517607381733e-09	colon	RPS21-DT
ENSG00000273619	ENSG00000273619;Adipose_Visceral_Omentum	JDeEQP	outcome	Adipose Visceral Omentum	Colon	Wald ratio	1	0.157214964645129	0.0262641470348333	2.15176073817331e-09	colon	AL121832.2
ENSG00000273619	ENSG00000273619;Adipose_Visceral_Omentum	JDeEQP	outcome	Adipose Visceral Omentum	Colon	Wald ratio	1	0.157214964645129	0.0262641470348333	2.15176073817331e-09	colon	RPS21-DT
ENSG00000229391	ENSG00000229391;Adipose_Subcutaneous	xYvHa8	outcome	Adipose Subcutaneous	Distal	Wald ratio	1	0.164224850198006	0.0328449700396012	5.73303143758388e-07	distal	HLA-DRB6
ENSG00000118971	ENSG00000118971;Adipose_Subcutaneous	oSIolH	outcome	Adipose Subcutaneous	Proximal	Wald ratio	1	0.170729458685178	0.0652186532177381	0.00884983864700399	proximal	CCND2
ENSG00000127838	ENSG00000127838;Whole_Blood	tUNYXe	outcome	Whole Blood	Overall	Wald ratio	1	0.173577696695438	0.0353719255870956	9.2378046085065e-07	overall	PNKD
ENSG00000135926	ENSG00000135926;Colon_Sigmoid	O9jEj8	outcome	Colon Sigmoid	Overall	Wald ratio	1	0.1760548705094	0.0366313743310429	1.53885670317339e-06	overall	TMBIM1
ENSG00000135862	ENSG00000135862;Whole_Blood	iJSxW7	outcome	Whole Blood	Overall	Wald ratio	1	0.177921392890872	0.0244866563448296	3.70137805668147e-13	overall	LAMC1
ENSG00000272334	ENSG00000272334;Adipose_Subcutaneous	srjjJH	outcome	Adipose Subcutaneous	Colon	Wald ratio	1	0.179698179480912	0.0307795370395517	5.27566177626759e-09	colon	AC011816.2
ENSG00000137310	ENSG00000137310;Colon_Sigmoid	YRMNOd	outcome	Colon Sigmoid	Overall	Wald ratio	1	0.180906922738057	0.0363343713744512	6.39310234587e-07	overall	TCF19
ENSG00000273619	ENSG00000273619;Adipose_Subcutaneous	zaeLMf	outcome	Adipose Subcutaneous	Male	Wald ratio	1	0.182604824948911	0.0284951204213906	1.47166563152571e-10	male	AL121832.2
ENSG00000273619	ENSG00000273619;Adipose_Subcutaneous	zaeLMf	outcome	Adipose Subcutaneous	Male	Wald ratio	1	0.182604824948911	0.0284951204213906	1.47166563152571e-10	male	RPS21-DT
ENSG00000149485	ENSG00000149485;Adipose_Subcutaneous	tekV88	outcome	Adipose Subcutaneous	Overall	Wald ratio	1	0.186155344617921	0.0423604267164618	1.10998456369448e-05	overall	FADS1
ENSG00000273619	ENSG00000273619;Adipose_Subcutaneous	5468i4	outcome	Adipose Subcutaneous	Overall	Wald ratio	1	0.192046995029372	0.0202332216009874	2.27369415805512e-21	overall	AL121832.2
ENSG00000273619	ENSG00000273619;Adipose_Subcutaneous	5468i4	outcome	Adipose Subcutaneous	Overall	Wald ratio	1	0.192046995029372	0.0202332216009874	2.27369415805512e-21	overall	RPS21-DT
ENSG00000224468	ENSG00000224468;Adipose_Visceral_Omentum	nCp5sH	outcome	Adipose Visceral Omentum	Overall	Wald ratio	1	0.192188414532938	0.0282458730449925	1.01666148304888e-11	overall	LAMC1-AS1
ENSG00000008323	ENSG00000008323;Adipose_Visceral_Omentum	tiYNUx	outcome	Adipose Visceral Omentum	Overall	Wald ratio	1	0.193849779855745	0.0541243939795249	0.000341548303852396	overall	PLEKHG6
ENSG00000273619	ENSG00000273619;Adipose_Subcutaneous	Vo3POf	outcome	Adipose Subcutaneous	Female	Wald ratio	1	0.193901707009462	0.0284951204213906	1.01236304827082e-11	female	AL121832.2
ENSG00000273619	ENSG00000273619;Adipose_Subcutaneous	Vo3POf	outcome	Adipose Subcutaneous	Female	Wald ratio	1	0.193901707009462	0.0284951204213906	1.01236304827082e-11	female	RPS21-DT
ENSG00000273619	ENSG00000273619;Colon_Sigmoid	emk7mP	outcome	Colon Sigmoid	Male	Wald ratio	1	0.195378932839908	0.0304884945982867	1.47166563152571e-10	male	AL121832.2
ENSG00000273619	ENSG00000273619;Colon_Sigmoid	emk7mP	outcome	Colon Sigmoid	Male	Wald ratio	1	0.195378932839908	0.0304884945982867	1.47166563152571e-10	male	RPS21-DT
ENSG00000224468	ENSG00000224468;Adipose_Subcutaneous	WSP4YO	outcome	Adipose Subcutaneous	Overall	Wald ratio	1	0.195585359038838	0.0297830138567775	5.13354940691253e-11	overall	LAMC1-AS1
ENSG00000273619	ENSG00000273619;Adipose_Visceral_Omentum	AoAgtP	outcome	Adipose Visceral Omentum	Male	Wald ratio	1	0.200310360836088	0.0312580341470903	1.47166563152571e-10	male	AL121832.2
ENSG00000273619	ENSG00000273619;Adipose_Visceral_Omentum	AoAgtP	outcome	Adipose Visceral Omentum	Male	Wald ratio	1	0.200310360836088	0.0312580341470903	1.47166563152571e-10	male	RPS21-DT
ENSG00000273619	ENSG00000273619;Colon_Sigmoid	lHvETH	outcome	Colon Sigmoid	Overall	Wald ratio	1	0.205481629274843	0.0216486352177183	2.27369415805516e-21	overall	AL121832.2
ENSG00000273619	ENSG00000273619;Colon_Sigmoid	lHvETH	outcome	Colon Sigmoid	Overall	Wald ratio	1	0.205481629274843	0.0216486352177183	2.27369415805516e-21	overall	RPS21-DT
ENSG00000149485	ENSG00000149485;Colon_Sigmoid	90AQoe	outcome	Colon Sigmoid	Colon	Wald ratio	1	0.205498492014702	0.038608807590641	1.0230540479984e-07	colon	FADS1
ENSG00000135926	ENSG00000135926;Colon_Sigmoid	j3L3cQ	outcome	Colon Sigmoid	Colon	Wald ratio	1	0.205584243694628	0.0441071650108476	3.14650807920612e-06	colon	TMBIM1
ENSG00000273619	ENSG00000273619;Colon_Sigmoid	LCUGP2	outcome	Colon Sigmoid	Female	Wald ratio	1	0.207466087503134	0.0304884945982867	1.01236304827082e-11	female	AL121832.2
ENSG00000273619	ENSG00000273619;Colon_Sigmoid	LCUGP2	outcome	Colon Sigmoid	Female	Wald ratio	1	0.207466087503134	0.0304884945982867	1.01236304827082e-11	female	RPS21-DT
ENSG00000273619	ENSG00000273619;Adipose_Visceral_Omentum	owKtJN	outcome	Adipose Visceral Omentum	Overall	Wald ratio	1	0.210668052624473	0.0221950538322535	2.27369415805512e-21	overall	AL121832.2
ENSG00000273619	ENSG00000273619;Adipose_Visceral_Omentum	owKtJN	outcome	Adipose Visceral Omentum	Overall	Wald ratio	1	0.210668052624473	0.0221950538322535	2.27369415805512e-21	overall	RPS21-DT
ENSG00000149485	ENSG00000149485;Colon_Sigmoid	Z3BHkN	outcome	Colon Sigmoid	Overall	Wald ratio	1	0.212037080396988	0.032070219208355	3.8005849219381e-11	overall	FADS1
ENSG00000135862	ENSG00000135862;Whole_Blood	ILyr1x	outcome	Whole Blood	Female	Wald ratio	1	0.21251721928632	0.0343711781721003	6.2892109371526e-10	female	LAMC1
ENSG00000273619	ENSG00000273619;Adipose_Visceral_Omentum	rTNeWj	outcome	Adipose Visceral Omentum	Female	Wald ratio	1	0.212702599225763	0.0312580341470903	1.01236304827082e-11	female	AL121832.2
ENSG00000273619	ENSG00000273619;Adipose_Visceral_Omentum	rTNeWj	outcome	Adipose Visceral Omentum	Female	Wald ratio	1	0.212702599225763	0.0312580341470903	1.01236304827082e-11	female	RPS21-DT
ENSG00000149485	ENSG00000149485;Adipose_Subcutaneous	IyEyis	outcome	Adipose Subcutaneous	Colon	Wald ratio	1	0.215548293768118	0.0524462426013336	3.95847449242563e-05	colon	FADS1
ENSG00000123268	ENSG00000123268;Colon_Sigmoid	q9sjfQ	outcome	Colon Sigmoid	Proximal	Wald ratio	1	0.227376704771563	0.0417745117274512	5.24044714337024e-08	proximal	ATF1
ENSG00000163466	ENSG00000163466;Adipose_Subcutaneous	2SEs9t	outcome	Adipose Subcutaneous	Colon	Wald ratio	1	0.233259467835186	0.0479014978590113	1.11844066075245e-06	colon	ARPC2
ENSG00000123268	ENSG00000123268;Colon_Sigmoid	8Ia474	outcome	Colon Sigmoid	Male	Wald ratio	1	0.236348411988197	0.0389708532222531	1.32160538722152e-09	male	ATF1
ENSG00000137310	ENSG00000137310;Colon_Transverse	LyJOhT	outcome	Colon Transverse	Overall	Wald ratio	1	0.236733079540284	0.047544718903488	6.3858633874567e-07	overall	TCF19
ENSG00000273619	ENSG00000273619;Whole_Blood	zicLFe	outcome	Whole Blood	Colon	Wald ratio	1	0.241651825734593	0.0400871019326077	1.65827586789211e-09	colon	AL121832.2
ENSG00000273619	ENSG00000273619;Whole_Blood	zicLFe	outcome	Whole Blood	Colon	Wald ratio	1	0.241651825734593	0.0400871019326077	1.65827586789211e-09	colon	RPS21-DT
ENSG00000137310	ENSG00000137310;Adipose_Subcutaneous	I4eOZZ	outcome	Adipose Subcutaneous	Overall	Wald ratio	1	0.245210329029571	0.0494585589337776	7.12611527468073e-07	overall	TCF19
ENSG00000135862	ENSG00000135862;Whole_Blood	QpNbPs	outcome	Whole Blood	Rectal	Wald ratio	1	0.248460935021849	0.0397627355324298	4.14180985265549e-10	rectal	LAMC1
ENSG00000123268	ENSG00000123268;Colon_Sigmoid	RryWl9	outcome	Colon Sigmoid	Overall	Wald ratio	1	0.255693655674064	0.0274758533509411	1.32584423030925e-20	overall	ATF1
ENSG00000123268	ENSG00000123268;Colon_Sigmoid	pRw9sN	outcome	Colon Sigmoid	Rectal	Wald ratio	1	0.257936582478222	0.04345670683057	2.9298012735426e-09	rectal	ATF1
ENSG00000273619	ENSG00000273619;Adipose_Subcutaneous	ZTs82f	outcome	Adipose Subcutaneous	Rectal	Wald ratio	1	0.258479405952614	0.0318673240215551	5.01589622293223e-16	rectal	AL121832.2
ENSG00000273619	ENSG00000273619;Adipose_Subcutaneous	ZTs82f	outcome	Adipose Subcutaneous	Rectal	Wald ratio	1	0.258479405952614	0.0318673240215551	5.01589622293223e-16	rectal	RPS21-DT
ENSG00000149485	ENSG00000149485;Colon_Sigmoid	9GCXlz	outcome	Colon Sigmoid	Distal	Wald ratio	1	0.259986728533752	0.0501291775975258	2.14472403013615e-07	distal	FADS1
ENSG00000224468	ENSG00000224468;Adipose_Visceral_Omentum	BlpZ1Z	outcome	Adipose Visceral Omentum	Female	Wald ratio	1	0.260910332456838	0.0398936557439584	6.14588117966006e-11	female	LAMC1-AS1
ENSG00000178449	ENSG00000178449;Colon_Sigmoid	qidg1e	outcome	Colon Sigmoid	Overall	Wald ratio	1	0.263984923548916	0.0482142446264747	4.36900471811871e-08	overall	COX14
ENSG00000224468	ENSG00000224468;Adipose_Subcutaneous	iDpehM	outcome	Adipose Subcutaneous	Female	Wald ratio	1	0.266511917811163	0.0420646690554486	2.36164337534466e-10	female	LAMC1-AS1
ENSG00000137310	ENSG00000137310;Adipose_Visceral_Omentum	25v5n7	outcome	Adipose Visceral Omentum	Overall	Wald ratio	1	0.270049413296901	0.061287810109935	1.0517556871246e-05	overall	TCF19
ENSG00000273619	ENSG00000273619;Colon_Sigmoid	cRBlgk	outcome	Colon Sigmoid	Rectal	Wald ratio	1	0.276561314906352	0.0340966004679064	5.01589622293223e-16	rectal	AL121832.2
ENSG00000273619	ENSG00000273619;Colon_Sigmoid	cRBlgk	outcome	Colon Sigmoid	Rectal	Wald ratio	1	0.276561314906352	0.0340966004679064	5.01589622293223e-16	rectal	RPS21-DT
ENSG00000123268	ENSG00000123268;Colon_Sigmoid	4Efrnz	outcome	Colon Sigmoid	Female	Wald ratio	1	0.277281826164089	0.0389708532222531	1.11825306252199e-12	female	ATF1
ENSG00000123268	ENSG00000123268;Colon_Sigmoid	2prQVm	outcome	Colon Sigmoid	Colon	Wald ratio	1	0.278683655416688	0.0330831703613372	3.646878342563e-17	colon	ATF1
ENSG00000273619	ENSG00000273619;Adipose_Visceral_Omentum	Pn1BHu	outcome	Adipose Visceral Omentum	Rectal	Wald ratio	1	0.283541812707038	0.0349572097857992	5.01589622293223e-16	rectal	AL121832.2
ENSG00000273619	ENSG00000273619;Adipose_Visceral_Omentum	Pn1BHu	outcome	Adipose Visceral Omentum	Rectal	Wald ratio	1	0.283541812707038	0.0349572097857992	5.01589622293223e-16	rectal	RPS21-DT
ENSG00000135926	ENSG00000135926;Adipose_Subcutaneous	takbfJ	outcome	Adipose Subcutaneous	Overall	Wald ratio	1	0.290312485434437	0.0632561608171364	4.44365012855781e-06	overall	TMBIM1
ENSG00000076242	ENSG00000076242;Adipose_Visceral_Omentum	Z8TfCQ	outcome	Adipose Visceral Omentum	Colon	Wald ratio	1	0.293248633476141	0.0502289850790368	5.27566177626759e-09	colon	MLH1
ENSG00000130702	ENSG00000130702;Adipose_Visceral_Omentum	Cme9q0	outcome	Adipose Visceral Omentum	Rectal	Wald ratio	1	0.294779423292211	0.118132577873658	0.0125841065481519	rectal	LAMA5
ENSG00000149485	ENSG00000149485;Adipose_Subcutaneous	ahDnMg	outcome	Adipose Subcutaneous	Distal	Wald ratio	1	0.294793990006397	0.069159880353407	2.02152498774046e-05	distal	FADS1
ENSG00000273619	ENSG00000273619;Whole_Blood	gAL6NW	outcome	Whole Blood	Male	Wald ratio	1	0.301500175098767	0.0477092973704978	2.623657400776e-10	male	AL121832.2
ENSG00000273619	ENSG00000273619;Whole_Blood	gAL6NW	outcome	Whole Blood	Male	Wald ratio	1	0.301500175098767	0.0477092973704978	2.623657400776e-10	male	RPS21-DT
ENSG00000273619	ENSG00000273619;Whole_Blood	g7LcSH	outcome	Whole Blood	Overall	Wald ratio	1	0.321826029599808	0.0338764241684008	2.09890301507252e-21	overall	AL121832.2
ENSG00000273619	ENSG00000273619;Whole_Blood	g7LcSH	outcome	Whole Blood	Overall	Wald ratio	1	0.321826029599808	0.0338764241684008	2.09890301507252e-21	overall	RPS21-DT
ENSG00000066084	ENSG00000066084;Whole_Blood	qlyXbg	outcome	Whole Blood	Overall	Wald ratio	1	0.32895064015802	0.0497304019101584	3.72359101330083e-11	overall	DIP2B
ENSG00000273619	ENSG00000273619;Whole_Blood	Im60fb	outcome	Whole Blood	Female	Wald ratio	1	0.330859742711382	0.0477092973704978	4.06476284199124e-12	female	AL121832.2
ENSG00000273619	ENSG00000273619;Whole_Blood	Im60fb	outcome	Whole Blood	Female	Wald ratio	1	0.330859742711382	0.0477092973704978	4.06476284199124e-12	female	RPS21-DT
ENSG00000272334	ENSG00000272334;Adipose_Subcutaneous	JMgVd0	outcome	Adipose Subcutaneous	Proximal	Wald ratio	1	0.33608538605687	0.0384744212994396	2.43022961189234e-18	proximal	AC011816.2
ENSG00000123268	ENSG00000123268;Colon_Sigmoid	1Db9bZ	outcome	Colon Sigmoid	Distal	Wald ratio	1	0.342887435185724	0.0428959751295304	1.3119914840792e-15	distal	ATF1
ENSG00000127838	ENSG00000127838;Adipose_Visceral_Omentum	wKvX79	outcome	Adipose Visceral Omentum	Colon	Wald ratio	1	0.348263461607388	0.0698916380927349	6.26363888875023e-07	colon	PNKD
ENSG00000050405	ENSG00000050405;Whole_Blood	78Ijqh	outcome	Whole Blood	Overall	Wald ratio	1	0.352292821255446	0.062391751886027	1.63780826041374e-08	overall	LIMA1
ENSG00000066084	ENSG00000066084;Whole_Blood	3XH4sE	outcome	Whole Blood	Colon	Wald ratio	1	0.355412688880857	0.0593114885167027	2.06884014758562e-09	colon	DIP2B
ENSG00000135926	ENSG00000135926;Adipose_Visceral_Omentum	JCZsOi	outcome	Adipose Visceral Omentum	Overall	Wald ratio	1	0.35623182585544	0.0736262020035251	1.30899162910139e-06	overall	TMBIM1
ENSG00000066084	ENSG00000066084;Whole_Blood	nYKH6x	outcome	Whole Blood	Female	Wald ratio	1	0.363625048829324	0.0698050595619655	1.89707368034756e-07	female	DIP2B
ENSG00000066084	ENSG00000066084;Whole_Blood	0kskmj	outcome	Whole Blood	Rectal	Wald ratio	1	0.379137284287538	0.0775611772910728	1.01743883552037e-06	rectal	DIP2B
ENSG00000123268	ENSG00000123268;Adipose_Subcutaneous	8kg1Ao	outcome	Adipose Subcutaneous	Proximal	Wald ratio	1	0.393353251590874	0.0722683532515909	5.24044714337024e-08	proximal	ATF1
ENSG00000135926	ENSG00000135926;Adipose_Subcutaneous	L5WN5B	outcome	Adipose Subcutaneous	Colon	Wald ratio	1	0.396183323012591	0.0765732473049546	2.2924154365791e-07	colon	TMBIM1
ENSG00000076242	ENSG00000076242;Whole_Blood	VUZK1S	outcome	Whole Blood	Colon	Wald ratio	1	0.403205473356878	0.0690629022374501	5.27566177626761e-09	colon	MLH1
ENSG00000123268	ENSG00000123268;Adipose_Subcutaneous	CXQq5S	outcome	Adipose Subcutaneous	Male	Wald ratio	1	0.408873971752289	0.0674181282011485	1.32160538722152e-09	male	ATF1
ENSG00000178449	ENSG00000178449;Whole_Blood	N2cDdc	outcome	Whole Blood	Overall	Wald ratio	1	0.411430631380576	0.0732883487997146	1.97860734530864e-08	overall	COX14
ENSG00000161813	ENSG00000161813;Adipose_Subcutaneous	oOMZlf	outcome	Adipose Subcutaneous	Overall	Wald ratio	1	0.412150816669211	0.0757588606771938	5.31913693240924e-08	overall	LARP4
ENSG00000273619	ENSG00000273619;Whole_Blood	sNQtff	outcome	Whole Blood	Rectal	Wald ratio	1	0.437852782376581	0.0533553680652313	2.28015605271867e-16	rectal	AL121832.2
ENSG00000273619	ENSG00000273619;Whole_Blood	sNQtff	outcome	Whole Blood	Rectal	Wald ratio	1	0.437852782376581	0.0533553680652313	2.28015605271867e-16	rectal	RPS21-DT
ENSG00000123268	ENSG00000123268;Adipose_Subcutaneous	fzMMDN	outcome	Adipose Subcutaneous	Overall	Wald ratio	1	0.442340524600342	0.0475322054943349	1.32584423030925e-20	overall	ATF1
ENSG00000123268	ENSG00000123268;Adipose_Subcutaneous	udNE5c	outcome	Adipose Subcutaneous	Rectal	Wald ratio	1	0.446220704640695	0.0751784882818563	2.9298012735426e-09	rectal	ATF1
ENSG00000066084	ENSG00000066084;Whole_Blood	lG4zjK	outcome	Whole Blood	Distal	Wald ratio	1	0.466735790404514	0.0771049350717135	1.41948390950669e-09	distal	DIP2B
ENSG00000135926	ENSG00000135926;Adipose_Visceral_Omentum	EBrgLF	outcome	Adipose Visceral Omentum	Colon	Wald ratio	1	0.474479968467162	0.0892438812163941	1.05685418800224e-07	colon	TMBIM1
ENSG00000123268	ENSG00000123268;Adipose_Subcutaneous	KHcsQV	outcome	Adipose Subcutaneous	Female	Wald ratio	1	0.479687257488748	0.0674181282011485	1.118253062522e-12	female	ATF1
ENSG00000123268	ENSG00000123268;Adipose_Subcutaneous	xdhfS7	outcome	Adipose Subcutaneous	Colon	Wald ratio	1	0.482112370013969	0.0572326555952196	3.646878342563e-17	colon	ATF1
ENSG00000076242	ENSG00000076242;Adipose_Subcutaneous	SnOEM9	outcome	Adipose Subcutaneous	Proximal	Wald ratio	1	0.522736853681336	0.0634175846331494	1.68262419844824e-16	proximal	MLH1
ENSG00000076242	ENSG00000076242;Adipose_Visceral_Omentum	ULe5xk	outcome	Adipose Visceral Omentum	Proximal	Wald ratio	1	0.548456197370365	0.062786231348796	2.4302296118923e-18	proximal	MLH1
ENSG00000163466	ENSG00000163466;Adipose_Visceral_Omentum	TeWcnU	outcome	Adipose Visceral Omentum	Colon	Wald ratio	1	0.583963097458043	0.112866817155756	2.2924154365791e-07	colon	ARPC2
ENSG00000123268	ENSG00000123268;Adipose_Subcutaneous	2TEDmk	outcome	Adipose Subcutaneous	Distal	Wald ratio	1	0.593182523669098	0.0742084432717678	1.31199148407919e-15	distal	ATF1
ENSG00000176845	ENSG00000176845;Whole_Blood	VTmfMh	outcome	Whole Blood	Overall	Wald ratio	1	0.694640105552139	0.0978132845526878	1.23236044390786e-12	overall	METRNL
ENSG00000076242	ENSG00000076242;Whole_Blood	qpHo3f	outcome	Whole Blood	Proximal	Wald ratio	1	0.75410595457804	0.0863286277968127	2.43022961189234e-18	proximal	MLH1
