# Supplementary material for: Multi-tissue expression and splicing data prioritise anatomical subsite- and sex-specific colorectal cancer susceptibility genes
Source: Nat Commun. 2025 May 30;16:5043. doi: 10.1038/s41467-025-60275-6 (PMC12125321; doi:10.1038/s41467-025-60275-6)
Supplement: Supplementary file 6 — Source Data [file 41467_2025_60275_MOESM6_ESM.zip › Source data supplementary figure 4.txt]

Splice event	id.exposure	id.outcome	outcome	Tissue	method	nsnp	b	se	pval	subtype	Ensembl gene ID	Gene	Gene_event
chr2:218236733:218238664	chr2:218236733:218238664;Adipose_Subcutaneous	Oltpoo	outcome	Adipose Subcutaneous	Wald ratio	1	0.190105077980914	0.0362555289681676	1.57577382749238e-07	Colon	ENSG00000163466	ARPC2	ARPC2; chr2:218236733:218238664
chr12:50796009:50809456	chr12:50796009:50809456;Adipose_Subcutaneous	EJNZD0	outcome	Adipose Subcutaneous	Wald ratio	1	0.292367302056246	0.0361034682926599	5.58520666262152e-16	Distal	ENSG00000123268	ATF1	ATF1; chr12:50796009:50809456
chr12:50809589:50814010	chr12:50809589:50814010;Adipose_Subcutaneous	kaxEwc	outcome	Adipose Subcutaneous	Wald ratio	1	-0.205155808115346	0.0339720370427562	1.55109687734754e-09	Rectal	ENSG00000123268	ATF1	ATF1; chr12:50809589:50814010
chr19:58575588:58581245	chr19:58575588:58581245;Colon_Sigmoid	QgcAFB	outcome	Colon Sigmoid	Wald ratio	1	-0.103132919528409	0.0183641238476512	1.95428659870578e-08	Overall	ENSG00000213753	CENPBD2P	CENPBD2P; chr19:58575588:58581245
chr19:58586356:58589066	chr19:58586356:58589066;Adipose_Visceral_Omentum	d7EzDx	outcome	Adipose Visceral Omentum	Wald ratio	1	-0.123293625098679	0.0219977115283975	2.08448982125203e-08	Overall	ENSG00000213753	CENPBD2P	CENPBD2P; chr19:58586356:58589066
chr19:58586356:58591498	chr19:58586356:58591498;Colon_Transverse	p4tC5L	outcome	Colon Transverse	Wald ratio	1	0.0589879978177851	0.01057010365521	2.39628064999126e-08	Overall	ENSG00000213753	CENPBD2P	CENPBD2P; chr19:58586356:58591498
chr19:58586356:58598967	chr19:58586356:58598967;Colon_Transverse	7TdtEY	outcome	Colon Transverse	Wald ratio	1	-0.0655959552293509	0.0180435865387326	0.000277531699521912	Overall	ENSG00000213753	CENPBD2P	CENPBD2P; chr19:58586356:58598967
chr19:58591624:58598967	chr19:58591624:58598967;Adipose_Subcutaneous	hLYwu6	outcome	Adipose Subcutaneous	Wald ratio	1	0.0507127799153804	0.00921380449043976	3.71269546569024e-08	Overall	ENSG00000213753	CENPBD2P	CENPBD2P; chr19:58591624:58598967
chr12:50130694:50134546	chr12:50130694:50134546;Adipose_Subcutaneous	pVubEc	outcome	Adipose Subcutaneous	Wald ratio	1	0.0909632647141357	0.0159225125409492	1.11085700608121e-08	Overall	ENSG00000139624	CERS5	CERS5; chr12:50130694:50134546
chr12:50134068:50134546	chr12:50134068:50134546;Adipose_Subcutaneous	yeNsE7	outcome	Adipose Subcutaneous	Wald ratio	1	-0.0723076672443761	0.0126569746822911	1.1108570060812e-08	Overall	ENSG00000139624	CERS5	CERS5; chr12:50134068:50134546
chr12:50112301:50165026	chr12:50112301:50165026;Whole_Blood	viACfK	outcome	Whole Blood	Wald ratio	1	-0.0880542729016758	0.0296540163036571	0.0029839380318442	Overall	ENSG00000178449	COX14	COX14; chr12:50112301:50165026
chr10:99696541:99716348	chr10:99696541:99716348;Colon_Transverse	4UHpT2	outcome	Colon Transverse	Wald ratio	1	0.17590126391237	0.0283966165957189	5.84909664701895e-10	Overall	ENSG00000014919	COX15	COX15; chr10:99696541:99716348
chr10:99714718:99716348	chr10:99714718:99716348;Cells_EBV-transformed_lymphocytes	fCo4vb	outcome	Cells EBV-transformed lymphocytes	Wald ratio	1	-0.116878234331461	0.0204564553938697	1.10667081269881e-08	Distal	ENSG00000014919	COX15	COX15; chr10:99714718:99716348
chr10:99714718:99716348	chr10:99714718:99716348;Cells_EBV-transformed_lymphocytes	fCo4vb	outcome	Cells EBV-transformed lymphocytes	Wald ratio	1	-0.116878234331461	0.0204564553938697	1.10667081269881e-08	Distal	ENSG00000014919	COX15	COX15; chr10:99714718:99716348
chr10:99714718:99716348	chr10:99714718:99716348;Adipose_Subcutaneous	vCpcs9	outcome	Adipose Subcutaneous	Wald ratio	1	-0.135125965704759	0.0250089663929897	6.54986363024416e-08	Colon	ENSG00000014919	COX15	COX15; chr10:99714718:99716348
chr10:99714718:99716348	chr10:99714718:99716348;Adipose_Subcutaneous	vCpcs9	outcome	Adipose Subcutaneous	Wald ratio	1	-0.135125965704759	0.0250089663929897	6.54986363024416e-08	Colon	ENSG00000014919	COX15	COX15; chr10:99714718:99716348
chr6:31540534:31541950	chr6:31540534:31541950;Cells_EBV-transformed_lymphocytes	AMxOp3	outcome	Cells EBV-transformed lymphocytes	Wald ratio	1	0.0341766109785203	0.0152744630071599	0.0252536793235391	Male	ENSG00000198563	DDX39B	DDX39B; chr6:31540534:31541950
chr6:31540534:31541950	chr6:31540534:31541950;Cells_EBV-transformed_lymphocytes	AMxOp3	outcome	Cells EBV-transformed lymphocytes	Wald ratio	1	0.0341766109785203	0.0152744630071599	0.0252536793235391	Male	ENSG00000198563	DDX39B	DDX39B; chr6:31540534:31541950
chr6:31540534:31541950	chr6:31540534:31541950;Cells_EBV-transformed_lymphocytes	AMxOp3	outcome	Cells EBV-transformed lymphocytes	Wald ratio	1	0.0341766109785203	0.0152744630071599	0.0252536793235391	Male	ENSG00000198563	DDX39B	DDX39B; chr6:31540534:31541950
chr6:31540534:31541950	chr6:31540534:31541950;Colon_Sigmoid	upktjp	outcome	Colon Sigmoid	Wald ratio	1	0.0274047684297068	0.0108640331989195	0.0116516488504031	Overall	ENSG00000198563	DDX39B	DDX39B; chr6:31540534:31541950
chr6:31540534:31541950	chr6:31540534:31541950;Colon_Sigmoid	upktjp	outcome	Colon Sigmoid	Wald ratio	1	0.0274047684297068	0.0108640331989195	0.0116516488504031	Overall	ENSG00000198563	DDX39B	DDX39B; chr6:31540534:31541950
chr6:31540534:31541950	chr6:31540534:31541950;Colon_Sigmoid	upktjp	outcome	Colon Sigmoid	Wald ratio	1	0.0274047684297068	0.0108640331989195	0.0116516488504031	Overall	ENSG00000198563	DDX39B	DDX39B; chr6:31540534:31541950
chr6:31540534:31541950	chr6:31540534:31541950;Adipose_Subcutaneous	8hZH4a	outcome	Adipose Subcutaneous	Inverse variance weighted	2	0.00753361306148041	0.0204745158204936	0.712909971847382	Colon	ENSG00000198563	DDX39B	DDX39B; chr6:31540534:31541950
chr6:31540534:31541950	chr6:31540534:31541950;Adipose_Subcutaneous	8hZH4a	outcome	Adipose Subcutaneous	Inverse variance weighted	2	0.00753361306148041	0.0204745158204936	0.712909971847382	Colon	ENSG00000198563	DDX39B	DDX39B; chr6:31540534:31541950
chr6:31540534:31541950	chr6:31540534:31541950;Adipose_Subcutaneous	8hZH4a	outcome	Adipose Subcutaneous	Inverse variance weighted	2	0.00753361306148041	0.0204745158204936	0.712909971847382	Colon	ENSG00000198563	DDX39B	DDX39B; chr6:31540534:31541950
chr11:61793028:61795341	chr11:61793028:61795341;Colon_Transverse	goGgeO	outcome	Colon Transverse	Wald ratio	1	0.0780120689259574	0.0381456072321777	0.0408437404190226	Overall	ENSG00000134824	FADS2	FADS2; chr11:61793028:61795341
chr11:61828597:61837778	chr11:61828597:61837778;Colon_Transverse	nF7WiI	outcome	Colon Transverse	Wald ratio	1	-0.0651724914580907	0.0318674314850223	0.0408437404190226	Overall	ENSG00000134824	FADS2	FADS2; chr11:61828597:61837778
chr19:33114419:33117825	chr19:33114419:33117825;Adipose_Visceral_Omentum	ZBYgwt	outcome	Adipose Visceral Omentum	Wald ratio	1	-0.123759738252816	0.0290415747460861	2.03088537478054e-05	Male	ENSG00000076650	GPATCH1	GPATCH1; chr19:33114419:33117825
chr19:33114419:33117825	chr19:33114419:33117825;Adipose_Visceral_Omentum	ZBYgwt	outcome	Adipose Visceral Omentum	Wald ratio	1	-0.123759738252816	0.0290415747460861	2.03088537478054e-05	Male	ENSG00000076650	GPATCH1	GPATCH1; chr19:33114419:33117825
chr19:33114419:33117825	chr19:33114419:33117825;Cells_EBV-transformed_lymphocytes	e8FiWM	outcome	Cells EBV-transformed lymphocytes	Wald ratio	1	-0.0727128065154211	0.0169073851016101	1.70295088584131e-05	Overall	ENSG00000076650	GPATCH1	GPATCH1; chr19:33114419:33117825
chr19:33114419:33117825	chr19:33114419:33117825;Cells_EBV-transformed_lymphocytes	e8FiWM	outcome	Cells EBV-transformed lymphocytes	Wald ratio	1	-0.0727128065154211	0.0169073851016101	1.70295088584131e-05	Overall	ENSG00000076650	GPATCH1	GPATCH1; chr19:33114419:33117825
chr6:32517752:32518054	chr6:32517752:32518054;Adipose_Subcutaneous	YUSUB3	outcome	Adipose Subcutaneous	Wald ratio	1	-0.151225312790818	0.0421362837348775	0.000332003520962314	Distal	ENSG00000196126	HLA-DRB1	HLA-DRB1; chr6:32517752:32518054
chr6:32584378:32589643	chr6:32584378:32589643;Colon_Sigmoid	gECcKo	outcome	Colon Sigmoid	Wald ratio	1	-0.026098780594789	0.00957686346755563	0.00642643299627798	Overall	ENSG00000196126	HLA-DRB1	HLA-DRB1; chr6:32584378:32589643
chr13:73063883:73075708	chr13:73063883:73075708;Colon_Transverse	fEMSyM	outcome	Colon Transverse	Wald ratio	1	0.184121739303522	0.0335068390444248	3.90600826510033e-08	Overall	ENSG00000102554	KLF5	KLF5; chr13:73063883:73075708
chr20:62322168:62322269	chr20:62322168:62322269;Adipose_Visceral_Omentum	9wGYBz	outcome	Adipose Visceral Omentum	Wald ratio	1	-0.252562797595221	0.0350728715151099	5.97344352603543e-13	Rectal	ENSG00000130702	LAMA5	LAMA5; chr20:62322168:62322269
chr20:62322449:62322658	chr20:62322449:62322658;Colon_Transverse	nsVs7R	outcome	Colon Transverse	Wald ratio	1	-0.0131270681969425	0.0107569031058279	0.222336397630452	Overall	ENSG00000130702	LAMA5	LAMA5; chr20:62322449:62322658
chr20:62336786:62336904	chr20:62336786:62336904;Adipose_Visceral_Omentum	4km6QU	outcome	Adipose Visceral Omentum	Wald ratio	1	0.12957512846305	0.0232460363355637	2.48849840708632e-08	Rectal	ENSG00000130702	LAMA5	LAMA5; chr20:62336786:62336904
chr20:62336986:62337590	chr20:62336986:62337590;Adipose_Visceral_Omentum	aA7086	outcome	Adipose Visceral Omentum	Wald ratio	1	0.123152709359606	0.0220938415462416	2.48849840708632e-08	Rectal	ENSG00000130702	LAMA5	LAMA5; chr20:62336986:62337590
chr20:62336986:62337590	chr20:62336986:62337590;Adipose_Visceral_Omentum	aA7086	outcome	Adipose Visceral Omentum	Wald ratio	1	0.123152709359606	0.0220938415462416	2.48849840708632e-08	Rectal	ENSG00000130702	LAMA5	LAMA5; chr20:62336986:62337590
chr20:62336986:62337590	chr20:62336986:62337590;Colon_Sigmoid	bSE0Km	outcome	Colon Sigmoid	Wald ratio	1	0.185251443724022	0.0341076665340257	5.59222488837024e-08	Overall	ENSG00000130702	LAMA5	LAMA5; chr20:62336986:62337590
chr20:62336986:62337590	chr20:62336986:62337590;Colon_Sigmoid	bSE0Km	outcome	Colon Sigmoid	Wald ratio	1	0.185251443724022	0.0341076665340257	5.59222488837024e-08	Overall	ENSG00000130702	LAMA5	LAMA5; chr20:62336986:62337590
chr1:183124876:183125397	chr1:183124876:183125397;Adipose_Subcutaneous	Hqnfja	outcome	Adipose Subcutaneous	Wald ratio	1	0.136567633141072	0.0250703867601968	5.11205057488641e-08	Rectal	ENSG00000135862	LAMC1	LAMC1; chr1:183124876:183125397
chr1:183128750:183130344	chr1:183128750:183130344;Colon_Sigmoid	ak7WIf	outcome	Colon Sigmoid	Wald ratio	1	-0.106387715637881	0.0154254236425627	5.31468684385243e-12	Overall	ENSG00000135862	LAMC1	LAMC1; chr1:183128750:183130344
chr3:37173194:37174539	chr3:37173194:37174539;Adipose_Visceral_Omentum	ZkWO7y	outcome	Adipose Visceral Omentum	Wald ratio	1	0.0806695349167971	0.0161116839709856	5.53146356919995e-07	Proximal	ENSG00000093167	LRRFIP2	LRRFIP2; chr3:37173194:37174539
chr17:83085323:83093167	chr17:83085323:83093167;Adipose_Visceral_Omentum	rfaCV4	outcome	Adipose Visceral Omentum	Wald ratio	1	-0.0143640879267524	0.0298402342736405	0.630256070222401	Overall	ENSG00000176845	METRNL	METRNL; chr17:83085323:83093167
chr6:31400763:31410543	chr6:31400763:31410543;Cells_EBV-transformed_lymphocytes	IwMQHW	outcome	Cells EBV-transformed lymphocytes	Wald ratio	1	-0.0162126529957776	0.0089971316075469	0.0715485211145122	Overall	ENSG00000204516	MICB	MICB; chr6:31400763:31410543
chr6:31411359:31411947	chr6:31411359:31411947;Whole_Blood	BCb014	outcome	Whole Blood	Wald ratio	1	0.132495972570405	0.0265336538047364	5.92927912614689e-07	Overall	ENSG00000204516	MICB	MICB; chr6:31411359:31411947
chr11:61784385:61785800	chr11:61784385:61785800;Cells_EBV-transformed_lymphocytes	DiGCCu	outcome	Cells EBV-transformed lymphocytes	Wald ratio	1	-0.0190615630013893	0.0194825545768801	0.327880801489698	Distal	ENSG00000124920	MYRF	MYRF; chr11:61784385:61785800
chr19:58563504:58569277	chr19:58563504:58569277;Colon_Sigmoid	w9K5GH	outcome	Colon Sigmoid	Wald ratio	1	-0.110228888927996	0.0199979842031923	3.54778920979644e-08	Overall	ENSG00000099326	MZF1	MZF1; chr19:58563504:58569277
chr12:6317696:6317899	chr12:6317696:6317899;Colon_Transverse	3RKAFU	outcome	Colon Transverse	Wald ratio	1	0.119425239325331	0.0235051663880869	3.75832674126922e-07	Overall	ENSG00000008323	PLEKHG6	PLEKHG6; chr12:6317696:6317899
chr11:111356433:111357445	chr11:111356433:111357445;Cells_EBV-transformed_lymphocytes	1ciOUJ	outcome	Cells EBV-transformed lymphocytes	Wald ratio	1	-0.0833029359619284	0.0166266552429103	5.43723449292474e-07	Overall	ENSG00000110777	POU2AF1	POU2AF1; chr11:111356433:111357445
chr11:111299724:111300527	chr11:111299724:111300527;Colon_Transverse	FmB3nM	outcome	Colon Transverse	Wald ratio	1	0.194604905889683	0.0199989231349081	2.22900908031456e-22	Overall	ENSG00000214290	POU2AF3	POU2AF3; chr11:111299724:111300527
chr11:111300017:111300527	chr11:111300017:111300527;Colon_Transverse	jmqk6P	outcome	Colon Transverse	Wald ratio	1	-0.119690932465692	0.0123002539292806	2.22900908031456e-22	Overall	ENSG00000214290	POU2AF3	POU2AF3; chr11:111300017:111300527
chr7:45157886:45177309	chr7:45157886:45177309;Adipose_Visceral_Omentum	nosted	outcome	Adipose Visceral Omentum	Wald ratio	1	0.145041160329283	0.147613680909447	0.325817828354821	Overall	ENSG00000122679	RAMP3	RAMP3; chr7:45157886:45177309
