# Supplementary material for: Multi-tissue expression and splicing data prioritise anatomical subsite- and sex-specific colorectal cancer susceptibility genes
Source: Nat Commun. 2025 May 30;16:5043. doi: 10.1038/s41467-025-60275-6 (PMC12125321; doi:10.1038/s41467-025-60275-6)
Supplement: Supplementary file 6 — Source Data [file 41467_2025_60275_MOESM6_ESM.zip › Source data supplementary figure 5.txt]

Gene	id.exposure	id.outcome	outcome	Tissue	method	nsnp	b	se	pval	subtype	hgnc_symbol
ENSG00000078814	TbAp6r	uV1u6w	outcome	Adipose Visceral Omentum	Wald ratio	1	-0.206576388453231	0.0533244907287083	0.000107085577169874	Overall	MYH7B
ENSG00000078814	NogmQx	R4TeEO	outcome	Colon Transverse	Wald ratio	1	-0.0689333889805033	0.0418653043022952	0.0996502202028327	Colon	MYH7B
ENSG00000078814	O4EpE0	81n9qa	outcome	Adipose Subcutaneous	Wald ratio	1	-0.0782450291992518	0.0737622410680447	0.288792856853341	Female	MYH7B
ENSG00000078814	O4EpE0	rFnElv	outcome	Adipose Subcutaneous	Wald ratio	1	-0.202540518291813	0.0802826601679823	0.0116410480262876	Rectal	MYH7B
ENSG00000078814	O4EpE0	F9qXtP	outcome	Adipose Subcutaneous	Wald ratio	1	-0.0806901863617284	0.0798751339742362	0.312397524161149	Distal	MYH7B
ENSG00000078814	O4EpE0	SUyXoO	outcome	Adipose Subcutaneous	Wald ratio	1	-0.112069703280178	0.0774299768117596	0.147793765338126	Proximal	MYH7B
ENSG00000078814	O4EpE0	uV1u6w	outcome	Adipose Subcutaneous	Wald ratio	1	-0.136113748711198	0.0517558266057551	0.00854046467822775	Overall	MYH7B
ENSG00000078814	NogmQx	81n9qa	outcome	Colon Transverse	Wald ratio	1	-0.101775998390063	0.0494443680121935	0.0395523118348311	Female	MYH7B
ENSG00000078814	NogmQx	M8o0aa	outcome	Colon Transverse	Wald ratio	1	-0.144363118283777	0.0494443680121935	0.00350359466211912	Male	MYH7B
ENSG00000078814	TbAp6r	F9qXtP	outcome	Adipose Visceral Omentum	Wald ratio	1	-0.207472598381445	0.0833475233238634	0.0128013882131765	Distal	MYH7B
ENSG00000078814	TbAp6r	R4TeEO	outcome	Adipose Visceral Omentum	Wald ratio	1	-0.182826825355571	0.0640790098672713	0.00432886119489072	Colon	MYH7B
ENSG00000078814	TbAp6r	M8o0aa	outcome	Adipose Visceral Omentum	Wald ratio	1	-0.225396796945717	0.0752816339699411	0.00275302973653297	Male	MYH7B
ENSG00000078814	TbAp6r	rFnElv	outcome	Adipose Visceral Omentum	Wald ratio	1	-0.2836504422796	0.0837956282879702	0.000711713214280376	Rectal	MYH7B
ENSG00000078814	O4EpE0	R4TeEO	outcome	Adipose Subcutaneous	Wald ratio	1	-0.119405174767608	0.0615364552556616	0.0523314182894145	Colon	MYH7B
ENSG00000078814	TbAp6r	SUyXoO	outcome	Adipose Visceral Omentum	Wald ratio	1	-0.134879594196145	0.0811069985033294	0.096315753315387	Proximal	MYH7B
ENSG00000078814	NogmQx	rFnElv	outcome	Colon Transverse	Wald ratio	1	-0.205356535758672	0.0548579849478351	0.000181531656386699	Rectal	MYH7B
ENSG00000078814	O4EpE0	M8o0aa	outcome	Adipose Subcutaneous	Wald ratio	1	-0.172383579954602	0.0729471886805524	0.0181213854173291	Male	MYH7B
ENSG00000078814	NogmQx	SUyXoO	outcome	Colon Transverse	Wald ratio	1	-0.0440307510765519	0.0526925381735785	0.403370718001094	Proximal	MYH7B
ENSG00000078814	TbAp6r	81n9qa	outcome	Adipose Visceral Omentum	Wald ratio	1	-0.171624201252901	0.0761778438981547	0.0242628581531735	Female	MYH7B
ENSG00000078814	NogmQx	uV1u6w	outcome	Colon Transverse	Wald ratio	1	-0.124152281724048	0.0350080561838158	0.000390545154214452	Overall	MYH7B
ENSG00000078814	NogmQx	F9qXtP	outcome	Colon Transverse	Wald ratio	1	-0.0970841970458398	0.0544970771521257	0.0748378311421518	Distal	MYH7B
ENSG00000089022	zcB61B	M8o0aa	outcome	Adipose Visceral Omentum	Wald ratio	1	-0.11465274026052	0.0484222742461532	0.017895724998367	Male	MAPKAPK5
ENSG00000089022	dymmej	F9qXtP	outcome	Adipose Subcutaneous	Wald ratio	1	-0.131457001151703	0.0490540137041015	0.00736569404734552	Distal	MAPKAPK5
ENSG00000089022	dymmej	81n9qa	outcome	Adipose Subcutaneous	Wald ratio	1	-0.0771679741274008	0.0436251110016713	0.076912418787027	Female	MAPKAPK5
ENSG00000089022	VrM9Xf	rFnElv	outcome	Colon Sigmoid	Wald ratio	1	-0.0989816018192622	0.0624760110492868	0.113122343892562	Rectal	MAPKAPK5
ENSG00000089022	zcB61B	81n9qa	outcome	Adipose Visceral Omentum	Wald ratio	1	-0.110050623286712	0.0478219981191348	0.0213772087149479	Female	MAPKAPK5
ENSG00000089022	zcB61B	rFnElv	outcome	Adipose Visceral Omentum	Wald ratio	1	-0.119054765191988	0.054625127558677	0.0292954960479384	Rectal	MAPKAPK5
ENSG00000089022	zcB61B	uV1u6w	outcome	Adipose Visceral Omentum	Wald ratio	1	-0.111651359625428	0.034015647197711	0.0010294466615095	Overall	MAPKAPK5
ENSG00000089022	zcB61B	R4TeEO	outcome	Adipose Visceral Omentum	Wald ratio	1	-0.170878604157913	0.0418192368489505	4.38638655914403e-05	Colon	MAPKAPK5
ENSG00000089022	dymmej	rFnElv	outcome	Adipose Subcutaneous	Wald ratio	1	-0.082596876829831	0.0496356818507905	0.0960999400553222	Rectal	MAPKAPK5
ENSG00000089022	VrM9Xf	81n9qa	outcome	Colon Sigmoid	Wald ratio	1	-0.0869764075392032	0.0551258921023119	0.114616670745644	Female	MAPKAPK5
ENSG00000089022	VrM9Xf	R4TeEO	outcome	Colon Sigmoid	Wald ratio	1	-0.163417644587742	0.047775773155337	0.000625031895973005	Colon	MAPKAPK5
ENSG00000089022	dymmej	R4TeEO	outcome	Adipose Subcutaneous	Wald ratio	1	-0.137661461383052	0.0380023189170115	0.000291827032602288	Colon	MAPKAPK5
ENSG00000089022	VrM9Xf	M8o0aa	outcome	Colon Sigmoid	Wald ratio	1	-0.131077121221053	0.0556159000321102	0.018431772289733	Male	MAPKAPK5
ENSG00000089022	dymmej	M8o0aa	outcome	Adipose Subcutaneous	Wald ratio	1	-0.109547500959752	0.0442067791483603	0.0132095161723943	Male	MAPKAPK5
ENSG00000089022	zcB61B	SUyXoO	outcome	Adipose Visceral Omentum	Wald ratio	1	-0.17968265402085	0.0526242071352822	0.000639112349614571	Proximal	MAPKAPK5
ENSG00000089022	zcB61B	F9qXtP	outcome	Adipose Visceral Omentum	Wald ratio	1	-0.167677131480481	0.054224943473998	0.00198644859384704	Distal	MAPKAPK5
ENSG00000089022	dymmej	uV1u6w	outcome	Adipose Subcutaneous	Wald ratio	1	-0.095393576056988	0.0310223011567441	0.00210502553675213	Overall	MAPKAPK5
ENSG00000089022	VrM9Xf	SUyXoO	outcome	Colon Sigmoid	Wald ratio	1	-0.173707811113507	0.0600259714002952	0.00380516520631725	Proximal	MAPKAPK5
ENSG00000089022	VrM9Xf	F9qXtP	outcome	Colon Sigmoid	Wald ratio	1	-0.153127478061977	0.0619860031194885	0.0134978751635101	Distal	MAPKAPK5
ENSG00000089022	VrM9Xf	uV1u6w	outcome	Colon Sigmoid	Wald ratio	1	-0.11147680402912	0.0389556304189671	0.00421461676177422	Overall	MAPKAPK5
ENSG00000089022	dymmej	SUyXoO	outcome	Adipose Subcutaneous	Wald ratio	1	-0.145223147290008	0.047696788028494	0.00232900550070545	Proximal	MAPKAPK5
ENSG00000111321	sdnKnq	F9qXtP	outcome	Colon Sigmoid	Wald ratio	1	0.0505273376306932	0.0358958692048168	0.159246971152262	Distal	LTBR
ENSG00000111321	s3xuCa	M8o0aa	outcome	Colon Transverse	Wald ratio	1	0.0492918341701413	0.0264341066527572	0.0622226418002789	Male	LTBR
ENSG00000111321	sdnKnq	81n9qa	outcome	Colon Sigmoid	Wald ratio	1	0.0563799250010437	0.0327744892739631	0.0853891709300355	Female	LTBR
ENSG00000111321	s3xuCa	SUyXoO	outcome	Colon Transverse	Wald ratio	1	0.116932048252196	0.0275225698678707	2.15122553095423e-05	Proximal	LTBR
ENSG00000111321	sDCSUg	F9qXtP	outcome	Adipose Subcutaneous	Wald ratio	1	0.0452147438471288	0.0321216713045239	0.159246971152262	Distal	LTBR
ENSG00000111321	yWaMI7	R4TeEO	outcome	Adipose Visceral Omentum	Wald ratio	1	0.108130138780874	0.0293199030155832	0.000226074042559248	Colon	LTBR
ENSG00000111321	yWaMI7	rFnElv	outcome	Adipose Visceral Omentum	Wald ratio	1	0.0544809545395944	0.038885261446199	0.161193285531454	Rectal	LTBR
ENSG00000111321	sDCSUg	R4TeEO	outcome	Adipose Subcutaneous	Wald ratio	1	0.0907786362953937	0.0246149763800971	0.000226074042559248	Colon	LTBR
ENSG00000111321	sDCSUg	SUyXoO	outcome	Adipose Subcutaneous	Wald ratio	1	0.131279874027185	0.0308996512005475	2.15122553095424e-05	Proximal	LTBR
ENSG00000111321	sdnKnq	M8o0aa	outcome	Colon Sigmoid	Wald ratio	1	0.0618423398800376	0.0331646617653198	0.0622226418002789	Male	LTBR
ENSG00000111321	sDCSUg	81n9qa	outcome	Adipose Subcutaneous	Wald ratio	1	0.0504519728641707	0.0293284824954349	0.0853891709300355	Female	LTBR
ENSG00000111321	s3xuCa	rFnElv	outcome	Colon Transverse	Wald ratio	1	0.0407396231942492	0.0290775173180329	0.161193285531454	Rectal	LTBR
ENSG00000111321	yWaMI7	F9qXtP	outcome	Adipose Visceral Omentum	Wald ratio	1	0.0538571268158585	0.0382614337224632	0.159246971152262	Distal	LTBR
ENSG00000111321	s3xuCa	81n9qa	outcome	Colon Transverse	Wald ratio	1	0.0449379813096871	0.0261231171627247	0.0853891709300355	Female	LTBR
ENSG00000111321	yWaMI7	SUyXoO	outcome	Adipose Visceral Omentum	Wald ratio	1	0.156372816083111	0.036805835700413	2.15122553095423e-05	Proximal	LTBR
ENSG00000111321	sdnKnq	R4TeEO	outcome	Colon Sigmoid	Wald ratio	1	0.101444847752743	0.0275071606406476	0.000226074042559248	Colon	LTBR
ENSG00000111321	s3xuCa	F9qXtP	outcome	Colon Transverse	Wald ratio	1	0.0402731389592006	0.0286110330829842	0.159246971152262	Distal	LTBR
ENSG00000111321	sdnKnq	uV1u6w	outcome	Colon Sigmoid	Wald ratio	1	0.0596963911775757	0.0232152632357239	0.0101279905493907	Overall	LTBR
ENSG00000111321	yWaMI7	81n9qa	outcome	Adipose Visceral Omentum	Wald ratio	1	0.0600954040532167	0.0349343525292055	0.0853891709300355	Female	LTBR
ENSG00000111321	sdnKnq	SUyXoO	outcome	Colon Sigmoid	Wald ratio	1	0.146704856750121	0.0345302654850683	2.15122553095422e-05	Proximal	LTBR
ENSG00000111321	sDCSUg	uV1u6w	outcome	Adipose Subcutaneous	Wald ratio	1	0.0534197359738278	0.0207743417675997	0.0101279905493907	Overall	LTBR
ENSG00000111321	s3xuCa	uV1u6w	outcome	Colon Transverse	Wald ratio	1	0.0475813919749629	0.01850387465693	0.0101279905493907	Overall	LTBR
ENSG00000111321	sDCSUg	M8o0aa	outcome	Adipose Subcutaneous	Wald ratio	1	0.0553400532800765	0.029677631096571	0.0622226418002789	Male	LTBR
ENSG00000111321	yWaMI7	M8o0aa	outcome	Adipose Visceral Omentum	Wald ratio	1	0.0659177961414176	0.0353502376783628	0.0622226418002789	Male	LTBR
ENSG00000111321	sdnKnq	rFnElv	outcome	Colon Sigmoid	Wald ratio	1	0.0511125963677282	0.0364811279418518	0.161193285531454	Rectal	LTBR
ENSG00000111321	yWaMI7	uV1u6w	outcome	Adipose Visceral Omentum	Wald ratio	1	0.0636304278210529	0.0247451663748539	0.0101279905493907	Overall	LTBR
ENSG00000111321	s3xuCa	R4TeEO	outcome	Colon Transverse	Wald ratio	1	0.0808572674084336	0.0219247590472868	0.000226074042559247	Colon	LTBR
ENSG00000111321	sDCSUg	rFnElv	outcome	Adipose Subcutaneous	Wald ratio	1	0.045738466748833	0.0326453942062281	0.161193285531454	Rectal	LTBR
ENSG00000111424	NExy0P	SUyXoO	outcome	Whole Blood	Wald ratio	1	0.017228789871727	0.0689151594869078	0.802587348634153	Proximal	VDR
ENSG00000111424	6x4kvN	rFnElv	outcome	Adipose Subcutaneous	Wald ratio	1	0.141447544909596	0.0912092789589461	0.120949107852958	Rectal	VDR
ENSG00000111424	NExy0P	R4TeEO	outcome	Whole Blood	Wald ratio	1	-0.0216143000208938	0.0548188768645858	0.693370109164464	Colon	VDR
ENSG00000111424	6x4kvN	uV1u6w	outcome	Adipose Subcutaneous	Wald ratio	1	0.189734810240802	0.0570667681186989	0.000884863225946361	Overall	VDR
ENSG00000111424	6x4kvN	SUyXoO	outcome	Adipose Subcutaneous	Wald ratio	1	0.239973076191452	0.0877950278749214	0.00626968452141097	Proximal	VDR
ENSG00000111424	6x4kvN	R4TeEO	outcome	Adipose Subcutaneous	Wald ratio	1	0.265336084244207	0.0692605219902157	0.000127630812139998	Colon	VDR
ENSG00000111424	NExy0P	81n9qa	outcome	Whole Blood	Wald ratio	1	0.0391563406175613	0.0654694015125625	0.549782468218516	Female	VDR
ENSG00000111424	NExy0P	F9qXtP	outcome	Whole Blood	Wald ratio	1	-0.0598308884636336	0.0711079145614913	0.400118457921016	Distal	VDR
ENSG00000111424	6x4kvN	M8o0aa	outcome	Adipose Subcutaneous	Wald ratio	1	0.273140086721978	0.0804787755520112	0.000688949376833695	Male	VDR
ENSG00000111424	NExy0P	M8o0aa	outcome	Whole Blood	Wald ratio	1	-0.0833246928341704	0.065782652237503	0.205274503664272	Male	VDR
ENSG00000111424	NExy0P	uV1u6w	outcome	Whole Blood	Wald ratio	1	-0.0269395623448822	0.0463611072911926	0.56118580873811	Overall	VDR
ENSG00000111424	6x4kvN	F9qXtP	outcome	Adipose Subcutaneous	Wald ratio	1	0.294113343380987	0.0897460284943641	0.00104851764862806	Distal	VDR
ENSG00000111424	6x4kvN	81n9qa	outcome	Adipose Subcutaneous	Wald ratio	1	0.127302790418636	0.0809665257068719	0.115883506630095	Female	VDR
ENSG00000111424	NExy0P	rFnElv	outcome	Whole Blood	Wald ratio	1	-0.0344575797434539	0.0717344160113723	0.630979006856655	Rectal	VDR
ENSG00000118971	jWWzPs	uV1u6w	outcome	Whole Blood	Wald ratio	1	0.13537963044699	0.0686170729662827	0.0484986416561005	Overall	CCND2
ENSG00000118971	jWWzPs	R4TeEO	outcome	Whole Blood	Wald ratio	1	0.189778751357196	0.0840713686794094	0.023986029736245	Colon	CCND2
ENSG00000118971	RUUd54	M8o0aa	outcome	Adipose Subcutaneous	Wald ratio	1	0.264175382405533	0.0640804568265036	3.74688672301295e-05	Male	CCND2
ENSG00000118971	RUUd54	R4TeEO	outcome	Adipose Subcutaneous	Wald ratio	1	0.137607943700254	0.0525846732750349	0.00887367210660958	Colon	CCND2
ENSG00000118971	jWWzPs	SUyXoO	outcome	Whole Blood	Wald ratio	1	0.168760909187344	0.105707382677787	0.110379162671558	Proximal	CCND2
ENSG00000118971	jWWzPs	F9qXtP	outcome	Whole Blood	Wald ratio	1	0.173088111987019	0.108798241820412	0.11163003635549	Distal	CCND2
ENSG00000118971	RUUd54	uV1u6w	outcome	Adipose Subcutaneous	Wald ratio	1	0.148193170138735	0.0447311181755167	0.000923085378708337	Overall	CCND2
ENSG00000118971	RUUd54	F9qXtP	outcome	Adipose Subcutaneous	Wald ratio	1	0.0462107734841216	0.0703405369782935	0.511207968473247	Distal	CCND2
ENSG00000118971	RUUd54	SUyXoO	outcome	Adipose Subcutaneous	Wald ratio	1	0.170729458685178	0.0652186532177381	0.00884983864700399	Proximal	CCND2
ENSG00000118971	jWWzPs	M8o0aa	outcome	Whole Blood	Wald ratio	1	0.174942627472595	0.097671148906961	0.0732709534957535	Male	CCND2
ENSG00000118971	jWWzPs	rFnElv	outcome	Whole Blood	Wald ratio	1	0.278177322836281	0.110034585477462	0.0114684985646766	Rectal	CCND2
ENSG00000118971	jWWzPs	81n9qa	outcome	Whole Blood	Wald ratio	1	0.0760351349085835	0.097671148906961	0.436285495930489	Female	CCND2
ENSG00000118971	RUUd54	rFnElv	outcome	Adipose Subcutaneous	Wald ratio	1	0.150924841477698	0.0684056031131948	0.027361406414671	Rectal	CCND2
ENSG00000118971	RUUd54	81n9qa	outcome	Adipose Subcutaneous	Wald ratio	1	0.00956084968636998	0.0636251782700098	0.880552913262755	Female	CCND2
ENSG00000180871	2qlDMb	F9qXtP	outcome	Whole Blood	Wald ratio	1	0.572735943299359	0.163017820673442	0.000442521938848631	Distal	CXCR2
ENSG00000180871	2qlDMb	R4TeEO	outcome	Whole Blood	Wald ratio	1	0.506442029558826	0.124980329182972	5.07439215531334e-05	Colon	CXCR2
ENSG00000180871	2qlDMb	uV1u6w	outcome	Whole Blood	Wald ratio	1	0.355378849068103	0.103244619759847	0.000577205595091011	Overall	CXCR2
ENSG00000180871	2qlDMb	81n9qa	outcome	Whole Blood	Wald ratio	1	0.35646563453926	0.146716038606098	0.0151142589826653	Female	CXCR2
ENSG00000180871	2qlDMb	SUyXoO	outcome	Whole Blood	Wald ratio	1	0.490140247491482	0.15758389331766	0.00186869051121229	Proximal	CXCR2
ENSG00000180871	2qlDMb	rFnElv	outcome	Whole Blood	Wald ratio	1	0.276043509673695	0.163017820673442	0.0903920366985442	Rectal	CXCR2
ENSG00000180871	2qlDMb	M8o0aa	outcome	Whole Blood	Wald ratio	1	0.357552420010416	0.146716038606098	0.0148081625713177	Male	CXCR2
ENSG00000188389	d52ikf	R4TeEO	outcome	Adipose Subcutaneous	Inverse variance weighted	2	-0.0159552898343725	0.0284111440518711	0.57439838284471	Colon	PDCD1
ENSG00000188389	vzFe6H	SUyXoO	outcome	Whole Blood	Wald ratio	1	-0.0636019812632666	0.113526117093573	0.575315089372248	Proximal	PDCD1
ENSG00000188389	d52ikf	SUyXoO	outcome	Adipose Subcutaneous	Inverse variance weighted	2	-0.0177896054864942	0.0358288505522955	0.6195302456195	Proximal	PDCD1
ENSG00000188389	d52ikf	81n9qa	outcome	Adipose Subcutaneous	Inverse variance weighted	2	-0.0148614701112943	0.0525005029794304	0.777120947965348	Female	PDCD1
ENSG00000188389	vzFe6H	R4TeEO	outcome	Whole Blood	Wald ratio	1	-0.127203962526533	0.0895898875858918	0.155652132933801	Colon	PDCD1
ENSG00000188389	C6yVso	81n9qa	outcome	Adipose Visceral Omentum	Wald ratio	1	0.0248787757728568	0.0509536465347932	0.625363628795692	Female	PDCD1
ENSG00000188389	d52ikf	F9qXtP	outcome	Adipose Subcutaneous	Inverse variance weighted	2	-0.011966633048359	0.0377358670658166	0.751155869687317	Distal	PDCD1
ENSG00000188389	C6yVso	F9qXtP	outcome	Adipose Visceral Omentum	Wald ratio	1	0.0387534776461807	0.0574125594758233	0.499675764943554	Distal	PDCD1
ENSG00000188389	vzFe6H	F9qXtP	outcome	Whole Blood	Wald ratio	1	-0.189438159246504	0.116945578451813	0.105257403516884	Distal	PDCD1
ENSG00000188389	C6yVso	M8o0aa	outcome	Adipose Visceral Omentum	Wald ratio	1	-0.00885110291918943	0.0509536465347932	0.862094226814191	Male	PDCD1
ENSG00000188389	vzFe6H	M8o0aa	outcome	Whole Blood	Wald ratio	1	-0.0526597049168982	0.105319409833796	0.617075077451974	Male	PDCD1
ENSG00000188389	d52ikf	rFnElv	outcome	Adipose Subcutaneous	Inverse variance weighted	2	-0.0804241410505646	0.113636400370903	0.479111569445467	Rectal	PDCD1
ENSG00000188389	vzFe6H	uV1u6w	outcome	Whole Blood	Wald ratio	1	-0.177811990628487	0.0738603653379871	0.0160662356991943	Overall	PDCD1
ENSG00000188389	C6yVso	rFnElv	outcome	Adipose Visceral Omentum	Wald ratio	1	0.0193767388230904	0.0581302164692711	0.738882680363527	Rectal	PDCD1
ENSG00000188389	vzFe6H	81n9qa	outcome	Whole Blood	Wald ratio	1	-0.282447508190636	0.105319409833796	0.00732232444918382	Female	PDCD1
ENSG00000188389	C6yVso	SUyXoO	outcome	Adipose Visceral Omentum	Wald ratio	1	-0.00789422692792571	0.0562164644867437	0.888323786165508	Proximal	PDCD1
ENSG00000188389	C6yVso	uV1u6w	outcome	Adipose Visceral Omentum	Wald ratio	1	0.0055020369497664	0.0358828496723896	0.878135415277731	Overall	PDCD1
ENSG00000188389	C6yVso	R4TeEO	outcome	Adipose Visceral Omentum	Wald ratio	1	0.0129178258820603	0.0444947335937631	0.771569465555293	Colon	PDCD1
ENSG00000188389	vzFe6H	rFnElv	outcome	Whole Blood	Wald ratio	1	-0.456840037460883	0.116261686180165	8.51539154402471e-05	Rectal	PDCD1
ENSG00000188389	d52ikf	M8o0aa	outcome	Adipose Subcutaneous	Inverse variance weighted	2	-0.0398283089426731	0.0325389987272664	0.220945567184769	Male	PDCD1
ENSG00000188389	d52ikf	uV1u6w	outcome	Adipose Subcutaneous	Inverse variance weighted	2	-0.0308667084908482	0.0363597037785077	0.395922308054885	Overall	PDCD1
